# Supplementary material for: Integrated Transcriptome and Targeted Metabolite Analysis Reveal miRNA-mRNA Networks in Low-Light-Induced Lotus Flower Bud Abortion
Source: Int J Mol Sci. 2022 Sep 1;23(17):9925. doi: 10.3390/ijms23179925 (PMC9456346; doi:10.3390/ijms23179925)
Supplement: Supplementary file 1 [file ijms-23-09925-s001.zip]

Archive with 5 entries (5 files):
- ijms-1845439-supplementary.pdf
- Table S3 Gene expression of miRNAs in Ab and Ck libraries.xls
- Table S4 Expression of significantly changed genes in Ab and Ck libraries.xls
- Table S5 Predicted target genes of miRNAs.xls
- Table S6 Negatively regulated target genes of miRNAs validated by transcriptome.xls
