# Supplementary material for: Integrated Transcriptome and Targeted Metabolite Analysis Reveal miRNA-mRNA Networks in Low-Light-Induced Lotus Flower Bud Abortion
Source: Int J Mol Sci. 2022 Sep 1;23(17):9925. doi: 10.3390/ijms23179925 (PMC9456346; doi:10.3390/ijms23179925)
Supplement: Supplementary file 1 [file ijms-23-09925-s001.zip › Table S3 Gene expression of miRNAs in Ab and Ck libraries.xls]

miRNA id	Read count(Ck)	Read count(Aborted)	Expression(Ck)	Expression(Aborted)	log2Ratio(Aborted/Ck)	Up down regulation	P value	Q value
miR167a-5p	38611	122683	12870.3333333333	40894.3333333333	1.76228297662233	UP	0	0
novel_mir39	3776	35853	1258.66666666667	11951	3.34159462229785	UP	0	0
miR398b	418	21485	139.333333333333	7161.66666666667	5.77811447519607	UP	0	0
miR168a-5p	80053	27843	26684.3333333333	9281	-1.42920935274607	DOWN	0	0
miR168a-3p	49839	13904	16613	4634.66666666667	-1.7473436836612	DOWN	0	0
novel_mir62	4894	25233	1631.33333333333	8411	2.46065718539102	UP	0	0
miR171b-3p_3	46341	18396	15447	6132	-1.23846562324418	DOWN	0	0
miR171b_2	128856	171079	42952	57026.3333333333	0.503334414205111	UP	0	0
miR319a-3p	56	9292	18.6666666666667	3097.33333333333	7.46884996736686	UP	0	0
miR166d-5p_2	13406	1918	4468.66666666667	639.333333333333	-2.71077276287297	DOWN	0	0
miR171b-3p	87034	49508	29011.3333333333	16502.6666666667	-0.719485982871604	DOWN	0	0
miR858b	312401	234521	104133.666666667	78173.6666666667	-0.319250507431866	DOWN	0	0
miR160	3772	14045	1257.33333333333	4681.66666666667	1.99108649395432	UP	0	0
miR159a_1	281812	225885	93937.3333333333	75295	-0.224713123506126	DOWN	0	0
miR159b-5p	3166	30	1055.33333333333	10	-6.62712349391301	DOWN	0	0
miR167a	290	3450	96.6666666666667	1150	3.66690300715362	UP	0	0
miR6300	351	3168	117	1056	3.26846085039071	UP	0	0
miR167d_1	869	3756	289.666666666667	1252	2.20620043145503	UP	0	0
miR397a_3	1870	5231	623.333333333333	1743.66666666667	1.57847995051865	UP	0	0
miR319c_2	8030	3783	2676.66666666667	1261	-0.991437760739646	DOWN	4.42691441840427e-286	8.43661358627463e-286
miR160a-5p	12722	7191	4240.66666666667	2397	-0.728629726197307	DOWN	6.24652215941164e-269	1.13374665224129e-268
miR319p	3508	1179	1169.33333333333	393	-1.47865357884931	DOWN	1.06758127127377e-234	1.84958925140362e-234
miR169b-5p	270	1429	90.0003333333333	476.333666666667	2.49840605466064	UP	9.50181467041328e-205	1.57461994019455e-204
miR396g-5p	17037	11503	5679	3834.33333333333	-0.47222969966448	DOWN	1.39244581321017e-166	2.21138362517269e-166
novel_mir61	1225	253	408.333333333333	84.3333333333333	-2.18114100857997	DOWN	1.66955426113947e-140	2.54540889320001e-140
novel_mir68	1769	3398	589.666666666667	1132.66666666667	1.03618325510942	UP	8.07554766910458e-140	1.18384723608171e-139
miR166e-3p	1463	401	487.666666666667	133.666666666667	-1.77282417706791	DOWN	6.61370923611974e-128	9.33637659092392e-128
novel_mir56	26	540	8.66733333333333	180	4.4708073295254	UP	7.9792932842193e-126	1.08618405778862e-125
miR168	1725	568	575	189.333333333333	-1.50820207643256	DOWN	8.88762012024498e-120	1.16811207410776e-119
novel_mir46	830	134	276.666666666667	44.6666666666667	-2.53644688516086	DOWN	3.46541317773972e-114	4.402818627775e-114
miR164a_4	3179	1523	1059.66666666667	507.666666666667	-0.967225624035028	DOWN	9.40074277574449e-110	1.15583942320138e-109
miR157d-3p	1797	647	599	215.666666666667	-1.37932134090178	DOWN	2.60476331481945e-109	3.10252518654359e-109
miR396a-5p	445	1280	148.333666666667	426.666666666667	1.61869801964926	UP	2.01828935198181e-105	2.33113012382587e-105
novel_mir49	700	105	233.333333333333	35	-2.64253414355055	DOWN	5.59382528367256e-101	6.27085859852294e-101
miR535a_2	2953	4498	984.333333333333	1499.33333333333	0.701533755259518	UP	5.78747528247983e-96	6.30257659445374e-96
miR157a-5p	1442	2626	480.666666666667	875.333333333333	0.95922720226772	UP	1.05694855282475e-95	1.11904712326681e-95
miR171f_3	10882	7734	3627.33333333333	2578	-0.398225613361387	DOWN	1.88427614462384e-78	1.94106399218937e-78
miR166a-3p	361162	351644	120387.333333333	117214.666666667	0.0559009455564781	UP	4.69962752500649e-76	4.71386205765936e-76
novel_mir65	3841	5207	1280.33333333333	1735.66666666667	0.53340189347484	UP	1.17045975363946e-68	1.14390222687695e-68
miR166h-3p	1928	2932	642.666666666667	977.333333333333	0.699211502519506	UP	8.35759696371361e-63	7.96376543891828e-63
miR319a_1	18396	20296	6132	6765.33333333333	0.236234772299661	UP	5.60658037406298e-59	5.21208180134426e-59
novel_mir14	586	143	195.333333333333	47.6666666666667	-1.9404540670282	DOWN	6.19191571422249e-59	5.61917778630055e-59
miR390a-5p	16092	12521	5364	4173.66666666667	-0.267562403558337	DOWN	1.62438108694896e-55	1.43984749817464e-55
miR164a_1	74	366	24.6666666666667	122	2.40067792327075	UP	1.63360176841055e-51	1.4151111270063e-51
miR396e-5p	1446	697	482	232.333333333333	-0.958405540467038	DOWN	3.70663975885297e-50	3.13953185179756e-50
miR396b	1248	580	416	193.333333333333	-1.01106167823166	DOWN	2.10821053048751e-47	1.74684018504929e-47
miR319e_1	1785	953	595	317.666666666667	-0.810944504390865	DOWN	8.72408117672628e-47	7.07487657070626e-47
miR167b-3p_4	45	278	15	92.6666666666667	2.72151942700949	UP	3.23547262008165e-45	2.56917400442614e-45
miR172e-3p	33	238	11	79.3333333333333	2.94485509456515	UP	4.48314819931348e-42	3.48725770877735e-42
miR394a_1	6806	7948	2268.66666666667	2649.33333333333	0.318216171900317	UP	5.35135670557597e-41	4.07934958033708e-41
miR408d	11	167	3.66666666666667	55.6666666666667	4.01870412445241	UP	4.57805895228312e-38	3.42143451509702e-38
miR159a.1	80601	80019	26867	26673	0.0839763119213981	UP	5.80089205703857e-33	4.25195312437237e-33
novel_mir8	1033	521	344.333333333333	173.666666666667	-0.893053525970896	DOWN	1.87898143994362e-32	1.3512747081023e-32
novel_mir63	451	154	150.333333333333	51.3333333333333	-1.45576563194482	DOWN	4.78759043309274e-31	3.37924949908163e-31
novel_mir34	218	37	72.6666666666667	12.3336666666667	-2.46429950853232	DOWN	2.35789178844812e-30	1.634023160666e-30
miR159a_4	776	1216	258.666666666667	405.333333333333	0.742446121872115	UP	7.59245172825868e-30	5.16762558601149e-30
novel_mir47	0	116	0.001	38.6666666666667	7.95241244574323	UP	5.3581251712086e-27	3.58290280245346e-27
miR156d-3p_4	195	34	65	11.3333333333333	-2.42543602188362	DOWN	7.34812904309014e-27	4.82887327608851e-27
miR169r-5p	16	136	5.33333333333333	45.3333333333333	3.181894291866	UP	1.66125458284454e-26	1.07320134386632e-26
miR408-3p_2	10	114	3.33333333333333	38	3.60539336989304	UP	9.52760727427551e-25	6.05242789730851e-25
miR399a_3	7	100	2.33333333333333	33.3333333333333	3.93093271833278	UP	3.65904222976418e-23	2.2863073590278e-23
novel_mir57	242	477	80.6666666666667	159	1.07341366934657	UP	2.98222983781425e-22	1.83335450071401e-22
novel_mir7	78	232	26	77.3333333333333	1.66701022688098	UP	2.5589114079764e-21	1.54814533492269e-21
miR393-3p	9	95	3	31.6666666666667	3.49436205750429	UP	1.972512450708e-20	1.1747266103363e-20
novel_mir12	203	54	67.6666666666667	18	-1.81601696440605	DOWN	8.21533844546435e-20	4.81736031320693e-20
miR164d	161	37	53.6666666666667	12.3333333333333	-2.02703206187001	DOWN	2.52864731716681e-18	1.46029753558155e-18
miR399a_1	306	525	102	175	0.87321722047649	UP	1.01888867670493e-17	5.7962747125187e-18
miR319a	40	148	13.3336666666667	49.3333333333333	1.98195672135724	UP	1.54976014573593e-17	8.68665559139154e-18
miR2111a-5p	377	165	125.666666666667	55	-1.09766704840719	DOWN	1.90638564028783e-17	1.0530735257848e-17
novel_mir16	435	205	145	68.3333333333333	-0.990960040614988	DOWN	4.61171142403273e-17	2.51108324984755e-17
miR390d-3p	6893	7316	2297.66666666667	2438.66666666667	0.180354510386297	UP	8.19717295277586e-14	4.40050761754399e-14
miR396b-5p	43895	39144	14631.6666666667	13048	-0.0708339758393854	DOWN	8.06486877399331e-13	4.26935075361135e-13
miR396a-3p_2	1564	1112	521.333333333333	370.666666666667	-0.39765227396819	DOWN	1.41557413946124e-12	7.39106101353039e-13
novel_mir24	563	761	187.666666666667	253.666666666667	0.529192982038972	UP	3.15922082156653e-11	1.62721631795161e-11
novel_mir31	0	33	0.001	11.0003333333333	6.13882556997411	UP	1.31350290928471e-09	6.6752387435744e-10
miR828a_1	55	8	18.3333333333333	2.66666666666667	-2.686928262909	DOWN	1.60730584818109e-09	8.0608707950577e-10
miR398	0	32	0.001	10.6666666666667	6.09443145061566	UP	2.29072133431157e-09	1.13390994120715e-09
miR319a-5p_1	34	0	11.3333333333333	0.001	-5.99303139063468	DOWN	2.4308288273036e-09	1.18783687352901e-09
miR156	18	68	6.00066666666667	22.6673333333333	2.01196929042368	UP	5.39766406050519e-09	2.60420871308894e-09
miR399e_1	441	574	147	191.333333333333	0.474703531733822	UP	1.77973556265397e-07	8.47934916329087e-08
novel_mir11	0	24	0.001	8.00033333333333	5.67939395133681	UP	2.19139089356351e-07	1.03117377907962e-07
miR4995	76	23	25.3333333333333	7.66666666666667	-1.62993410677092	DOWN	2.37894387116881e-07	1.10577653668353e-07
miR168b_1	221	118	73.6666666666667	39.3333333333333	-0.810828059413934	DOWN	4.37692542376329e-07	2.00996308860489e-07
novel_mir44	156	74	52	24.6666666666667	-0.981517402617642	DOWN	6.10025152544527e-07	2.76799616182537e-07
novel_mir35	0	22	0.001	7.33366666666667	5.55386306925295	UP	7.0955314731743e-07	3.18172787266123e-07
miR171d_1	250	142	83.3333333333333	47.3333333333333	-0.721605714541748	DOWN	1.19580114095873e-06	5.29977631159747e-07
miR390e	436	555	145.333333333333	185	0.442591087076198	UP	1.48494952988382e-06	6.50563162327617e-07
miR395b_3	63	19	21.0003333333333	6.33333333333333	-1.63492095944068	DOWN	2.42099600894602e-06	1.04859656035716e-06
novel_mir17	0	19	0.001	6.334	5.34235896405924	UP	4.26086515684324e-06	1.82475604541767e-06
miR395a_5	20	0	6.66733333333333	0.001	-5.22749664427171	DOWN	5.17810057068036e-06	2.19293116287255e-06
miR169e_3	22	2	7.33366666666667	0.667	-3.36500016802164	DOWN	2.14828888217418e-05	8.99804821622871e-06
miR319b-5p_2	16	0	5.33333333333333	0.001	-4.90556854938434	DOWN	5.23846828210651e-05	2.17026875896823e-05
miR396a	13947	12433	4649	4144.33333333333	-0.0713489299853716	DOWN	5.57801502615427e-05	2.28609228874761e-05
miR171a_3	650	754	216.666666666667	251.333333333333	0.308556255968504	UP	6.24516162669554e-05	2.53228659717504e-05
miR396b-3p	32	7	10.6666666666667	2.33333333333333	-2.09821362732674	DOWN	6.90287302660842e-05	2.76951235610313e-05
miR169h_2	38	11	12.6666666666667	3.66666666666667	-1.69406444419063	DOWN	0.000173081597430856	6.87189775620296e-05
miR159a_2	5426	5453	1808.66666666667	1817.66666666667	0.101592558453063	UP	0.000233772368927356	9.18583142099685e-05
novel_mir19	0	12	0.001	4.00066666666667	4.67939395133681	UP	0.000330048997752498	0.000128365811313452
miR169v_1	265	330	88.3336666666667	110	0.41090511541091	UP	0.000531119490646293	0.00020448152338859
novel_mir54	0	11	0.001	3.66733333333333	4.55386306925295	UP	0.000628543098849666	0.000237197832434531
novel_mir13	0	11	0.001	3.66733333333333	4.55386306925295	UP	0.000628543098849666	0.000237197832434531
miR166c-5p_1	16	2	5.33333333333333	0.667	-2.90556854938434	DOWN	0.000703988755466639	0.000263064701798186
miR399e_2	165	217	55	72.3333333333333	0.48966046881432	UP	0.000958542052892246	0.000354707991881132
novel_mir2	186	239	62	79.6666666666667	0.456139447488374	UP	0.00116483539311799	0.000426902055791401
miR171f-3p	100	56	33.3333333333333	18.6666666666667	-0.742069817101464	DOWN	0.00164826106022364	0.000598320284906906
miR156_2	11	29	3.66666666666667	9.66666666666667	1.49298082710593	UP	0.00197901525689893	0.000711607152350675
miR157d	18	38	6	12.6666666666667	1.17243396261693	UP	0.00328676949117273	0.00117079941515217
miR169f.1	9	0	3	0.001	-4.07549355082666	DOWN	0.00361294255408603	0.00127507088239156
miR164_1	4	16	1.33366666666667	5.33333333333333	2.09443145061566	UP	0.00368095353885956	0.00128715505108796
miR171c_3	32	12	10.6666666666667	4	-1.32060604866319	DOWN	0.00415614586731355	0.00144010820165042
novel_mir5	21	41	7.00033333333333	13.667	1.05966603245498	UP	0.00489033243803477	0.00167923868844605
miR167b-3p_3	73	40	24.3333333333333	13.3333333333333	-0.773465013376999	DOWN	0.00531108818739013	0.00180743429059741
novel_mir33	295	217	98.3333333333333	72.3333333333333	-0.348588461189068	DOWN	0.00655614600544611	0.00221139946764464
miR396a-3p_5	9	23	3	7.66666666666667	1.44806840523036	UP	0.00708466196048579	0.00236870681269792
miR858a	120	78	40	26	-0.527056926130614	DOWN	0.0110330407493972	0.003656742752324
miR399d_3	23	41	7.66666666666667	13.6666666666667	0.928421499176727	UP	0.0116576534776723	0.00383045337188028
miR166e	823	871	274.333333333333	290.333333333333	0.176211738792895	UP	0.0119250363910529	0.00388481980147777
miR172c-5p	13	3	4.33333333333333	1.00033333333333	-2.02104576680428	DOWN	0.0132822829128297	0.00429030084216638
miR396h	13	27	4.33333333333333	9	1.14887923463803	UP	0.0147695454247264	0.00473061053808006
novel_mir40	78	47	26	15.6666666666667	-0.636381916568955	DOWN	0.0151936038679508	0.00482588068881293
miR169j-5p_1	0	6	0.001	2.00066666666667	3.67939395133681	UP	0.0175958082419631	0.00554269367755248
miR172a_3	24	10	8	3.33333333333333	-1.16860295521814	DOWN	0.0241326769170258	0.00753950260256936
miR166h-3p_1	19	7	6.33333333333333	2.33333333333333	-1.34614114077032	DOWN	0.0250127443582287	0.00775092010775452
novel_mir36	69	43	23.0003333333333	14.3336666666667	-0.587828251460415	DOWN	0.0334216322008407	0.0102731350615029
miR5083	1	6	0.334	2	2.67939395133681	UP	0.0397924060304242	0.0121335312722976
miR319f_1	4101	3988	1367	1329.33333333333	0.0541211166866351	UP	0.0911423673404182	0.0274228907243339
miR390.1	7	14	2.33366666666667	4.66666666666667	1.09443145061566	UP	0.0913734297283762	0.0274228907243339
miR171a-3p	173	187	57.6666666666667	62.3333333333333	0.206697682866568	UP	0.174108627592546	0.0518450562501352
miR160h	15	8	5	2.66666666666667	-0.812459144992862	DOWN	0.187392317241844	0.0553680334673615
novel_mir4	17	24	5.66733333333333	8.00033333333333	0.591931110086473	UP	0.192143514322913	0.0563351434931049
miR156a	2	5	0.667	1.66666666666667	1.41635954550302	UP	0.216900671591226	0.0631083213792078
miR396-3p_1	1	3	0.334	1.00033333333333	1.67939395133681	UP	0.278552304294196	0.080432182204661
miR393a	8	4	2.66666666666667	1.33366666666667	-0.905568549384344	DOWN	0.290998898169675	0.0833943697880499
miR396a-3p_1	25	31	8.33333333333333	10.3336666666667	0.404771571227807	UP	0.295078326132896	0.083932380400365
miR171e-5p	25	30	8.33333333333333	10	0.357465856449451	UP	0.359075307782073	0.100140786316114
miR396b-3p_1	90	73	30	24.3333333333333	-0.207597086834001	DOWN	0.359496046681805	0.100140786316114
miR393a-5p	52	58	17.3333333333333	19.3333333333333	0.251972727602136	UP	0.359943667090599	0.100140786316114
miR156a-5p	48	53	16.0003333333333	17.667	0.237389404457699	UP	0.408486994475294	0.112822618471987
miR164e-5p	11	7	3.66666666666667	2.33333333333333	-0.557645245964037	DOWN	0.418022127689959	0.114625567445463
miR169k-5p	3	5	1.00033333333333	1.667	0.831397044781862	UP	0.422463051240211	0.115015857900441
miR396a-3p_4	8	5	2.66733333333333	1.66733333333333	-0.583640454496982	DOWN	0.471774588201302	0.127530029165107
miR166	161	162	53.6666666666667	54	0.103364575385664	UP	0.519557270151703	0.137588576018014
miR169a-5p	1	2	0.334	0.667333333333333	1.09443145061566	UP	0.523423660982014	0.137588576018014
miR393h	1	2	0.334	0.667	1.09443145061566	UP	0.523423660982014	0.137588576018014
miR156f-3p_1	1	2	0.334	0.667	1.09443145061566	UP	0.523423660982014	0.137588576018014
miR529b	112	113	37.3333333333333	37.6666666666667	0.10725549097324	UP	0.577019067599308	0.150637929010912
miR160a_1	2	1	0.667333333333333	0.334	-0.905568549384344	DOWN	0.597523109323014	0.153591779457712
miR172e-3p_1	2	1	0.667	0.334	-0.905568549384344	DOWN	0.597523109323014	0.153591779457712
miR2950-5p	3366	3112	1122	1037.33333333333	-0.0187616657281005	DOWN	0.600422851867058	0.153591779457712
miR166m_2	2389	2209	796.333333333333	736.333333333333	-0.0185819844854016	DOWN	0.662154888321926	0.168253984575516
miR5368	25	26	8.33333333333333	8.66666666666667	0.151014978982024	UP	0.708528059739527	0.178711403531548
novel_mir51	10	11	3.334	3.66733333333333	0.231934974365591	UP	0.712686982178212	0.178711403531548
miR319c_1	67	59	22.3333333333333	19.6666666666667	-0.0890146904802742	DOWN	0.729311441402636	0.181684811829528
miR162_1	852	785	284	261.666666666667	-0.0237293258311915	DOWN	0.739306735091926	0.182978881797089
miR168-3p	356	326	118.666666666667	108.666666666667	-0.0325738261196651	DOWN	0.768157355630962	0.18810024365367
miR172a_5	4	3	1.33333333333333	1	-0.320606048663188	DOWN	0.769869171240211	0.18810024365367
miR166-3p	33	33	11	11	0.0944314506156563	UP	0.790275511088637	0.191856226938132
miR164b	31	31	10.3333333333333	10.3333333333333	0.0944314506156563	UP	0.796586289669885	0.192164326367075
miR319_1	538	497	179.333333333333	165.666666666667	-0.0199288703786802	DOWN	0.824151218537994	0.197563544018739
miR172b-5p_2	6	5	2	1.66666666666667	-0.168602955218138	DOWN	0.846605091678879	0.201677719050019
miR398a-3p_1	7	6	2.33333333333333	2	-0.127960970720792	DOWN	0.873113776263585	0.206700721290958
miR160f-5p	3243	3047	1081	1015.66666666667	0.0044919268463357	UP	0.901641824008429	0.212136823642429
miR156f-5p	2	2	0.667	0.667333333333333	0.0944314506156563	UP	0.947797833597892	0.221628258926169
miR156c	1	1	0.334	0.334	0.0944314506156563	UP	0.963074322635111	0.222470733720458
miR481d	1	1	0.334	0.334	0.0944314506156563	UP	0.963074322635111	0.222470733720458
miR172a_2	3	0	1.00066666666667	0.001	NA	UP	NA	NA
miR171c-5p_1	0	1	0.001	0.334	NA	UP	NA	NA
miR160a-5p_1	1	0	0.334	0.001	NA	UP	NA	NA
miR394a_2	2	0	0.667333333333333	0.001	NA	UP	NA	NA
miR156f-3p_4	4	0	1.33333333333333	0.001	NA	UP	NA	NA
miR396c_1	1	0	0.334	0.001	NA	UP	NA	NA
miR156g_1	2	0	0.667333333333333	0.001	NA	UP	NA	NA
miR167i	0	1	0.001	0.334	NA	UP	NA	NA
miR5532	1	0	0.334	0.001	NA	UP	NA	NA
miR393-5p	0	1	0.001	0.334	NA	UP	NA	NA
miR395a_6	0	1	0.001	0.334	NA	UP	NA	NA
miR156b-3p	0	1	0.001	0.334	NA	UP	NA	NA
miR845d	2	0	0.667	0.001	NA	UP	NA	NA
miR393a_1	3	0	1	0.001	NA	UP	NA	NA
miR172a_1	0	1	0.001	0.334	NA	UP	NA	NA
miR399e	0	1	0.001	0.334	NA	UP	NA	NA
miR169c-3p_3	0	3	0.001	1.00066666666667	NA	UP	NA	NA
