# Supplementary material for: Integrated Transcriptome and Targeted Metabolite Analysis Reveal miRNA-mRNA Networks in Low-Light-Induced Lotus Flower Bud Abortion
Source: Int J Mol Sci. 2022 Sep 1;23(17):9925. doi: 10.3390/ijms23179925 (PMC9456346; doi:10.3390/ijms23179925)
Supplement: Supplementary file 1 [file ijms-23-09925-s001.zip › Table S4 Expression of significantly changed genes in Ab and Ck libraries.xls]

gene_id	average_fpkm_Ck	average_fpkm_Aborted	diffexp_log2fc_Ck-vs-Aborted	diffexp_degseq_qvalue_Ck-vs-Aborted	diffexp_pvalue_Ck-vs-Aborted
104588033	2232.593	51.36	-5.45536440307447	0	0
104602557	2180.723	15.06	-7.21038421503865	0	0
104585668	1040.606	5231.785	2.32301035761357	0	0
104593806	524.143	8207.74	3.96464425784247	0	0
104602046	170.223	1660.915	3.28556510347469	0	0
104609446	2032.126	158.91	-3.6859887944265	0	0
104589393	1403.5	91.08	-3.9498995246499	0	0
104594541	2223.303	9688.89	2.11206769961734	0	0
104597506	2166.06	10.115	-7.78527851987782	0	0
104604133	7849.426	830.96	-3.28559202388329	0	0
104587949	1574.453	28.96	-5.77713062069558	0	0
104613112	1649.56	105.76	-3.96455940534259	0	0
104591202	4394.58	1129.08	-1.9677683197952	0	0
104612484	2168.596	302.235	-2.84622996709728	0	0
104595614	2902.143	169.425	-4.105608481757	0	0
104591654	7.413	977.36	7.03769350131907	0	0
104596813	3.6	1935.695	9.0618462342319	0	0
104610931	1342.376	24.345	-5.80509395955264	0	0
104591558	65.34	1459.095	4.48000617505372	0	0
104610323	4785.71	937.95	-2.36258661518969	0	0
104602143	1070.136	32.93	-5.03247902921134	0	0
104594948	652.63	31.605	-4.37691347628693	0	0
104607345	5.236	969.605	7.52112085494146	0	0
104601277	1423.81	372.195	-1.94609520977975	0	0
109115054	136.326	61.015	-1.24191740018551	0	0
BGI_novel_G000307	1880.73	20.665	-6.53403376260938	0	0
104594575	354.806	1432.875	2.01721404343476	0	0
104604356	1835.456	239.46	-2.94269372616296	0	0
104598812	801.8	53.06	-3.92322428951506	0	0
104603032	1751.406	184.785	-3.24655746287113	0	0
104594193	65.863	644.505	3.28267627526069	0	0
104596599	44.943	615.905	3.72213221102319	0	0
104592350	835.703	26.85	-4.9761256006883	0	0
104612943	831.003	107.285	-2.95692268752434	0	0
104596982	675.473	5.8	-6.88852400022756	0	0
104601204	7.813	509.845	6.04621754060995	0	0
BGI_novel_G000506	340.453	1748.765	2.35693033172035	0	0
104597475	856.2	45.905	-4.23580609352877	0	0
104595823	569.906	50.145	-3.50534646639409	0	0
104606564	515.58	16.28	-4.99193691150029	0	0
104602311	1891.526	9.455	-7.6949656594654	0	0
104604877	767.286	78.265	-3.30296894195357	0	0
104587880	843.583	48.305	-4.13774093720552	0	0
104597628	2216.62	12.52	-7.50021672997846	0	0
104596897	50.076	1997.905	5.30728244874806	0	0
104606994	2419.293	106.485	-4.52746188958101	0	0
104593778	1806.296	102.04	-4.15581239859966	0	0
104611974	557.39	87.155	-2.65393404391038	0	0
104597872	669.53	10.9	-5.9435873123281	0	0
104607025	319.996	1240.73	1.94995262816504	0	0
104586223	86.816	1130.525	3.69257216432822	0	0
104604315	13.786	731.42	5.72569437788056	0	0
104611678	52.69	550.505	3.38872597709618	0	0
104613122	803.2	93.7	-3.10571302821832	0	0
104612509	322.4	6.825	-5.57952740192304	0	0
104610367	24.43	677.91	4.79116869108153	0	0
104587725	123.48	666.575	2.42602761176253	0	0
104594564	301.283	1034.56	1.78471897620982	0	0
104605141	1360.046	138.455	-3.30775147982708	0	0
104592540	72.826	472.565	2.69632853192651	0	0
104588605	115.37	568.1	2.29626707785304	0	0
104610279	115.893	702.175	2.58194663702387	0	0
104602269	1339.903	123.41	-3.45635700465741	0	0
104599917	14.556	515.755	5.14362350885269	0	0
104601739	243.866	1326.36	2.44136358471159	0	0
104598926	3300.456	1030.48	-1.68502654228303	0	0
104612805	663.253	39.17	-4.09881122215901	0	0
104586437	865.483	2423.185	1.48033324365869	0	0
104595262	996.076	81.095	-3.6272272884303	0	0
104599945	962.206	204.2	-2.23478125545011	0	0
104591763	610.536	51.05	-3.58700655521206	0	0
104599752	8.846	333.985	5.24043100614424	0	0
104591472	35.883	1.58	-4.51195083224927	0	0
104608730	798.87	60.66	-3.72033551213203	0	0
104611126	582.236	3.07	-7.61039692500777	0	0
104606658	20.76	426.65	4.35926037357808	0	0
104589984	407.373	1767.13	2.10320650310444	0	0
104600505	792.173	105.065	-2.91563503947721	0	0
104593587	6.28	297.33	5.56368264771348	0	0
104593490	31.236	520.92	4.0553590032368	0	0
104598088	126.106	699.655	2.46854929105196	0	0
104594105	45.36	500.055	3.45975092724816	0	0
104604618	248.07	5.47	-5.51635281406617	0	0
104610148	355.906	17.89	-4.33870944214653	0	0
104594185	10.643	640.115	5.92393695402608	0	0
104591636	1478.296	477.37	-1.63464196356047	0	0
104610723	691.49	61.965	-3.47965613909461	0	0
104604143	567.346	69.335	-3.03055527808619	0	0
104601232	27.86	324.235	3.54210140650523	0	0
104595131	618.183	21.845	-4.84143616776085	0	0
104609968	826.11	244.75	-1.75830477500706	0	0
104589269	454.683	3.295	-7.14165526325995	0	0
104598813	17.556	255.635	3.86022229426393	0	0
104593787	19.443	236.98	3.60708682721714	0	0
104604131	392.02	62.13	-2.66480146261648	0	0
104594303	1278.983	581.27	-1.13935394778646	0	0
104609287	909.086	158.635	-2.51884887726827	0	0
104612508	547.8	80.745	-2.76365819663275	0	0
104599206	1287.003	2906.095	1.16707005119325	0	0
104592683	509.596	6.935	-6.22437135770037	0	0
104600404	0.65	439.07	9.38166698889563	0	0
104603497	35.983	401	3.47933336213253	0	0
104587296	7.506	343.96	5.51821929799381	0	0
104593066	1757.763	752.15	-1.22973828802552	0	0
104592972	1.896	487.475	7.98593489327927	0	0
104594044	245.79	796.45	1.67731537960528	0	0
104592956	378.623	1073.04	1.48721886074984	0	0
104586872	11.713	483.025	5.36341548763018	0	0
104609579	545.71	40.9	-3.76056360016008	0	0
104608669	172.09	811.04	2.23363647568324	0	0
104596567	4.3	308.77	6.16079934871926	0	0
104605972	370.773	14.32	-4.70594270080583	0	0
104605341	701.143	172.345	-2.02562326632172	0	0
104600917	346.473	1012.22	1.54035655345618	0	0
104598999	1340.066	427.02	-1.68938120293285	0	0
104602622	55.65	764.17	3.76929989965717	0	0
104605698	5.99	257.36	5.4251877324709	0	0
104592959	89.99	1.725	-5.71866109405417	0	0
104613162	328.71	37.805	-3.12726735397816	0	0
104587381	326.87	39.585	-3.04800533411836	0	0
104599805	13.393	439.35	5.0239224136435	0	0
104604305	371.723	13.73	-4.77448879315948	0	0
104612419	1106.07	176.155	-2.65889126438967	0	0
104585673	255.203	4.01	-6.01356201599117	0	0
104592925	1257.986	91.705	-3.8020011522918	0	0
104596646	640.006	109.715	-2.54188833256263	0	0
104591798	46.113	508.125	3.45513771695895	0	0
104588785	389.536	92.225	-2.08080841599968	0	0
104589605	883.273	309.6	-1.52054040412986	0	0
104607541	32.18	308.12	3.25337153993847	0	0
104604230	251.246	7.55	-5.06518737060911	0	0
104594605	928.59	102.84	-3.18602681625454	0	0
104610285	1.13	235.105	7.70268726655597	0	0
104592371	903.313	4.015	-7.84032999378458	0	0
104591538	19.773	281.385	3.83082557334385	0	0
104601220	296.736	29.615	-3.33240824958805	0	0
104587365	250.836	11.68	-4.43018364351065	0	0
104588863	452.366	47.705	-3.32928954100243	0	0
104598350	8.66	343.395	5.31591222395766	0	0
104599732	32.626	430.52	3.7241129874494	0	0
104612767	214.086	11.25	-4.26095130061233	0	0
104600711	449.863	49.575	-3.19220873188883	0	0
104590476	340.84	80.33	-2.0918864166327	0	0
104612799	5.986	123.56	4.36009466629637	0	0
104587369	56.093	358.895	2.67538444642992	0	0
104600168	10.313	208.885	4.333138817735	0	0
104595342	832.283	42.615	-4.09914672246439	0	0
104606184	989.723	199.255	-2.32130491382178	0	0
109114309	1629.383	3521.75	1.07592796768662	0	0
104592799	182.67	741.9	2.01882119222001	0	0
104592800	318.826	36.205	-3.13097293545378	0	0
104597861	194.286	25.18	-2.94712544655963	0	0
104601639	417.413	95.53	-2.13023480617787	0	0
104585967	33.8	435.27	3.68155334502563	0	0
104601372	13.253	399.995	4.91083048629626	0	0
BGI_novel_G000408	16.04	229.85	3.83320304443101	0	0
104604968	13.656	205.865	3.91159372196843	0	0
104596814	73.18	500.965	2.76990142918864	0	0
104601341	6.81	215.205	4.98177632167092	0	0
104608201	110.59	2.835	-5.29231256056657	0	0
104613408	4.556	182.495	5.31832993084072	0	0
104588366	1471.463	513.375	-1.52517973391953	0	0
104596438	247.286	10.71	-4.54167028133229	0	0
104600503	17.016	333.715	4.28711709216217	0	0
104597930	25.506	287.845	3.49490308841406	0	0
104594618	290.096	36.545	-2.99557289347659	0	0
104604560	433.276	43.63	-3.31748121020683	0	0
104604019	226.793	24.795	-3.20316799692501	0	0
104610488	9.646	258.1	4.75568272802501	0	0
104602479	654.306	3.95	-7.42184445230872	0	0
104607496	1.67	191.305	6.85177380787968	0	0
104606388	780.6	132.935	-2.5656293099974	0	0
104594684	21.07	140.01	2.73224875328484	0	0
104588207	21.71	249.8	3.52140936031191	0	0
104594780	1821.056	434.54	-2.0447617353292	0	0
104594158	629.303	4.355	-7.20782895792907	0	0
104607263	0.67	411.75	9.31581309949881	0	0
104588398	83.69	368.025	2.13764833637251	0	0
104600620	20.623	212.555	3.37109597781163	0	0
104605360	324.236	997.09	1.61434097278693	0	0
104604543	1.536	154.26	6.64637788806842	0	0
104605380	288.3	14.485	-4.32444939303629	0	0
104590190	313.21	20.16	-3.96715078557252	0	0
104603495	3.563	124.745	5.13512028962985	0	0
104588184	242.386	954.11	1.97018580238247	0	0
104593386	396.76	91.675	-2.11351078900187	0	0
104606157	530.393	87.68	-2.60321695289221	0	0
104596172	174.553	5.995	-4.85599707632469	0	0
104606700	256.866	62.82	-2.03637594185445	0	0
104610149	370.533	76.095	-2.23794256006018	0	0
104598910	15.563	160.245	3.36026586872029	0	0
104612146	419.023	119.1	-1.81974846939813	0	0
104590122	3.853	305.075	6.3017567134725	0	0
104590934	1065.91	512.2	-1.0618713074229	0	0
104591584	4.046	280.375	6.10715462368705	0	0
104587515	193.453	13.435	-3.85486210571954	0	0
104598850	236.383	0.99	-7.94594963065058	0	0
104601062	547.196	48.19	-3.51650726300158	0	0
104585621	200.3	688.13	1.78082188601965	0	0
104608971	15.92	316.905	4.31046954971325	0	0
104596219	4.81	260.545	5.7652950335312	0	0
104602306	77.293	331.56	2.09649520702715	0	0
104597203	39.13	241.22	2.62298118908467	0	0
104593390	203.57	33.205	-2.62194148392836	0	0
104597901	243.333	29.735	-3.04169174142091	0	0
104612504	344.423	1020.065	1.55961392142942	0	0
104597651	189.806	3.585	-5.75695968436513	0	0
104605233	213.32	675.265	1.6514566827196	0	0
104609125	521.68	48.23	-3.42447107676415	0	0
104605818	29.7	278.685	3.22975055418102	0	0
104611608	6.383	554.915	6.42875975879903	0	0
104594855	658.326	107.965	-2.6181082328455	0	0
104610016	290.16	30.56	-3.23570121921295	0	0
104599121	372.926	46.96	-2.99557598014008	0	0
104611360	276.953	1.465	-7.59645079186261	0	0
104605570	18.246	394.915	4.42134484666987	0	0
104612009	5.833	87.915	3.91299861667192	0	0
104603077	647.51	267.785	-1.27616691482164	0	0
104603568	184.6	23.695	-2.97246474377895	0	0
104605688	764.723	300.575	-1.34997110131216	0	0
104603960	183.766	22.47	-3.07366003997244	0	0
104606504	333.826	44.195	-2.92324283587533	0	0
104595148	24.95	296	3.5591940040132	0	0
104600303	1326.746	456.435	-1.54537549810669	0	0
104600364	187.66	82.83	-1.17752903224652	0	0
104589272	202.7	3.995	-5.69302914068659	0	0
104594805	37.73	195.08	2.36689399102472	0	0
104607072	259.78	31.075	-3.06519856587307	0	0
104603205	67.293	228.77	1.76527592437299	0	0
104607971	12.666	191.215	3.91223890887194	0	0
104611250	45.41	409.94	3.199793859575	0	0
104598557	358.273	7.455	-5.60584292309341	0	0
104594233	0.53	253.4	8.90057072142034	0	0
104611581	501.016	65.475	-2.94509572809604	0	0
104598553	5.833	224.66	5.26255620387761	0	0
BGI_novel_G000222	1484.12	11.455	-7.06081002653267	0	0
104596562	24.506	177.89	2.85471953158034	0	0
104600124	590.753	90.12	-2.72364692704281	0	0
104608673	20.636	230.435	3.49418677515693	0	0
104612099	242.79	27.5	-3.15107965623309	0	0
104588249	241.046	48.535	-2.3142829834179	0	0
104606926	940.876	411.355	-1.20248612578912	0	0
104607376	354.273	80.005	-2.1438841092771	0	0
104610018	455.416	61.6	-2.8912828651874	0	0
104600726	0.733	95.245	7.02722278614736	0	0
104613169	23.17	153.47	2.73441027300202	0	0
104595356	196.623	59.06	-1.74296083099559	0	0
104588060	207.723	30.83	-2.75892980851861	0	0
104593969	6.146	458.555	6.23648854924967	0	0
104595421	2.176	130.445	5.91082188625956	0	0
BGI_novel_G000008	35.196	8.575	-2.04596058036625	0	0
104610908	364.653	64.56	-2.5060987634634	0	0
104592556	37.853	150.765	1.99428972431043	0	0
104598966	4.496	60.6	3.76722751875068	0	0
104594045	124.306	383.355	1.62319731071425	0	0
104591150	35.123	248.16	2.81799634288796	0	0
104604606	825.466	301.96	-1.4633597594511	0	0
104609066	0.163	264.73	10.6478215074159	0	0
104598577	189.15	30.35	-2.64090731403401	0	0
104605109	536.193	198.26	-1.44190362516858	0	0
104611028	238.41	42.69	-2.47692889490196	0	0
104594925	234.563	550.675	1.22665920413635	0	0
104597919	894.07	177.015	-2.34572529725371	0	0
104608667	480.766	1129.155	1.2268406867039	0	0
104597209	2.623	163.17	5.96627978245856	0	0
104610802	1170.7	370.205	-1.66273477077588	0	0
104604349	123.396	2.51	-5.63595715139379	0	0
104600357	21.973	260.205	3.56632700586416	0	0
104609741	57.043	9.565	-2.59499232285432	0	0
104592369	414.533	4.12	-6.68167941510355	0	0
104600106	270.683	35.75	-2.92380597039766	0	0
104592746	146.643	533.63	1.85960995486818	0	0
104588464	89.59	373.07	2.05923091326666	0	0
104604730	256.606	37.975	-2.76615921801224	0	0
104612047	165.263	465.935	1.4906702487098	0	0
104599107	210.986	29.3	-2.85696684409879	0	0
104593846	34.243	229.79	2.75268273132602	0	0
104594067	142.746	30.21	-2.23995498817856	0	0
104609581	155.55	465.455	1.57959043554233	0	0
BGI_novel_G000555	255.053	20.62	-3.63597822017082	0	0
104596698	5.293	236.6	5.48867125133558	0	0
104585845	336.11	12.455	-4.74990703830491	0	0
104599159	172.573	12.32	-3.8157762775766	0	0
104608707	282.523	117.885	-1.26057186914248	0	0
104598596	309.17	4.435	-6.1391724476945	0	0
104605920	101.296	311.85	1.61379535243814	0	0
104601559	213.836	0.82	-8.07156747581584	0	0
104591484	777.926	192.215	-2.02456737494204	0	0
104595171	157.136	482.16	1.61431614585305	0	0
104609367	285.17	12.725	-4.47674414628333	0	0
104586115	386.183	109.92	-1.82088715027131	0	0
104587789	0.086	181.03	11.0494092520845	0	0
104598545	14.826	105.27	2.81942985887891	0	0
104592454	647.74	242.65	-1.42254839623296	0	0
104594630	238.433	9.26	-4.68336886511287	0	0
104602283	15.676	204.4	3.70576130304363	0	0
104606010	132.006	21.56	-2.60973863270366	0	0
104592367	408.21	14.15	-4.86954535778557	0	0
104589918	710.06	111.7	-2.67865773970554	0	0
104592734	121.786	2.075	-5.90694462721885	0	0
104606567	467.726	113.24	-2.05109924573245	0	0
104599567	39.246	338.405	3.10673563793402	0	0
104599320	83.28	9.25	-3.17728675456501	0	0
104603964	188.75	503.665	1.407961379088	0	0
104603478	186.19	1.695	-6.80622529249566	0	0
104599953	52.47	294.835	2.48863100355695	0	0
104604455	375.193	115.325	-1.70779376007241	0	0
104592292	238.413	13.735	-4.1204681226506	0	0
104586773	32.093	204.135	2.65103244701606	0	0
104609081	240.29	4.01	-5.90734686333149	0	0
104607913	23.953	233.66	3.27996908036737	0	0
104601628	102.743	24.72	-2.05704352574331	0	0
104596392	12.98	166.33	3.21410317827689	0	0
104594613	91.683	496.395	2.43678516685398	0	0
104600397	127.266	3.4	-5.23333836214729	0	0
104599797	128.433	15.03	-3.10044133412637	0	0
104598540	424.506	172.3	-1.30851568826121	0	0
104596096	41.846	234.395	2.44705819079162	0	0
104611984	82.91	1.98	-5.38523018766485	0	0
104591764	236.936	22.755	-3.3777077964685	0	0
104587300	265.31	27.36	-3.28899203600456	0	0
104598285	2.17	244.785	6.79868703056512	0	0
104586697	622.903	137.19	-2.19227661867396	0	0
104586386	724.41	174.345	-2.06516736340803	0	0
104600299	166.756	24.38	-2.77426111568671	0	0
104599094	46.283	206.09	2.15676198268384	0	0
104603733	14.74	176.29	3.58143265750872	0	0
104593756	79.106	295.015	1.89975901528561	0	0
104604736	28.536	161.195	2.48993163791487	0	0
104606034	268.053	15.995	-4.07546435958757	0	0
104610325	487.756	44.45	-3.43835590186896	0	0
104602624	350.216	81.465	-2.1133487201457	0	0
104588126	128.066	1.24	-6.70029152240029	0	0
104612356	175.233	357.82	1.02999665014392	0	0
104589256	462.446	103.745	-2.15735600002835	0	0
104587048	60.093	288.43	2.26139185578526	0	0
104595976	260.746	41.14	-2.66771974864727	0	0
104611882	148.953	12.185	-3.63153079230624	0	0
104605998	45.923	236.08	2.36182930852158	0	0
BGI_novel_G000846	19.35	135.345	2.8093490598929	0	0
104600765	141.73	4.33	-5.04431491731349	0	0
104588466	105.443	4.04	-4.7094710412222	0	0
104595517	0.246	170.155	9.43083402783768	0	0
104604882	0.033	281.475	12.9473971705456	0	0
109115720	177.063	1.31	-7.10137484825694	0	0
104593114	67.716	20	-1.74832411316971	0	0
104602925	52.866	284.355	2.42233420142007	0	0
104601229	261.65	50.73	-2.36195506343906	0	0
104596504	39.36	113.605	1.53257581989206	0	0
104593413	857.753	286.525	-1.58237746699253	0	0
104610133	166.426	35.86	-2.21341900240534	0	0
104589720	671.813	244.07	-1.45352689846473	0	0
104592040	130.52	36.355	-1.84428012938851	0	0
104610551	275.99	25.515	-3.44749468481215	0	0
104588934	269.153	74.945	-1.84931408052776	0	0
104603446	23.393	200.525	3.09490069056138	0	0
104603318	412.006	114.76	-1.85689165072339	0	0
104597476	461.446	47.415	-3.28887573984071	0	0
104588881	586.08	78.665	-2.90026236016869	0	0
104603350	61.563	299.51	2.27724554648297	0	0
104611642	0.276	249.005	9.80161214626165	0	0
104587947	259.353	61.025	-2.09305790835164	0	0
104602496	126.363	338.26	1.4242099357925	0	0
104587342	224.69	51.55	-2.1318783970789	0	0
104592373	338.896	1.625	-7.65196892262828	0	0
104587357	23.983	124.47	2.37996571855132	0	0
104605735	275.573	44.095	-2.64799352759884	0	0
104587418	21.836	124.96	2.51013511981384	0	0
104605944	11.293	108.535	3.26256786071493	0	0
BGI_novel_G000673	44.98	12.77	-1.83282960925043	0	0
104612119	288.003	100.6	-1.52075399889891	0	0
104612003	54.686	277.61	2.34043876981211	0	0
104597078	86.123	7.315	-3.5022403064651	0	0
104598286	269.973	17.045	-3.99877038375562	0	0
104600542	108.316	21.535	-2.34190127676552	0	0
104611190	11.85	135.98	3.51618133711604	0	0
104611050	4.98	118.325	4.5754605575131	0	0
104607264	115.776	358.115	1.63061178760557	0	0
104602726	26.03	164.795	2.66116782135249	0	0
104600943	5.25	95.43	4.19318630440687	0	0
104603052	73.7	232.885	1.6565413693154	0	0
104595363	1.936	196.51	6.6690197570852	0	0
104592462	1419.31	634.42	-1.1653888379877	0	0
104600229	22.746	172.01	2.91900964432731	0	0
104612176	2.61	75.86	4.86296512147857	0	0
104591893	303.303	87.81	-1.79163227238282	0	0
104587950	175.306	18.845	-3.22346954720271	0	0
104588488	221.523	3.19	-6.14048054920316	0	0
104598935	451.733	67.77	-2.74788415825527	0	0
104609584	19.23	124.77	2.68514383511784	0	0
104588992	209.456	707.055	1.74900531594136	0	0
104607190	539.466	114.255	-2.25747067814313	0	0
104610490	155.073	476.56	1.62153466454193	0	0
104593852	165.303	28.935	-2.51849878445128	0	0
104600346	309.823	92.685	-1.7404225142202	0	0
104598652	0.2	91.83	8.83250144151565	0	0
104602583	126.653	13.405	-3.25385430471273	0	0
104595789	11.86	86.18	2.86183763258064	0	0
104599415	114.796	1.505	-6.29329929358524	0	0
104592062	299.373	111.4	-1.427078565316	0	0
104598570	296.83	84.52	-1.81669733777098	0	0
104586579	124.23	11.42	-3.44888180017696	0	0
104600274	114.63	279.865	1.28511662033999	0	0
104600692	36.09	161.47	2.15599584586941	0	0
104602716	80.91	3.66	-4.4705389570884	0	0
104607876	245.253	90.36	-1.44613445295716	0	0
104592576	25.413	238.725	3.22436027873502	0	0
104588624	24.713	140.45	2.50689881075581	0	0
104586912	100.283	4.265	-4.57520513527483	0	0
104611915	89.893	11.15	-3.01155825111015	0	0
104601782	30.81	151.515	2.30982450449992	0	0
104603587	132.9	1.615	-6.38856952933281	0	0
104601005	115.413	718.775	2.63602449838425	0	0
104610713	38.456	171.56	2.15191605612909	0	0
104606214	361.453	108.325	-1.7453496770242	0	0
104609468	146.496	2.505	-5.88631096188095	0	0
104613123	161.54	18.49	-3.13583321015884	0	0
104603742	89.666	11.87	-2.90812451248559	0	0
104605433	109.366	11.54	-3.23642000287028	0	0
104592375	385.906	1.195	-8.38828628467138	0	0
104601804	140.61	30.12	-2.2304989296513	0	0
104585744	40.586	234.91	2.52262381832407	0	0
104593776	1650.266	823.165	-1.00834623057597	0	0
104596031	70.386	229.635	1.7053458627786	0	0
104612986	197.323	65.455	-1.58778190692908	0	0
104598800	532.613	150.59	-1.82353293215706	0	0
104600638	5.156	54.15	3.39553545019257	0	0
104597067	357.303	55.7	-2.68948687298487	0	0
104596173	23.596	205.35	3.12915324777163	0	0
104611134	547.553	162.645	-1.75878106265242	0	0
104604254	130.5	501.85	1.94032234425278	0	0
104603756	15.823	137.635	3.11936721859184	0	0
104613370	311.276	43.875	-2.83495215399408	0	0
104601829	43.31	228.635	2.39472779923828	0	0
104603248	25.466	165.34	2.70245216548541	0	0
104596731	34.243	236.89	2.7894496269907	0	0
104590414	166.723	585.04	1.79643943524802	0	0
104595490	160.593	32.855	-2.29917829522222	0	0
104588505	38.42	5.475	-2.78851539776957	0	0
104608359	0.656	150.435	7.84088456047599	0	0
104586285	7.053	106.35	3.90599743474216	0	0
104590548	80.92	14.365	-2.49344088549481	0	0
104605247	16.4	183.63	3.48680715553245	0	0
104611194	2.166	113.985	5.71905500749418	0	0
104599891	104.18	13.855	-2.91316790961603	0	0
104589958	187.343	1.645	-6.85309366602881	0	0
104592798	78.72	14.14	-2.57961449551184	0	0
104599286	3.063	199.29	6.02155557309934	0	0
104608204	32.36	233.435	2.84854065996969	0	0
104588685	76.19	306.015	2.00771334661425	0	0
104609338	168.716	19.95	-3.08436244282831	0	0
104611520	45.143	202.455	2.16547338137669	0	0
104595325	118.07	1.87	-6.03566743186554	0	0
104605488	242.623	42.21	-2.53069865092381	0	0
104587039	102.59	5.92	-4.14525728195217	0	0
104612523	413.483	877.705	1.07913699302482	0	0
104612721	116.136	9.3	-3.64383232787606	0	0
104606009	158.776	48.245	-1.71599617116666	0	0
104607863	194.966	1.25	-7.34069680063103	0	0
104594243	15.51	162.095	3.38171396862444	0	0
104590340	41.743	183.535	2.13713872656571	0	0
104586293	2.283	111.54	5.6102676439538	0	0
104585854	478.39	236.195	-1.01918217154496	0	0
104597202	0.72	95.65	7.06037014299785	0	0
104601167	4.01	192.04	5.57720171262463	0	0
104586149	97.44	12.76	-2.93549828361006	0	0
104588898	54.143	6.87	-2.98463657056515	0	0
104589271	109.476	1.75	-5.99609019134249	0	0
104610978	114.1	533.495	2.21562914339233	0	0
104607255	242.916	40.41	-2.58464659785954	0	0
104605292	310.276	54.83	-2.50730119569383	0	0
104589017	4.553	93.85	4.35763867860527	0	0
104608711	102.056	298.275	1.5421077452104	0	0
104611104	34.526	169.56	2.29213062981151	0	0
104608702	1.613	172.175	6.73262826662329	0	0
104589599	226.256	50.14	-2.17725175636497	0	0
104597609	8.59	223.8	4.70151749066601	0	0
104586851	237.363	81.63	-1.56922477740666	0	0
BGI_novel_G000585	199.746	8.175	-4.62640343766526	0	0
104587699	252.82	34.145	-2.88450688004015	0	0
104602041	281.306	84.03	-1.75209929667187	0	0
104592333	17.516	111.255	2.66269590514282	0	0
104592315	141.663	35.86	-1.98340592155804	0	0
104593186	457.146	87.125	-2.39839800668503	0	0
104591663	16.593	134.345	3.02011396920839	0	0
104589814	10.05	106.715	3.42339441452246	0	0
104612773	142.84	14.485	-3.29764720192403	0	0
104606873	116.68	21.06	-2.76889606124062	0	0
104598130	276.33	34.37	-3.0131464052119	0	0
104598995	15.773	244.725	3.96653419266617	0	0
104601351	185.623	44.425	-2.05582062917406	0	0
104587122	132.43	344.45	1.37403980837771	0	0
104593082	45.853	148.475	1.69492737985693	0	0
104608049	385.16	143.18	-1.43281357650639	0	0
104597752	0.87	53.68	5.96915676194646	0	0
104599653	176.743	24.705	-2.83190952144407	0	0
104608715	18.966	141.385	2.89463939669854	0	0
104587589	290.16	96.92	-1.58857332015605	0	0
104604313	5.376	96.16	4.16272787323769	0	0
104597199	210.91	557.665	1.39781437089711	0	0
104609975	127.906	300.27	1.22706113628864	0	0
104604403	193.523	38.255	-2.33569263544173	0	0
104605624	0.506	108.93	7.74282301105691	0	0
104587674	11.116	138.785	3.63372725115107	0	0
104613272	6.246	102.565	4.04523170891001	0	0
104605074	68.24	276.24	2.01380544353895	0	0
104608659	69.12	200.075	1.54774204414804	0	0
104608713	4.65	75.135	4.02066748748133	0	0
104586645	141.09	19.195	-2.69084558847359	0	0
104591772	45.27	159.17	1.81152637291816	0	0
104609249	135.42	4.57	-4.8799785245054	0	0
104586541	26.936	169.45	2.64628368160382	0	0
104603255	3.753	150.54	5.32535345811397	0	0
104608080	169.99	50.055	-1.76426344607965	0	0
104605067	57.176	5.355	-3.39698014543088	0	0
104591680	99.283	18.5	-2.41725788580966	0	0
104601728	151.453	320.84	1.08216981879194	0	0
104585771	152.593	408.55	1.41985496210049	0	0
104605150	121.156	2.575	-5.57063179080439	0	0
104587780	89.736	3.835	-4.55431929889838	0	0
104597507	160.026	12.375	-3.6938130527192	0	0
104608709	89.586	5.345	-4.07526512675685	0	0
104595670	97.423	17.825	-2.46153533410366	0	0
104603682	44.543	3.41	-3.71048789826431	0	0
104597350	435.733	144.8	-1.59159562266966	0	0
104604946	106.936	31.67	-1.75540653414973	0	0
104609954	216.01	74.64	-1.54478153251448	0	0
104610885	434.913	133.755	-1.69857000284902	0	0
104601051	200.07	509.48	1.33935570663403	0	0
104607373	2.323	59.495	4.69196558516075	0	0
104609929	0.736	217.21	8.20225532083358	0	0
104596100	3.123	69.2	4.4011721915936	0	0
104607267	126.403	38.095	-1.72968135612026	0	0
104608865	4.196	47.825	3.54409436256783	0	0
104613001	112.046	35.89	-1.64743631351462	0	0
104600498	170.39	11.035	-3.94083280169924	0	0
104611626	265.023	596.53	1.17373437203737	0	0
104605872	5.88	85.015	3.85046888812387	0	0
104593598	7.443	108.365	3.86697643523168	0	0
104603161	164.976	435.935	1.41020561551246	0	0
104604460	132.933	29.005	-2.19847964392299	0	0
104604824	29.533	136.61	2.21692176206822	0	0
104598801	294.54	48.145	-2.62977442168646	0	0
BGI_novel_G000417	67.693	8.605	-2.98208311331699	0	0
104610266	242.22	40.815	-2.57972884540878	0	0
104589740	28.273	189.565	2.74443193867723	0	0
104607532	8.636	93.205	3.43953970195725	0	0
104594741	147.763	357.425	1.27562735820065	0	0
104598897	79.493	4.425	-4.17500492215344	0	0
104603250	62.986	194.82	1.63224472660117	0	0
104588300	265.266	51.12	-2.381487807085	0	0
104587969	118.056	0.905	-7.04715467020089	0	0
104609119	101.823	25.305	-2.01181426794065	0	0
104604210	297.283	40.235	-2.8975646472606	0	0
104591485	194.906	42.995	-2.17546639001047	0	0
104599570	276.696	24.725	-3.49146162924341	0	0
104594157	213.42	1.34	-7.34533984933038	0	0
104589021	202.69	49.645	-2.02798212556212	0	0
104613087	72.876	0.855	-6.44626060375542	0	0
104604676	63.013	0.425	-7.23235804470604	0	0
104612336	64.016	4.705	-3.7885165934136	0	0
104590324	90.49	283.95	1.64415772584074	0	0
104596925	144.186	24.73	-2.57747483539157	0	0
104612204	166.72	27.57	-2.5995914492541	0	0
104590108	27.923	175.69	2.64767800581814	0	0
104611047	39.773	164.075	2.0364595451719	0	0
104589251	1.39	173.27	6.93653479196684	0	0
104599769	6.223	68.485	3.4632091367709	0	0
104604695	2.62	51.15	4.29520248562083	0	0
104597799	262.116	51.82	-2.34519837286278	0	0
104611601	466.97	206.505	-1.18209401720324	0	0
104591050	9.54	117.67	3.62371256917253	0	0
104604563	3.326	87.81	4.71703868899237	0	0
104613228	221.82	29.71	-2.89201320755483	0	0
104605246	13.286	186.47	3.8035800946045	0	0
104603476	113.3	0.75	-7.29131617744925	0	0
104586454	74.406	4.845	-3.94909134974512	0	0
104586232	122.256	0.555	-7.82512958051274	0	0
104607484	1.153	76.41	6.05354795867059	0	0
104589613	120.756	19.88	-2.59711021329374	0	0
104609134	97.136	17.375	-2.47570746970329	0	0
104601133	16.093	85.68	2.41713281556175	0	0
104588973	482.203	119.17	-2.02367389728096	0	0
104605935	41.066	173.585	2.07378875543376	0	0
104599308	0.633	47.58	6.23546503476332	0	0
104604715	51.45	3.03	-4.09553390425437	0	0
104589946	92.863	13.9	-2.73925838155413	0	0
104609778	98.27	1.93	-5.68331241603261	0	0
104607894	3.59	87.19	4.5891300795082	0	0
104599112	114.673	351.02	1.61308539169376	0	0
104603839	48.663	9.3	-2.3877489143915	0	0
104592199	8.24	82.235	3.3166325058686	0	0
104588365	10.64	100.515	3.24047825439028	0	0
104603299	560.513	213.99	-1.39427589525719	0	0
104593968	1.09	235.115	7.74887154257202	0	0
104593822	73.99	240.055	1.69976863346282	0	0
104610684	0.583	119.68	7.68523369001579	0	0
104593748	44.403	162.095	1.86987149408013	0	0
104596203	190.773	401.625	1.07661919153398	0	0
104611040	58.976	6.875	-3.08948870184572	0	0
104593058	6.526	65.375	3.32289559889596	0	0
104606877	114.47	23.7	-2.27209373578352	0	0
104595013	278.733	52.16	-2.41944500125419	0	0
104594800	11.746	109.635	3.21774136213178	0	0
104609273	381.406	168.135	-1.17768618593354	0	0
104598127	1.446	92.81	5.99010316969494	0	0
104591618	2.406	51.265	4.26624778441821	0	0
104596811	20.773	127.49	2.62025911564133	0	0
104608867	55.486	7.775	-2.8357486965821	0	0
104601227	73.786	4.035	-4.19484163540749	0	0
104611043	100.86	8.225	-3.61894326316088	0	0
104596735	32.096	1.66	-4.3609470504587	0	0
104585867	85.436	391.375	2.18749316852144	0	0
104595729	175.453	28.78	-2.61887606040652	0	0
104599031	0.03	168.46	12.4130329736599	0	0
104591216	102.533	1.94	-5.72647130788897	0	0
104612865	163.263	11.435	-3.83794870147573	0	0
104588063	2.96	67.285	4.81272780569961	0	0
104594232	21.35	139.88	2.70973227407528	0	0
104591639	463.81	207.465	-1.16730844927388	0	0
104606079	4.796	66.92	3.80974430591659	0	0
104590547	49.966	173.5	1.79402585872203	0	0
104587311	2.463	46.815	4.2502787688064	0	0
104601965	507.736	176.63	-1.53064895812696	0	0
104586754	230.403	54.495	-2.07516623291759	0	0
104602921	323.896	75.135	-2.11225770578272	0	0
104593052	21.87	84.54	1.95142997978252	0	0
104610403	176.326	458.475	1.3832054986194	0	0
104606217	336.936	75.895	-2.15539384187059	0	0
104600175	100.623	18.5	-2.44863985008535	0	0
104595657	57.893	0.4	-7.20503432998261	0	0
104592777	91.856	7.685	-3.59387185638408	0	0
104593043	46.696	165.145	1.80990718398089	0	0
104597092	138.526	28.42	-2.29143935964404	0	0
104595949	6.306	92.245	3.86357359301231	0	0
104594758	335.54	65.705	-2.36234469321951	0	0
104592213	175.223	41.03	-2.09789681886541	0	0
104607851	114.77	33.895	-1.7806546423873	0	0
104610952	1.81	81.41	5.50008482119413	0	0
104610731	2.233	56.3	4.65479535986043	0	0
104585636	240.483	71.455	-1.75785572536975	0	0
104598117	56.326	7.03	-3.00577989618033	0	0
104613500	177.14	21.905	-3.00727830923021	0	0
104601174	276.57	69.705	-1.99088743420833	0	0
104600863	23.056	113.41	2.32798177663891	0	0
104606115	670.746	280.315	-1.26508316096898	0	0
104599295	426.136	111.265	-1.94509204874919	0	0
104590335	47.353	14.45	-2.43445822892765	0	0
104592686	45.436	3.81	-3.58226955866102	0	0
104600530	11.93	143.06	3.56093480375619	0	0
104609012	0.686	89.795	7.03165752039599	0	0
104604136	93.103	2.795	-5.06992443227055	0	0
104602064	67.48	12.035	-2.49058886843967	0	0
104595344	118.386	1.735	-6.08584286050774	0	0
104605510	2.21	60.775	4.77575546697944	0	0
104603723	97.38	33.19	-1.55515018112662	0	0
104588656	3.03	78.405	4.6973397927147	0	0
104597394	88.643	30.335	-1.55213569459917	0	0
104595100	335.103	122.42	-1.45221627494622	0	0
104608215	27.603	118.47	2.09939843712859	0	0
104610876	53.216	167.94	1.67307831177893	0	0
104588145	162.21	41.43	-1.96055557897205	0	0
104606291	1.52	65.58	5.38957711162377	0	0
104591539	30.6	148.195	2.26705448284914	0	0
104593195	63.846	1.425	-5.48753054734635	0	0
104606188	456.526	133.18	-1.78363829621322	0	0
104599450	180.293	19.46	-3.2147814957765	0	0
104587082	218.74	77.04	-1.50490797890562	0	0
104601275	69.026	4.905	-3.81981642625964	0	0
104608764	0.206	73.66	8.47478507321134	0	0
104599871	5.823	68.175	3.54773284200881	0	0
104605672	10.433	105.57	3.33537086152853	0	0
104599231	2.343	43.645	4.23101407906295	0	0
104612365	54.85	9.645	-2.51244013750184	0	0
104601012	1.723	107.94	2.99122344035022	0	0
104602260	5.273	75.125	3.82771886820433	0	0
104586258	157.596	42.84	-1.88440698253805	0	0
104599117	138.333	12.11	-3.51974748525884	0	0
104604191	85.803	14.425	-2.57047220441365	0	0
104604682	210.616	72.98	-1.53517377027123	0	0
104593528	0.833	117.055	7.13812246278632	0	0
104588038	57.57	7.035	-3.0399925031577	0	0
104608615	47.093	284.4	2.58718715763561	0	0
104586717	0.293	51.065	7.43731423962184	0	0
104590435	2.046	61.01	4.89854408269668	0	0
104594806	8.493	62.69	2.88105562133085	0	0
104587478	12.966	107.615	3.05108933721622	0	0
104611130	390.916	135.465	-1.53394115682096	0	0
104607456	45.376	161.04	1.82670565563721	0	0
104594520	23.6	95.585	2.01268315902452	0	0
104602600	4.07	47.06	3.53203090254598	0	0
104596166	6.03	57.035	3.39618534530948	0	0
104606878	34.673	175.28	2.33257208774707	0	0
104593795	19.356	88.12	2.17941147315771	0	0
104606314	7.746	99.21	3.67345115457793	0	0
104605107	0.626	44.48	6.14029269408725	0	0
104589837	16.366	98.265	2.58878827526979	0	0
104588296	27.663	105.385	1.87720688800525	0	0
104594490	57.976	0.285	-7.7343351677365	0	0
104599205	36.536	117.85	1.68668924531765	0	0
104602501	6.953	121.515	4.12263814624631	0	0
104607950	159.676	522.86	1.70988641518523	0	0
104607559	165.283	50.88	-1.701525770828	0	0
104593560	104.036	11.095	-3.23263142780586	0	0
104604550	0.103	56.41	9.13237154179921	0	0
104597529	78.073	7.82	-3.32821513425594	0	0
104603726	81.973	0.515	-7.36132601023603	0	0
104611450	0.193	130.205	9.41304522485869	0	0
104610036	92.833	0.945	-6.63216781116835	0	0
104607059	99.846	27.315	-1.8693156419222	0	0
104603002	214.193	54.45	-1.98307398477317	0	0
104599442	61.69	1.005	-5.94291037685967	0	0
104607663	87.023	349.31	2.0067431398921	0	0
104594685	0.206	52.865	8.01071684670726	0	0
104592321	0.453	24.13	5.66178185509562	0	0
104604796	169.53	65.55	-1.3805099883746	0	0
104605080	190.416	23.325	-3.02295907248938	0	0
104599738	92.796	10.03	-3.22297786032626	0	0
104590436	9.18	53.05	2.55735875585909	0	0
104588862	396.903	101.99	-1.85505058767324	0	0
104592477	13.86	58.16	2.07111640967651	0	0
104605516	139.35	338.42	1.27905517644215	0	0
104587488	433.836	137.92	-1.66019366414296	0	0
104609505	117.2	3.2	-5.22012010115943	0	0
104585638	212.84	60.385	-1.82521925590302	0	0
104607226	0.403	116.875	8.16816502636102	0	0
104598220	306.496	105.355	-1.54265088410966	0	0
104594172	141.333	2.29	-5.95816812343216	0	0
104604960	57.73	3.84	-3.94087347861754	0	0
104610347	149.5	57.905	-1.36503228521405	0	0
104613323	1.096	130.4	6.89083820517634	0	0
104596158	69.42	5.485	-3.67134892459879	0	0
104611494	12.66	80.945	2.66894080102961	0	0
104588242	23.77	106.455	2.1599636581191	0	0
104591762	10.793	140.97	3.71011513613014	0	0
104605823	56.31	1.15	-5.63848586390603	0	0
104594909	159.063	51.85	-1.62220542000417	0	0
104606698	44.936	148.175	1.72029858184901	0	0
104606703	49.526	152.925	1.61145002263754	0	0
104602017	7.386	69.08	3.21702367866643	0	0
104612693	85.666	4.285	-4.32330608818384	0	0
104599795	12.126	78.16	2.68711023392512	0	0
104596509	3.43	41.79	3.61221551737732	0	0
104606920	94.016	36.95	-1.35186316728316	0	0
104604013	164.223	36.765	-2.15988985195645	0	0
104613510	82.126	3.955	-4.37897591468317	0	0
104596400	0.773	181.845	7.87592337740271	0	0
104595282	0.11	24.205	7.79132145978739	0	0
104589579	0.463	115.73	7.96175712741507	0	0
104601789	129.943	10.505	-3.61683631130214	0	0
104600410	3.346	44.605	3.73184827144133	0	0
104587567	59.923	4.51	-3.74825568788988	0	0
104592338	157.736	319.27	1.01593825535141	0	0
104602250	226.223	92.695	-1.28608498817958	0	0
104590242	477.41	170.21	-1.49604186989417	0	0
104590872	78.16	251.735	1.68526430203278	0	0
104592121	61.813	1.635	-5.24818214711918	0	0
104601988	4.716	48.3	3.35983750303528	0	0
104594068	170.99	58.56	-1.55291593157408	0	0
104591912	71.54	1.155	-5.95720656556096	0	0
104586453	118.933	20.295	-2.5553393780541	0	0
104601746	103.72	216.495	1.06345345107477	0	0
104612447	258.93	85.675	-1.62485908991839	0	0
104604623	79.6	1.74	-5.52551839201929	0	0
104609464	229.696	62.435	-1.89262943463351	0	0
104589933	77.983	10.15	-2.94994816434623	0	0
104610402	29.636	100.585	1.91757667654537	0	0
104601250	129.276	13.335	-3.28575073329117	0	0
104606260	308.95	101.055	-1.61510975376307	0	0
104587877	49.603	7.765	-2.68729250935786	0	0
104593362	2.82	46.15	4.30881970974705	0	0
104597622	35.74	2.01	-4.15794089330519	0	0
104590700	0.3	79.06	8.0491023641176	0	0
104595774	6.33	71.7	3.51137839465423	0	0
104609191	128.593	18.69	-2.78312708351655	0	0
104602043	124.18	1.505	-6.38255144170326	0	0
104598458	206.866	74.135	-1.48525971778737	0	0
104590351	31.606	170.175	2.42622087528221	0	0
104603864	32.306	170.415	2.40015391011745	0	0
104608075	290.396	60.31	-2.27510055874144	0	0
104596700	92.583	8.075	-3.51446328489299	0	0
104610818	160.2	32.365	-2.32098167483135	0	0
104601487	30.066	204.62	2.76180295381662	0	0
104587233	566.45	232.985	-1.29184284101294	0	0
104587778	337.016	96.49	-1.81202792478917	0	0
104598592	0.473	59.715	6.96664408489756	0	0
104598796	24.273	90.315	1.88935309565347	0	0
104608771	110.01	242.325	1.13968804683559	0	0
104594816	7.776	60.045	2.9479412120166	0	0
104587985	1.89	74.34	5.30119225330454	0	0
104594353	132.426	28.985	-2.2234764519379	0	0
104598783	193.186	374.455	1.01915516221919	0	0
104604112	9.95	58.76	2.5646765615431	0	0
104611735	393.016	136.235	-1.52947429697545	0	0
104613179	2.423	36.53	3.88134218677988	0	0
104613182	0.313	151.27	8.90957426707414	0	0
104607552	4.87	62.145	3.67720034015537	0	0
104600737	43.743	6.25	-2.81764370521506	0	0
104608509	84.033	0.66	-7.02860646812387	0	0
104586132	58.94	143.165	1.2790614207044	0	0
104585859	108.38	230.39	1.07778270753552	0	0
104602011	5.063	62.8	3.6008056386717	0	0
104594513	7.2	52.155	2.85697065113335	0	0
104607571	24.643	112.18	2.18558101588447	0	0
104602613	10.3	48.56	2.20862599130362	0	0
104586748	193.39	65.67	-1.55934653733037	0	0
104591918	1.673	50.06	4.8859402358447	0	0
104601206	18.65	79.015	2.08298243223387	0	0
104594825	19.266	71.81	1.89455926121064	0	0
104608486	83.41	1.87	-5.51263681265283	0	0
104592252	86.923	39.935	-1.33378720031485	0	0
104601459	87.366	18.765	-2.22769759159609	0	0
104603677	381.376	184.215	-1.05395700752032	0	0
104601989	93.646	224.07	1.25715259929884	0	0
104592048	107.436	32.705	-1.7303816609491	0	0
104597087	229.293	82.16	-1.48827237361313	0	0
104609601	0.85	30.86	4.94086230390653	0	0
104602708	93.086	34.14	-1.44272380482602	0	0
104586291	235.413	74.82	-1.66261781530665	0	0
104611403	2.663	70.35	4.72365968076979	0	0
104593520	42.21	120.795	1.51583422093806	0	0
104601233	145.823	304.125	1.06019770667457	0	0
104586655	16.856	78.635	2.23207276895711	0	0
104608116	22.513	76.865	1.77873094121328	0	0
104610452	178.773	88.645	-1.01687836976895	0	0
104600043	5.5	57.22	3.37690678843633	0	0
104593626	69.793	6.625	-3.40500474409344	0	0
104591736	0.78	88.9	6.83963412733379	0	0
104597360	5.27	63.01	3.57076340865932	0	0
109114486	843.57	379.785	-1.16595929329406	0	0
104585861	18.52	1.15	-4.00742443973465	0	0
104597491	4.206	56.895	3.7466915709426	0	0
104604698	15.906	76.745	2.26840172344049	0	0
104587922	2.423	25.135	3.34085712797616	0	0
104598101	151.396	22.435	-2.75874535611396	0	0
104589330	39.296	3.275	-3.57828882092029	0	0
104590943	94.403	18.895	-2.32295886565121	0	0
104589196	207.113	63.13	-1.7122340702322	0	0
104590124	22.453	98.98	2.14186781270139	0	0
104597474	77.586	12.18	-2.67603911273937	0	0
104602418	22.643	74.74	1.71738208040822	0	0
104594822	15.086	66.605	2.14793937888182	0	0
104588085	50.706	4.075	-3.63796310689547	0	0
104604471	77.606	1.23	-5.99224052281875	0	0
104601439	523.38	207.475	-1.34352102770706	0	0
104587448	246.896	622.555	1.32140511951022	0	0
104589130	54.81	187.87	1.77079153629804	0	0
104600548	67.516	202.58	1.58420276514427	0	0
104613465	49.426	16.22	-1.61139623314311	0	0
104599771	104.133	21.36	-2.29076159383746	0	0
104600964	63.263	16.93	-1.90279174618955	0	0
104585674	96.236	23.185	-2.06914860664091	0	0
104599386	4.096	28.11	2.7820641741874	0	0
104610410	39.64	1.495	-4.74022398806199	0	0
104609819	40.826	139.37	1.76999642021805	0	0
104604953	171.786	19.735	-3.13461315768192	0	0
104595485	98.013	7.96	-3.62384135783082	0	0
104606973	1.713	53.725	4.96821381768885	0	0
104596917	94.236	10.715	-3.14194404712372	0	0
104606589	79.276	181.185	1.1923668313608	0	0
104600196	406.083	156.405	-1.3830197129784	0	0
104612092	62.68	15.615	-2.00861317360226	0	0
104599070	4.63	67.16	3.83690181023967	0	0
104602586	47.103	1.915	-4.62378413414159	0	0
104609435	61.406	6.135	-3.32895362106145	0	0
104611061	128.263	46.725	-1.45854354212674	0	0
104605526	25.963	208.615	3.0038315452279	0	0
104606954	52.94	6.425	-3.05147570056868	0	0
104610854	199.03	97.31	-1.03379148349132	0	0
104587149	17.096	97.49	2.50940055673292	0	0
104601109	91.926	16.295	-2.50281009923738	0	0
104612241	10.43	78.125	2.90773206799051	0	0
104591838	32.43	6.84	-2.48694323058302	0	0
104587677	1.56	29.4	4.31372404868382	0	0
104597288	47.34	191.305	2.01096304827845	0	0
104603391	5.833	53.225	3.1876527837378	0	0
104598300	167.73	2.72	-5.95720156071276	0	0
104593801	145.84	11.46	-3.66204666780367	0	0
104597982	182.01	71.15	-1.36619528736162	0	0
104603324	25.316	102.66	2.0152177071833	0	0
104604959	7.333	62.38	3.06722021374536	0	0
104592867	26.296	70.765	1.43548276539146	0	0
104600900	256.426	100.35	-1.34964815927937	0	0
104605493	398.576	190.975	-1.070180554039	0	0
104585934	21.64	84.105	1.90781331421546	0	0
104598459	61.51	1.305	-5.58810364461472	0	0
104612976	8.063	43.085	2.4184008139943	0	0
104606665	3.653	45.285	3.63005769643286	0	0
104596056	4.013	34.545	3.18192973977341	0	0
104589006	82	15.085	-2.45096023822056	0	0
104586996	38.336	116.46	1.60428865523539	0	0
104597553	241.173	98.38	-1.29381389902284	0	0
104589002	254.33	537.195	1.07027031308022	0	0
104601553	17.623	58.53	1.72571102357602	0	0
104586847	94.746	0.195	-8.93709920463845	0	0
104585957	0.716	53.075	6.21493538643948	0	0
104597939	81.01	247.815	1.6079288410457	0	0
104609573	67.413	1.085	-6.02999618246091	0	0
104603494	31.62	1.395	-4.48820809760769	0	0
104596990	30.773	1.47	-4.40380918871455	0	0
104600102	203.6	52.18	-1.97874157420516	0	0
104591265	8.796	70.17	2.99917311124787	0	0
104603180	1.72	44.465	4.7063836474157	0	0
104607915	87.426	9.79	-3.17267380729763	0	0
104598402	0.503	42.455	6.41457335837097	0	0
104603252	0.606	99.18	7.35198554139894	0	0
104598472	270.483	89.45	-1.60276147983958	0	0
104599252	3.053	50.245	4.02926885256301	0	0
104598107	49.076	145.175	1.56366594950436	0	0
104609564	56.326	7.255	-2.96538885511639	0	0
104591228	77.503	187.81	1.27262108523338	0	0
104608823	80.373	2.73	-4.89831740894423	0	0
104594206	42.003	118.525	1.47248392561882	0	0
104585628	0.643	50.27	6.28286632873899	0	0
104598871	2.616	103.805	5.30661526770654	0	0
104595855	85.77	200.73	1.23037187565837	0	0
104604309	22.156	54.975	1.31358767965157	0	0
104610023	0.446	41.79	6.54567791335221	0	0
104600276	30.03	90.105	1.58354553420228	0	0
104600319	218.42	98.9	-1.13573655726485	0	0
104589076	81.106	0.805	-6.69581595616908	0	0
104606030	146.106	18.28	-3.00663597890302	0	0
104594654	14.073	53.11	1.91770937140918	0	0
104610687	2.8	35.59	3.66994455940276	0	0
104607350	72.366	12.695	-2.51579797093575	0	0
104587353	75.353	5.25	-3.86178745378442	0	0
104595374	32.35	120.95	1.90140015489185	0	0
104606975	59.393	9.385	-2.66772801135619	0	0
104594492	157.456	31.39	-2.33216829910758	0	0
104599997	3.446	56.11	4.03507015649417	0	0
104589158	75.566	5.915	-3.67780954989033	0	0
104605704	92.03	12.77	-2.84915307834904	0	0
104590465	96.23	17.61	-2.44492816649466	0	0
104604227	88.456	22.245	-1.99717006063542	0	0
104610579	82.56	210.64	1.35234822690538	0	0
104603045	72.33	9.065	-3.00395326783555	0	0
104586756	29.22	1.65	-4.15073835266747	0	0
104602004	1.313	82.82	5.97486379786821	0	0
104604240	89.766	19.17	-2.22249013380339	0	0
104604948	135.856	52.88	-1.36157605037571	0	0
104607122	121.006	3.285	-5.20626107263043	0	0
104591729	69.193	5.02	-3.78887819487104	0	0
104607904	11.256	55.24	2.28957804217216	0	0
104607400	227.596	50.44	-2.17748594936816	0	0
104592538	24.773	99.275	2.00289867672205	0	0
104591869	83.42	22.395	-1.90067207297343	0	0
104613417	31.426	103.655	1.7249718202084	0	0
104587464	179.823	32.5	-2.4776015382267	0	0
104611449	325.836	92.14	-1.83717953105916	0	0
104592120	57.056	0.215	-8.0929774618216	0	0
104592957	40.803	5.34	-2.94103078372794	0	0
104603589	85.286	1.66	-5.70838671569887	0	0
104601832	149.503	40.66	-1.88319142163374	0	0
104594662	8.763	56.35	2.69786897998418	0	0
104603009	136.136	313.4	1.19992459488846	0	0
104588780	83.383	14.835	-2.46629509289001	0	0
104605437	5.013	25.29	2.32795543043096	0	0
104594186	4.133	43.035	3.3992912561773	0	0
104589539	10.586	79.77	2.91673549252646	0	0
104590336	207.92	86.525	-1.26607379180313	0	0
104606893	19.49	76.49	1.96695138021279	0	0
104600531	19.15	81.83	2.09025222843033	0	0
104613461	19.326	113.94	2.55126643296468	0	0
104599402	106.17	13.875	-2.92978813822057	0	0
104593329	37.13	6.71	-2.46996758141186	0	0
104593034	98.293	16.93	-2.54351660734611	0	0
104591518	1.15	100.12	6.45990045154274	0	0
104594182	143.7	66.185	-1.1199832227991	0	0
104587709	126.693	7.305	-4.12955217642783	0	0
104593107	49.376	0.355	-7.18201172936101	0	0
104596902	1.08	90.255	6.38794410810081	0	0
104588720	111.296	226.895	1.03047079790635	0	0
104605244	39.69	179.53	2.17291507702016	0	0
104592054	20.49	0.755	-4.75771894885304	0	0
104586599	14.56	103.165	2.81161298882039	0	0
104608653	198.08	59.775	-1.73825591168739	0	0
104612847	121.55	18.46	-2.72641619009524	0	0
104606111	127.043	311.565	1.29132174389932	0	0
104591079	415.423	159.8	-1.38450353821851	0	0
104605070	35.583	137.95	1.95431114251836	0	0
104589059	279.526	31.955	-3.14752791897055	0	0
104594265	106.546	26.365	-2.01851957344345	0	0
104587818	46.146	4.305	-3.43560516697901	0	0
104609252	125.87	43.65	-1.53126337271078	0	0
104597168	24.616	76.125	1.62761846748972	0	0
104604440	345.583	69.88	-2.31841681566204	0	0
104606196	114.713	2.095	-5.78324671854575	0	0
104603100	0.103	67.62	9.41213018244264	0	0
104593360	8.366	57.48	2.77276836105215	0	0
104605038	16.856	108.16	2.67227924500827	0	0
104595142	134.06	40.79	-1.72668966648138	0	0
104607253	32.766	106	1.6961361100424	0	0
104599111	32.176	89.075	1.48012215390625	0	0
104598082	169.116	352.395	1.05772895491838	0	0
104605714	26.41	143.695	2.43788898908941	0	0
104606903	35.303	7.695	-2.20744612296803	0	0
104596621	4.283	44.05	3.36113391783795	0	0
104599011	23.9	87.155	1.87710709439719	0	0
104609347	31.27	3.69	-3.08486436844667	0	0
104609848	2.26	44.2	4.28928132676838	0	0
104608706	484.706	223.265	-1.11315938786451	0	0
104600333	70.536	12.05	-2.55160709031348	0	0
104605831	0.57	55.565	6.59496446762334	0	0
104607309	1.18	33.2	4.82349161302289	0	0
104604260	51.736	134.715	1.37873538876367	0	0
104597392	382.956	174.24	-1.1407949156626	0	0
104609259	15.613	130.85	3.06262032776785	0	0
104591616	3.54	48.475	3.77157436723053	0	0
104609719	0.826	27.825	5.08054646926138	0	0
104588311	83.026	21.685	-1.9440500275099	0	0
104589620	182.816	32.705	-2.49509786672963	0	0
104595563	25.973	84.8	1.71140943484804	0	0
104598365	11.876	64.925	2.46942446207607	0	0
104603937	11.833	59.605	2.30293242151373	0	0
104598992	19.453	85.67	2.13421384421542	0	0
104597431	29.126	2.475	-3.56757410096634	0	0
104595187	1.726	35.26	4.34763630190146	0	0
104604643	339.373	104.01	-1.71808024380439	0	0
104608213	165.956	28.52	-2.53542061790421	0	0
104595080	38.98	2.645	-3.86854394089236	0	0
104592951	85.303	199.235	1.21341230106155	0	0
104612952	128.926	25.84	-2.16085902892409	0	0
104587207	12.976	56.46	2.12822870512043	0	0
104607062	58.04	3.99	-3.86217254069039	0	0
104610603	66.313	10.17	-2.71119673176085	0	0
104597960	101.88	28.35	-1.86799579500559	0	0
104591638	17.696	1.255	-3.80844022463623	0	0
104591113	56.856	1.05	-5.79483897348709	0	0
104606323	2.606	70.125	4.75530489677258	0	0
104598889	121.076	18.805	-2.69281988546899	0	0
104587895	6.623	39.955	2.59810510854524	0	0
104601235	10.52	54.53	2.44797355816164	0	0
104589842	54.993	5.845	-3.23634851953854	0	0
104593418	16.693	0.73	-4.69562257684889	0	0
104585729	43.013	0.205	-7.73530814411185	0	0
104611722	32.686	2.975	-3.32613803920235	0	0
104593524	152.02	321.11	1.07467154869136	0	0
104600195	150.23	69.34	-1.09931994121905	0	0
104613044	1.46	39.99	4.76668965126719	0	0
104588109	66.8	21.17	-1.65453001967772	0	0
104612510	73.09	14.855	-2.30893575475277	0	0
104601173	48.266	2.44	-4.30538714541609	0	0
104598145	86.616	27.445	-1.64930824210368	0	0
104587753	40.533	120.215	1.5695053610561	0	0
104589695	78.03	1.085	-6.19598137955182	0	0
104589894	3.73	33.64	3.17460823625293	0	0
104592630	8.046	52.795	2.7157258049283	0	0
104611654	4.663	37.67	3.00151643447814	0	0
104597659	89.62	204.18	1.1825560248244	0	0
104589121	26.896	97.37	1.85518423120174	0	0
104596554	181.666	55.74	-1.70918095749679	0	0
104607041	65.916	6.705	-3.3030838066514	0	0
104600361	149.1	54.405	-1.45858435463484	0	0
104591805	75.096	29.285	-1.36159720091797	0	0
104600405	3.653	48.965	3.73958376871044	0	0
104586458	17.166	103.4	2.56340595915968	0	0
104611557	10.063	75.76	2.91339988624541	0	0
104605387	17.833	76.665	2.10164910599831	0	0
104603913	63.586	21.06	-1.5972567541227	0	0
104607727	161.756	70.705	-1.19411153159256	0	0
104598564	32.06	2.22	-3.9299444855565	0	0
104592716	9.286	52.76	2.49996507335532	0	0
104589697	122.233	6.41	-4.26679346983743	0	0
104605956	93.536	3.2	-4.88863751139959	0	0
104597145	31.42	96.235	1.61235686303066	0	0
104611773	148.406	59.745	-1.31265322875747	0	0
104592406	123.276	32.51	-1.92276201068528	0	0
104606401	59.566	157.26	1.40337820264473	0	0
104606752	145.616	17.615	-3.05666353939835	0	0
104589739	21.32	112.51	2.39463457878295	0	0
104611053	135.113	48.05	-1.49783256678036	0	0
104590958	0.32	44.3	7.10975793847723	0	0
104596983	0.34	27.31	6.3376564469415	0	0
104594889	12.993	50.16	1.95028139176311	0	0
BGI_novel_G000920	0.74	25.64	5.12014074587981	0	0
104593101	52.78	12.04	-2.12519531256372	0	0
104595146	7.786	63.2	3.0247416211484	0	0
104602978	134.343	49.88	-1.43202689325356	0	0
104594549	11.41	52.015	2.19219261693154	0	0
104610937	58.98	118.01	1.00144128894798	0	0
104599768	37.873	2.12	-4.17472803966372	0	0
104597208	0.673	66.555	6.62984228693826	0	0
104600081	0.87	33.48	5.26474301686281	0	0
104593458	40.866	0.25	-7.38340220314917	0	0
104605040	31.996	103.885	1.69735542883177	0	0
104596447	93.023	11.11	-3.07406030064921	0	0
104597294	16.483	88.66	2.42953350863968	0	0
104602971	47.506	6.33	-2.900761519089	0	0
104587339	3.443	53.5	3.9562407515093	0	0
104594950	31.93	0.2	-7.37163116885002	0	0
104607105	189.843	48.33	-1.98107083123443	0	0
104600075	31.696	11.315	-1.49129147064154	0	0
104598938	7.14	63.145	2.98081991916077	0	0
104608426	9.46	37.275	1.98010930416054	0	0
104604503	17.38	87.695	2.32994266858822	0	0
104610516	77.09	205.93	1.41220049304032	0	0
104590039	31.22	0.755	-5.37706131947778	0	0
104587097	128.7	56.94	-1.17518584229318	0	0
104609239	138.03	63.69	-1.12138959798445	0	0
104601414	63.52	0.32	-7.68383967000065	0	0
104597076	7.45	62.055	3.06310275380173	0	0
104596023	151.41	53.11	-1.51478439673424	0	0
104612345	7	43.375	2.63068250775337	0	0
BGI_novel_G000069	1.21	27.95	4.53816828776446	0	0
104586188	102.806	2.515	-5.37989979604355	0	0
104606714	12.106	61.5	2.33573268666573	0	0
104594002	1.07	42.065	5.30796566218677	0	0
104609272	2.656	40.955	3.94241586032796	0	0
104611516	83.316	28.97	-1.51561042710544	0	0
104611140	107.36	309.51	1.51531329435744	0	0
104587868	48.563	6.77	-2.86299866164667	0	0
104593536	0.53	75.54	7.14399106910447	0	0
104608379	54.516	17.785	-1.61746904671757	0	0
104586882	9.916	79.83	3.00257959791977	0	0
104597667	75.216	199.03	1.39821238777016	0	0
104593761	25.103	77.41	1.62809402907107	0	0
104591810	56.746	12.87	-2.14036647280114	0	0
104611940	3.16	43.69	3.77041607453454	0	0
104601376	98.44	18.29	-2.429483212407	0	0
104604834	0.05	81.86	10.7127390380373	0	0
104610193	125.496	33.91	-1.89607229836048	0	0
104595821	0.103	53.395	9.01377632562488	0	0
104604844	63.68	0.555	-6.87931841248653	0	0
104603753	61.476	135.285	1.13679663826914	0	0
104589772	49.376	14.175	-1.79659006051482	0	0
104612063	0.156	21.92	7.12533794994469	0	0
104595123	48.94	0.955	-5.70894288187418	0	0
104608981	14.993	160.425	3.40929917915546	0	0
104597498	0.7	33.97	5.58706868467157	0	0
104609250	35.793	0.185	-7.64011315122421	0	0
104593016	6.51	59.175	3.1859695812357	0	0
104595652	16.42	1.235	-3.73895672547688	0	0
104612131	3.833	39.65	3.37789836905872	0	0
104601805	99.32	32.265	-1.60423273781069	0	0
104595745	35.983	96.5	1.42048051419014	0	0
104588116	1.893	35.825	4.24281131294996	0	0
104599983	105.496	24.205	-2.12859598867815	0	0
104608195	120.556	34.54	-1.80403527671354	0	0
104603321	2.686	37.255	3.79244598734269	0	0
104606895	4.113	51.32	3.63929864344413	0	0
104608249	83.75	2.9	-4.85386957587487	0	0
104599417	140.976	57.37	-1.29785184883376	0	0
104593790	54.69	14.85	-1.90959979821379	0	0
104610545	149.4	68.1	-1.13131845435392	0	0
104604195	24.693	107.65	2.11132731695819	0	0
104592032	48.396	7.95	-2.60659434978814	0	0
104605929	41.74	4.05	-3.36762790775206	0	0
104599892	139.203	39.08	-1.83730005078419	0	0
104607385	488.683	229.86	-1.09717488069739	0	0
104590212	2.426	36.705	3.91702651851113	0	0
104603460	8.243	47.855	2.54986936115026	0	0
104602134	16.313	0.625	-4.74200099630408	0	0
104595195	82.67	23.085	-1.84497408299893	0	0
104611650	6.453	68.93	3.3696610972592	0	0
104609599	155.4	50.585	-1.62190295072115	0	0
104592293	49.696	8.935	-2.45903712718608	0	0
104600957	100.656	7.525	-3.73705577085918	0	0
104598607	26.486	110.855	2.05754781773651	0	0
104608348	167.96	48.03	-1.81789077215916	0	0
104594546	2.743	24.29	3.14926416331343	0	0
104600138	49.78	2.03	-4.62186459683255	0	0
104587284	12.186	50.59	2.04997030751535	0	0
104597159	331.12	99.8	-1.73942476898978	0	0
104587462	25.49	1.58	-4.01715013899247	0	0
104597575	7.493	121.775	4.0143994325489	0	0
104597224	61.716	11.775	-2.38769057195063	0	0
104598440	6.956	55.61	2.99676500014977	0	0
104612692	92.763	12.715	-2.87416349337837	0	0
BGI_novel_G000085	0.673	37.2	5.78338474434247	0	0
104590452	35.27	104.4	1.55424024507478	0	0
104592399	164.843	55.28	-1.58232930575032	0	0
104595602	7.063	35.425	2.3264409768531	0	0
104612512	64.776	157.505	1.27615266618588	0	0
104605967	47.75	7.74	-2.63242027926849	0	0
104609557	58.203	2.965	-4.3128015790862	0	0
104609776	9.193	52.095	2.49957506901267	0	0
104611945	26.67	94.81	1.82891191880991	0	0
104592567	0.01	27.66	11.567657901227	0	0
104589540	65.253	13.36	-2.28911307468266	0	0
104602148	32.593	1.44	-4.505201168521	0	0
104586757	80.92	26.895	-1.59329149206971	0	0
104601130	2.346	27.69	3.56324647472097	0	0
104590214	81.21	234.74	1.52792323586436	0	0
104592501	0.47	21.12	5.49585420710281	0	0
104601383	19.14	0.97	-4.28907324368469	0	0
104610815	8.503	51.935	2.61489429402243	0	0
104602249	187.223	58.295	-1.69115940575491	0	0
104601181	32.086	100.285	1.64503282973202	0	0
104592844	2.5	71.52	4.84052005945311	0	0
104611786	37.553	8.75	-2.12915772891114	0	0
104608384	30.32	74.725	1.27771032120053	0	0
104608169	158.513	36.25	-2.13025840606602	0	0
104593826	23.633	1.07	-4.46280055601155	0	0
104602724	55.24	5.555	-3.24217716429385	0	0
104590168	18.763	57.165	1.60373897675525	0	0
104609618	2.69	69.45	4.693541086968	0	0
104609395	7.72	29.925	2.00888997621599	0	0
104594121	77.716	190.66	1.28764178226102	0	0
104604815	15.316	74.44	2.28004404252545	0	0
104594033	5.96	36.595	2.6211921034802	0	0
104612263	23.113	82.675	1.84073919156074	0	0
104602976	60.046	181.82	1.59393687836336	0	0
104600407	0.033	66.615	10.9978475030335	0	0
104591219	227.82	82.56	-1.46782826382549	0	0
104613005	103.15	34.945	-1.5678509678122	0	0
104603384	48.746	116.495	1.26115737181976	0	0
104598311	40.736	0.27	-7.26043459394729	0	0
104599180	93.766	42.59	-1.13597269143235	0	0
104605017	99.7	1.955	-5.68090217166377	0	0
104606588	20.39	71.56	1.81525283946206	0	0
104604740	28.276	68.48	1.27767035266388	0	0
104596512	51.206	139.125	1.41664865926901	0	0
104597195	8.886	52.955	2.58281179477257	0	0
104600973	39.303	1.49	-4.72883269178569	0	0
104612325	84.503	0.45	-7.58675488531881	0	0
104590188	5.09	42.71	3.2223667286415	0	0
104591256	34.853	118.975	1.76740006087465	0	0
104591536	3.63	39.375	3.43470448431548	0	0
104601287	139.983	39.735	-1.82373192765128	0	0
104606555	66.236	4.34	-3.94840602140404	0	0
104590814	78.2	226.62	1.53880725506163	0	0
104609649	45.18	0.39	-6.89068904133012	0	0
104596841	25.25	79.09	1.66372511472856	0	0
104595597	55.786	157.75	1.49690708349784	0	0
104597935	76.3	21.035	-1.86039038488265	0	0
104613189	29.843	82.91	1.47410625243692	0	0
104605584	149.713	48.165	-1.63399154548783	0	0
104592291	43.903	0.27	-7.37869477145781	0	0
104604058	112.096	45.29	-1.3137503808431	0	0
104596050	17.936	39.585	1.1382930307226	0	0
104600016	54.053	4.675	-3.53910743522944	0	0
104604566	20.05	68.985	1.7829662511081	0	0
104612715	0.516	25.545	5.62692840262358	0	0
104601415	39.52	0.55	-6.17416636392677	0	0
104585760	5.813	60.69	3.37871500817535	0	0
104591817	243.736	100.38	-1.28025846771755	0	0
104588002	25.513	1.22	-4.40164697438665	0	0
104597510	219.813	86.495	-1.34868818057814	0	0
104606586	26.47	79.385	1.58339867863812	0	0
104605002	1.043	26.235	4.66114211759539	0	0
104593375	101.506	26.15	-1.96117670818805	0	0
104598097	295.74	123.685	-1.28303207226506	0	0
104598511	22.41	75.9	1.75293280037938	0	0
BGI_novel_G000614	0.816	36.06	5.45991728549595	0	0
104606199	36.246	116.625	1.68061474852509	0	0
104604125	70.283	19.735	-1.7769911565817	0	0
104611020	27.533	4.53	-2.60049229130707	0	0
104586926	15.056	39.925	1.39902991529473	0	0
104597051	21.723	80.465	1.88705198199078	0	0
104590430	15.47	53.305	1.77988120875757	0	0
104612965	30.133	86.465	1.51860785640899	0	0
104587610	211.61	87.795	-1.26903313160205	0	0
104589831	63.166	0.445	-7.18028050547081	0	0
104595564	6.11	86.045	3.81424524372152	0	0
104611785	36.733	4.565	-2.98727766062245	0	0
104588944	3.173	68.305	4.42402201978882	0	0
104605537	12.646	44.21	1.81106502999424	0	0
104600091	1.576	11.49	2.85962608822024	0	0
104597869	7.843	41.155	2.43938410419275	0	0
104594721	134.416	38.58	-1.80583245574275	0	0
104597691	44.326	0.895	-5.65451817298958	0	0
104586818	15.336	42.665	1.47816272724137	0	0
BGI_novel_G000946	0.946	8.26	3.12612243716779	0	0
104598872	39.273	124.515	1.65935486398115	0	0
104591569	16.94	59.205	1.80212340813478	0	0
104596951	48.73	6.775	-2.84990013210545	0	0
104591573	102.096	17.575	-2.53385608907865	0	0
104601882	105.993	34.735	-1.61407881378374	0	0
104597505	79.53	6.735	-3.57089919424542	0	0
104604246	68.263	20.195	-1.75658573014725	0	0
104589187	37.046	88.43	1.26759697345493	0	0
104586191	38.66	2.175	-4.13954388034099	0	0
104609850	64.53	11.895	-2.43665440546821	0	0
104606664	2.576	32.055	3.63526339714113	0	0
104610223	66.86	30.07	-1.14978943783235	0	0
104589963	16.436	1.665	-3.29073710242811	0	0
BGI_novel_G000018	468.256	129.085	-1.87170977200468	0	0
104601983	50.04	10.285	-2.28585644662054	0	0
104611643	7.583	59.995	2.98559798030493	0	0
104612628	14.466	124.05	3.09596277088674	0	0
104609248	46.31	7.195	-2.69288656545143	0	0
104607767	229.573	80.07	-1.52573792229362	0	0
104611243	57.97	10.7	-2.44303721183163	0	0
104597988	49.963	16.22	-1.62485665574685	0	0
104600448	46.403	132.28	1.50922645126745	0	0
104600558	91.356	197.67	1.10733402824686	0	0
104600008	5.276	56.685	3.42120793639851	0	0
104597070	2.366	31.95	3.71696872527616	0	0
104596818	31.023	111.105	1.8415161087719	0	0
104593789	1.676	43.425	4.68509613811785	0	0
104611686	10.736	92.275	3.09629051272866	0	0
104607923	78.593	0.43	-7.55595766256174	0	0
104592382	1.793	44.265	4.62216678515693	0	0
104610924	0.873	28.385	5.02102108439404	0	0
104596970	33.226	2.095	-3.98854521186343	0	0
104591272	16.94	55.765	1.72351875129416	0	0
104586116	6.483	28.075	2.1136401978371	0	0
104594766	6.366	70.92	3.47079499874023	0	0
104601085	51.28	11.39	-2.16628402472488	0	0
104606717	38.536	116.455	1.59291060660682	0	0
104595703	11.183	44.075	1.97443290244049	0	0
BGI_novel_G000122	1.813	28.78	3.99399936407973	0	0
104610708	146.333	31.415	-2.22561587130846	0	0
104612055	34.8	0.29	-6.95488337530177	0	0
104605242	52.393	133.89	1.35059421746771	0	0
104586004	113.566	285.515	1.32235931462161	0	0
104586751	3.51	31.465	3.16769752168423	0	0
104607712	65.286	138.955	1.08758451293896	0	0
104593030	21.293	0.62	-5.1362685382653	0	0
104600480	17.16	100.52	2.55508400687395	0	0
104590678	22.37	68.62	1.68244898717977	0	0
104611583	53.036	16.055	-1.72527796959257	0	0
104610071	69.206	29.55	-1.22873723358477	0	0
BGI_novel_G000756	15.473	93.785	2.60338020716278	0	0
104592434	269.946	133.595	-1.01587642211908	0	0
104587244	263.896	117.305	-1.17498087703044	0	0
104598560	73.39	1.355	-5.79837861657891	0	0
104592883	90.51	11.6	-2.97475153666542	0	0
104600611	19.786	58.535	1.56486592113647	0	0
104593448	69.75	15.865	-2.13375875086629	0	0
104595562	122.723	61.275	-1.00571985975266	0	0
104608337	11.48	38.025	1.80337889183885	0	0
104599410	50.253	149.535	1.57149890782724	0	0
104607501	55.48	164.96	1.56523008894143	0	0
104609318	26.58	64.5	1.27632427035918	0	0
104590868	180.86	87.315	-1.0608606178388	0	0
104595047	7.31	25.26	1.79075421003929	0	0
104590019	64.283	181.84	1.49051443578985	0	0
104593814	15.076	61.63	2.02386815887607	0	0
104613160	2.723	51.135	4.22284326145934	0	0
104589947	37.47	4.555	-3.05280123334203	0	0
104592677	10.93	47.595	2.12416566101233	0	0
104585637	100.43	26.51	-1.92705504929947	0	0
104600015	46.396	9.89	-2.2239785743082	0	0
104610025	113.596	21.935	-2.37620542398848	0	0
BGI_novel_G000032	38.266	5.815	-2.72243525532631	0	0
104593762	6.963	54.34	2.96341016987213	0	0
104602168	7.15	56.05	2.96749817163061	0	0
104605684	139.873	46.77	-1.58741604718872	0	0
104594528	3.236	31.995	3.31129225628501	0	0
104606397	19.243	59.43	1.61143301209974	0	0
104607928	49.926	10.28	-2.28063157342529	0	0
104610882	12.436	57.435	2.2080156306082	0	0
104607585	68.996	157.845	1.18958868077984	0	0
104586206	202.173	77.4	-1.39132750728207	0	0
104597484	85.88	21.44	-2.00882246620607	0	0
104605997	5.83	44.12	2.92422390483971	0	0
104591210	282.696	63.625	-2.17442909181455	0	0
104608430	23.726	3.26	-2.86317076879351	0	0
104608951	60.53	14.325	-2.08498620365013	0	0
104605044	30.523	70.8	1.21433400107001	0	0
104597992	70.926	25.16	-1.4945993916541	0	0
104600401	31.736	0.275	-6.88172754224315	0	0
104592427	13.476	2.035	-2.73460278058434	0	0
104609244	13.95	59.805	2.22659890072778	0	0
104589839	50.556	11.195	-2.17611717206432	0	0
104605285	5.496	75.445	3.75073091180809	0	0
104588890	27.726	3.375	-3.03098218427265	0	0
104605027	99.723	32.58	-1.65766161795045	0	0
104596891	2.82	29.24	3.37644275843508	0	0
104603521	128.736	1.285	-6.68002871798641	0	0
104609598	17.623	86.94	2.29733743765016	0	0
104591419	198.096	52.815	-1.91426326269497	0	0
104612401	15.033	47.895	1.6719396070089	0	0
104598537	125.606	27.445	-2.18673107118345	0	0
104604823	14.14	64.66	2.19711375463823	0	0
104592440	38.94	151.27	1.95396917161902	0	0
104586517	7.256	58.82	3.02048421829398	0	0
104590241	87.366	40.025	-1.12945709784978	0	0
104610717	20.423	76.96	1.91491597354609	0	0
104594733	153.473	65.265	-1.2358150462979	0	0
104588458	2.776	68.855	4.62894610629192	0	0
BGI_novel_G000011	27.85	2.975	-3.22728818415459	0	0
104607352	42.953	0.905	-5.59657616059094	0	0
104610660	1.386	16.855	3.61905251787678	0	0
104613007	49.673	99.29	1.00138516144969	0	0
104588893	43.22	20.525	-1.07413490443368	0	0
104606620	14.953	1.595	-3.2154140838663	0	0
104609860	0.49	24.845	5.65332636551894	0	0
104587412	12.643	45.16	1.83753127383215	0	0
104610224	31.773	2.72	-3.54118415977984	0	0
104603129	6.613	24.735	1.9072663624885	0	0
104588229	36.883	2.31	-4.02627060263153	0	0
104603633	38.606	94.05	1.28347265075902	0	0
104602637	6.103	36.97	2.59678778670723	0	0
104590628	16.353	1.315	-3.63746326649137	0	0
104587132	5.013	23.34	2.25023169348429	0	0
104602044	12.916	0.725	-4.19113215706366	0	0
104609619	1.47	56.085	5.25875031990565	0	0
104586767	89.536	20.605	-2.12775124989479	0	0
104601799	12.596	38.04	1.66291672113043	0	0
104608039	3.03	30.155	3.3115188030398	0	0
104595567	96.4	28.32	-1.75256831865134	0	0
104588999	10.253	45.57	1.90410773071797	0	0
104589817	314.423	116.825	-1.44715673541648	0	0
104602265	8.053	51.455	2.67204009462848	0	0
104604902	49.653	4.46	-3.48412987337882	0	0
104603854	52.18	21.775	-1.2591432840324	0	0
104593650	19.98	1.095	-4.19631460395355	0	0
104608008	12.843	63.15	2.29807512815785	0	0
104588793	53.033	2.915	-4.17720578100585	0	0
104592036	53.236	24.895	-1.09338470802779	0	0
104592938	67.396	18.305	-1.88512704218882	0	0
104611242	37.51	1.26	-4.8988568077724	0	0
104612699	64.206	0.255	-7.99961801336331	0	0
104606922	45.926	17.455	-1.39504519937597	0	0
104610599	98.553	27.55	-1.83987910804123	0	0
104598225	58.193	8.05	-2.85391962299567	0	0
104599877	73.35	157.985	1.10266119546842	0	0
104589738	66.083	152.285	1.20223237901715	0	0
104606593	60.563	5.115	-3.55685141975979	0	0
104597472	40.503	2.62	-4.59205549254413	0	0
104586316	39.65	15.995	-1.31198595753487	0	0
104596339	25.116	6.3	-1.99116092900142	0	0
104612213	4.476	31.085	2.79689183520852	0	0
104587539	34.603	4.925	-2.80784159737543	0	0
104593638	76.43	168.505	1.13378038653299	0	0
104604898	0.466	31.08	6.07083261925135	0	0
104609299	25.636	6.985	-1.87870152984773	0	0
104604860	10.2	47.805	2.22930042979457	0	0
BGI_novel_G000754	1.92	32.755	4.08275563241405	0	0
104604878	104.826	7.885	-3.7414092023363	0	0
104608009	18.396	57.995	1.65702817996094	0	0
104603444	74.72	17.135	-2.12839930488127	0	0
104601056	28.766	2.975	-3.32522069168864	0	0
104598370	23.303	3.91	-2.58459811421526	0	0
104588030	35.39	8.615	-1.90326973382703	0	0
104609412	62.066	28.47	-1.12266036540507	0	0
104588446	7.01	30.975	2.16534414406497	0	0
104603793	0.126	29.295	7.81223196485741	0	0
104612359	175.24	61.015	-1.5275190394577	0	0
104608970	16.223	116.6	2.84321527954954	0	0
104597216	84.09	1.64	-5.70141054095469	0	0
104609343	12.546	85.38	2.76081267918725	0	0
104594870	54.533	13.835	-1.98479874126894	0	0
104607404	1.93	35.155	4.18751309599168	0	0
104602055	46.596	13.235	-1.81716882860971	0	0
104612910	19.036	78.79	2.04611539978116	0	0
104602332	179.563	55.95	-1.68517144245608	0	0
104612527	24.663	1.275	-4.27641476470665	0	0
104608217	211.386	97.23	-1.13001329833226	0	0
104585947	51.38	10.065	-2.3617902725219	0	0
104601177	71.7	28.48	-1.33283093436452	0	0
104592449	61.653	10.115	-2.6165320085513	0	0
104597404	35.94	1.64	-4.45974763871884	0	0
104596088	23.276	56.84	1.28979279264869	0	0
104603051	23.816	74.21	1.63959225990634	0	0
104610560	12.18	66.165	2.44481182569985	0	0
104599651	82.29	12.435	-2.71115291768419	0	0
104604432	2.003	35.385	4.13903696506732	0	0
104592524	3.246	21.455	2.72372141431328	0	0
104592926	44.536	13.26	-1.75000235361549	0	0
104600133	41.75	8.735	-2.26447521725727	0	0
104609743	252.616	105.245	-1.26985761761121	0	0
104607355	8.573	93.415	3.43303539216668	0	0
104606596	2.973	18.9	2.66331155535452	0	0
104593065	12.276	53.88	2.10605978142422	0	0
104586153	10.323	0.815	-3.65990205293751	0	0
104611373	2.126	29.835	3.81770885726145	0	0
104587645	45.196	15.29	-1.55903475928069	0	0
104597375	61.976	12.915	-2.26685397198228	0	0
104603624	2.493	47.215	4.24330087417742	0	0
104590055	6.946	46.42	2.73430854730305	0	0
BGI_novel_G000525	8.393	0.32	-4.72761607434514	0	0
104590727	2	20.13	3.33676365845093	0	0
104595297	53.51	118.62	1.14060963701677	0	0
104606057	81.15	17.585	-2.21318903143804	0	0
104607965	24.873	92.535	1.88977694718252	0	0
104594869	3.2	21.085	2.71274933404049	0	0
104596027	34.733	106.495	1.61244586923707	0	0
104609051	26.106	3.905	-2.74608029315631	0	0
104610938	8.173	24.645	1.59777769919561	0	0
104591797	17.986	65.85	1.87428293069239	0	0
104611838	43.38	6.21	-2.81213820718958	0	0
104607906	37.826	6.315	-2.59008575891872	0	0
104593606	7.493	28.16	1.89446286537947	0	0
104609185	0.023	47.755	11.0325900779548	0	0
104604709	14.21	1.165	-3.53243303886267	0	0
104590175	45.18	13.625	-1.72706723476449	0	0
104610833	26.17	87.25	1.73697716668503	0	0
104608635	19.25	72.015	1.89806094581098	0	0
104611932	16.843	0.295	-5.83995948962146	0	0
104613163	1.583	28.78	4.17857997122167	0	0
104601718	57.553	13.83	-2.05414870574548	0	0
104606712	0.53	36.045	6.09734720611124	0	0
104602857	100.223	20.63	-2.21848359849641	0	0
104604478	27.02	1.825	-3.88747947754583	0	0
104598322	33.96	2.255	-3.9128628860445	0	0
104599564	118.213	0.835	-7.17265159253566	0	0
104595261	64.026	0.28	-7.88202385493127	0	0
104591479	1.34	21.535	4.00981835951525	0	0
104606398	218.65	80.585	-1.446783219938	0	0
104609824	112.12	45.66	-1.30080492978028	0	0
104597726	2.276	25.645	3.4958194203154	0	0
104592855	9.203	71.81	2.95974536929841	0	0
104611005	116.1	22.255	-2.39497697351076	0	0
104590834	38.943	0.57	-6.10537154932786	0	0
104605149	41.056	84.03	1.03314829616351	0	0
104611485	2.756	37.25	3.75205630112998	0	0
104608778	71.323	30.865	-1.20926841983143	0	0
104590154	0.35	21.52	5.9504235212189	0	0
104600374	18.006	0.665	-4.76666432687314	0	0
104585883	34.756	2.065	-4.07414729189935	0	0
104603193	133.423	48.085	-1.47678576988832	0	0
104599670	21.783	71.35	1.71500011999289	0	0
104585798	0.646	21.445	5.05353777938385	0	0
104601148	10.96	46.345	2.08683163874624	0	0
104611594	12.016	38.375	1.67319566564588	0	0
104605790	38.78	18.96	-1.03187056646098	0	0
104594558	18.536	62.78	1.75861568253224	0	0
104602598	59.613	16.93	-1.81519811366909	0	0
104596943	25.353	75.9	1.57948346755734	0	0
104599537	186.893	54.18	-1.79263643569629	0	0
104600871	9.46	58.815	2.64213498101006	0	0
104598377	1.14	70.55	5.94920111956911	0	0
104595008	31.83	3.68	-3.12141040933363	0	0
104609713	118.053	34.71	-1.77098133961064	0	0
104590203	2.42	27.965	3.53242558922096	0	0
104589106	149.13	72.1	-1.05418610989751	0	0
104595217	66.076	199.375	1.58314784082483	0	0
104602788	4.603	46.685	3.33968475927471	0	0
104605943	36.086	8.72	-2.05815585402936	0	0
104590835	39.91	0.205	-7.65335080902689	0	0
104599698	61.903	26.25	-1.23916271578938	0	0
104611580	31.436	89.28	1.50137750751091	0	0
104612145	28.813	87.35	1.5907344100762	0	0
104595410	9.73	54.12	2.47518542349489	0	0
104610069	40.8	8.175	-2.31088832548919	0	0
104603076	0.9	22.185	4.63368049271469	0	0
104598015	24.106	2.81	-3.10463774596742	0	0
104593011	37.58	8.97	-2.05492956415673	0	0
BGI_novel_G000943	61.416	1.71	-5.19289809303454	0	0
104588275	73.193	5.195	-3.82751996843935	0	0
104586138	30.9	79.965	1.36922708687236	0	0
104593627	45.803	10.365	-2.13933601706959	0	0
104588418	39.866	11.02	-1.89231406841735	0	0
104608240	19.393	76.715	1.98033669925279	0	0
104609553	38.51	7.865	-2.30363996173702	0	0
104607957	2.4	28.155	3.56085130399013	0	0
104611733	18.613	49.97	1.4238042169638	0	0
104590808	21.25	0.555	-5.30162561564096	0	0
104603995	18.4	1.045	-4.14639376752692	0	0
104598244	10.233	58.72	2.49475161068846	0	0
104586881	0.326	51.125	7.27523784067214	0	0
104604366	168.443	62.995	-1.43136298268908	0	0
104607070	113.41	45.75	-1.31383133899115	0	0
104611806	33.473	8.335	-2.0084997895848	0	0
104592112	38.57	0.9	-5.44775537176183	0	0
104601175	85.896	10.73	-2.92543740085831	0	0
104612804	52.583	22.425	-1.23310812436397	0	0
104600529	40.1	5.94	-2.66250231296904	0	0
104588998	6.923	25.75	1.90162585109729	0	0
104597806	0.88	28.525	5.02382480246796	0	0
104592058	4.06	42.74	3.39061222610888	0	0
104593777	84	4.105	-4.3747293282294	0	0
104599515	24.566	90.625	1.88252685918081	0	0
104588931	2.323	22.44	3.27557930927804	0	0
104597386	14.716	1.39	-3.40244872999569	0	0
104599667	10.26	62.185	2.59889632163365	0	0
104595643	236.543	73.41	-1.70067297549489	0	0
104603159	21.736	67.015	1.62581884062653	0	0
104598160	12.063	64.335	2.42374744248175	0	0
104613060	27.443	81.28	1.56097452524952	0	0
104610801	3.296	31.785	3.27263130217613	0	0
104601839	1.343	25.295	4.23695663081128	0	0
104605947	50.486	17.725	-1.5433870914204	0	0
104595343	60.573	0.845	-6.19381354286911	0	0
104611326	6.856	37.83	2.46617050467135	0	0
104592265	33.276	136.045	2.02591739580067	0	0
104586940	87.42	0.85	-6.74131470394633	0	0
104598612	38.846	6.965	-2.41744591213644	0	0
104595826	1.903	21.83	3.50752033037172	0	0
104601770	33.506	6.315	-2.41189459781832	0	0
104608826	0.816	15.235	4.21828544478649	0	0
104596252	21.293	0.435	-5.65511916145154	0	0
104611342	27.926	2.865	-3.28704997988165	0	0
104593359	65.25	10.75	-2.60014754627685	0	0
104612469	35.646	6.5	-2.45699205587462	0	0
104593718	0.37	88.44	7.90193570448018	0	0
104599210	9.15	28.91	1.66008091570272	0	0
104588090	40.236	7.1	-2.52751362924241	0	0
104593049	38.69	98.115	1.36804884354132	0	0
104603759	6.303	23.86	1.92342980942651	0	0
104606605	33.52	101.295	1.5964211895195	0	0
104602792	12.013	44.87	1.90718303574978	0	0
104591842	29.74	77.25	1.38196302224351	0	0
104606255	1.41	25.255	4.17766173948967	0	0
104592577	117.103	54.66	-1.10534221337196	0	0
104604839	3.883	27.295	2.73330921051675	0	0
104598847	66.466	175.485	1.39419591954381	0	0
104591649	38.073	1.37	-4.78792548068407	0	0
104606762	125.476	59.97	-1.06408574118214	0	0
104586808	28.44	2.175	-3.7185721995452	0	0
104599448	20.6	1.305	-4.02604107514065	0	0
104592447	23.763	2.07	-3.53001020072061	0	0
104609585	49.92	167.41	1.73835714033463	0	0
104601061	57.343	14.425	-1.99159258844163	0	0
104609154	72.963	25.935	-1.5080380668398	0	0
104604291	16.323	46.74	1.51490082877521	0	0
104595992	3.816	24.455	2.66910152778871	0	0
104587442	49.853	15.14	-1.72324392047321	0	0
104593079	57.026	7.015	-3.00774341397726	0	0
104589771	19.063	48.17	1.33964391242746	0	0
104611127	0.14	24.995	7.48980506450199	0	0
104594160	64.14	0.565	-6.84524732098122	0	0
104589399	0.79	29.43	5.22453611149479	0	0
104599115	220.053	103.37	-1.09377310722407	0	0
104585570	21.483	2.755	-2.97511903228375	0	0
104599999	14.503	44.675	1.62285433354172	0	0
104606897	13.566	73.3	2.42719046709058	0	0
104604950	48.756	12.725	-1.94053005371809	0	0
104598397	67.473	27.02	-1.32523763446074	0	0
BGI_novel_G000186	34.876	79.635	1.19020382187581	0	0
104603438	43.923	105.375	1.25828728717822	0	0
104595059	0.42	12.54	4.92314224259507	0	0
104595157	67.16	31.835	-1.07802847078644	0	0
104596997	11.546	41.64	1.84884128430433	0	0
104607435	5.106	40.015	2.96975060864781	0	0
104588960	78.39	177.83	1.17766448853009	0	0
104612946	33.163	11.11	-1.578090375206	0	0
104594934	71.96	19.09	-1.90961427437432	0	0
104609411	103.97	37.83	-1.46313589479342	0	0
104602930	70.646	10.39	-2.77325267198618	0	0
BGI_novel_G000581	0.22	16.6	6.26077519671033	0	0
104595598	0.803	38.865	5.5954611704842	0	0
104601738	174.176	55.085	-1.66812767240254	0	0
104608017	2.116	46.54	4.46432825042993	0	0
104611644	2.623	22.945	3.13212021200698	0	0
104612513	58.626	5.85	-3.32200649627106	0	0
104585970	31.156	78.445	1.33672326103064	0	0
104609477	17.216	0.21	-6.39591895006057	0	0
104593076	112.863	41.08	-1.2697041707094	0	0
104609911	41.853	11.095	-1.91979046996979	0	0
104591492	2.136	21.06	3.30168321754241	0	0
104605673	10.826	76.76	2.82415828841945	0	0
104612872	2.536	35.2	3.79311757075157	0	0
104610553	15.356	1.305	-3.55407427048722	0	0
104599398	15.63	56.77	1.83425276094264	0	0
104595606	139.743	40.395	-1.80355948288592	0	0
104607359	8.923	29	1.7024727250762	0	0
104612210	42.08	3.575	-3.56737440617179	0	0
104595392	41.25	83.325	1.01331433719927	0	0
104596135	18.83	40.825	1.1225131498717	0	0
104590758	30.353	86.315	1.51209564432502	0	0
104593886	0.22	10.945	5.64667067245114	0	0
104603812	82.06	13.22	-2.6465862269524	0	0
104604518	13.933	50.255	1.8500339975698	0	0
104595041	116.776	28.095	-2.08153055485039	0	0
104597981	129.623	64.905	-1.00385231244731	0	0
104594584	48.486	117.795	1.28915320654811	0	0
109115300	57.096	11.35	-2.34671882160496	0	0
104595872	19.54	0.475	-5.38446061377968	0	0
104585864	32.28	5.44	-2.5767204930863	0	0
104585749	121.423	43.085	-1.49656179015391	0	0
104607381	14.896	43.945	1.56146223235349	0	0
104593156	97.09	12.29	-2.98916288207074	0	0
104593788	11.31	43.62	1.95216523405956	0	0
104607592	32.193	1.07	-4.9163774065756	0	0
104595780	60.496	17.645	-1.78715198676461	0	0
104598341	1.153	19.54	3.93936720777602	0	0
104589917	14.17	1.025	-3.79822840625644	0	0
104611299	215.396	102.65	-1.07442248495679	0	0
104598075	34.4	9.22	-1.89032565609058	0	0
104593945	7.55	33.38	2.15491280136292	0	0
104602807	0.693	21.165	4.94390584828801	0	0
104599568	34.313	5.895	-2.55891177137027	0	0
104609533	29.423	2.945	-3.30705950169159	0	0
104595208	18.723	2.245	-3.06282158101065	0	0
104607542	2.966	47.98	4.01686257527791	0	0
104606384	22.486	56.14	1.32275198187853	0	0
104608646	4.11	36.18	3.1407609109178	0	0
104613119	20.723	50.265	1.28370447146917	0	0
104610197	27.953	79.985	1.51163062389099	0	0
104593940	41.136	87.22	1.08347244140772	0	0
104603021	25.213	60.425	1.26292677575858	0	0
104598328	8.33	43.055	2.36937403760207	0	0
104590032	15.47	53.885	1.79450485237744	0	0
104604443	64.603	30.675	-1.08145872316329	0	0
104611716	15.416	74.475	2.26715924823121	0	0
104598947	9.506	0.91	-3.38883627442477	0	0
104597843	5.686	26.115	2.20144927798427	0	0
104585775	4.08	27.78	2.76955444674044	0	0
104595750	31.58	3.945	-3.00286879220805	0	0
104599163	224.266	74.7	-1.59699088693789	0	0
104590501	80.823	26.595	-1.5851964079995	0	0
104593958	23.116	67.46	1.54052139791401	0	0
104586759	6.76	28.045	2.04961946505362	0	0
104591168	136.77	27.885	-2.31440395620814	0	0
104613091	0.546	26.54	5.61429552088516	0	0
104586019	20.11	3.68	-2.44947615270645	0	0
104600070	168.08	51.715	-1.70760109702474	0	0
104587536	36.326	82.115	1.17552821300227	0	0
104603795	10.02	41.995	2.06904581298559	0	0
104609123	201.59	86.16	-1.2355238694118	0	0
104608285	64.16	9.775	-2.71549430002334	0	0
104601758	147.72	7.805	-4.26512213180317	0	0
104592719	305.96	118.77	-1.3737676116429	0	0
104609789	0.946	30.78	5.0190186301558	0	0
104602580	3.04	29.84	3.29244793577995	0	0
104606047	1.616	58.33	5.16353310234006	0	0
104588989	7.41	81.98	3.4387074749217	0	0
104605498	10.04	30.6	1.62627186366063	0	0
104597257	0.073	12.61	7.37474907191451	0	0
104602940	79.343	17.63	-2.17498056743704	0	0
104585740	126.716	29.135	-2.13017185206455	0	0
104596274	25.466	1.21	-4.4117235357116	0	0
104603099	16.836	49.15	1.55219268846101	0	0
BGI_novel_G000134	45.653	0.17	-8.1345156298057	0	0
104598084	28.606	1.98	-3.86935308002792	0	0
104600507	18.636	49.595	1.40913738165569	0	0
104595594	5.54	29.205	2.40392208698351	0	0
104596497	10.243	34.03	1.7311120423358	0	0
109114471	18.966	56.6	1.58706802938609	0	0
104588014	178.316	58.705	-1.61042134545207	0	0
104609279	46.476	15.315	-1.59488631392752	0	0
104600262	3.273	19.395	2.56102595853341	0	0
104588181	64.36	20.585	-1.65132354138996	0	0
104594244	64.313	157.645	1.28901014091266	0	0
104589134	5.64	34.685	2.64451900159609	0	0
104594899	14.963	38.385	1.36542478447232	0	0
104594041	3.766	36.745	3.27668061992163	0	0
104596099	1.933	16.89	3.11988147395691	0	0
104604456	1.53	32.165	4.41198582776917	0	0
BGI_novel_G000123	0.713	12.13	4.08716299602561	0	0
104597426	50.606	120.365	1.24562902971013	0	0
BGI_novel_G000150	15.52	0.39	-5.32039131482731	0	0
104601944	36.266	6.845	-2.40422590634579	0	0
104596287	37.936	76.765	1.0180339688984	0	0
104610634	46.033	10.025	-2.20635496772096	0	0
104612591	32.21	79.655	1.38035198821918	0	0
104599226	5.163	46.725	3.17844088276257	0	0
104594114	27.866	11.605	-1.62818084263064	0	0
104586124	5.57	29.45	2.40174572032063	0	0
104593177	129.706	40.615	-1.68234191430868	0	0
104592063	31.546	0.15	-7.56722802140774	0	0
104587640	85.24	25.005	-1.7802000378742	0	0
104602027	79.286	24.675	-1.69081237038462	0	0
104611231	19.253	2.565	-2.90471850926833	0	0
109115188	69.3	7.415	-3.24501204798685	0	0
104587660	15.74	1.215	-3.70233290296054	0	0
104608505	41.26	119.52	1.53213776976047	0	0
104603555	28.963	71.79	1.3110304862411	0	0
104603482	2.13	26.715	3.63818794048046	0	0
104600728	0.576	26.925	5.53803720715433	0	0
104610587	64.093	11.11	-2.52653368245784	0	0
104608180	29.323	0.14	-7.71479740911926	0	0
104613093	19.97	71.29	1.82089122405688	0	0
104602635	14.466	53.42	1.88205181865197	0	0
109115234	0.846	16.84	4.32359663435061	0	0
104607176	11.71	0.02	-9.28235580502749	0	0
104608450	8.626	134.53	3.95406947286815	0	0
104606297	31.393	3.8	-3.05296207979954	0	0
104591920	25.23	58.545	1.20811895686333	0	0
104607058	12.863	60.16	2.23149858581561	0	0
104587632	38.766	18.465	-1.06838397834785	0	0
104610326	104.763	27.585	-1.99054072095416	0	0
104596973	110.73	229.425	1.04626775309219	0	0
104607786	0.6	14.985	4.64197497768906	0	0
104592910	2.57	25.62	3.31994882058923	0	0
104595814	5.63	27.865	2.30576639612679	0	0
104591158	9.526	58.795	2.61536330603141	0	0
104602370	53.586	14.625	-1.8778728124872	0	0
104597098	0.14	11.185	6.34278238153268	0	0
104596224	9.49	58.61	2.63256316433696	0	0
104598973	90.03	191.695	1.08886125754342	0	0
104593453	27.343	7.46	-1.86320506435675	0	0
104589998	0.946	23.56	4.63394579154605	0	0
104612901	1.12	14.21	3.66272611029992	0	0
104586475	13.343	62.845	2.23025225892393	0	0
104588888	72.056	27.885	-1.37330243982358	0	0
104587485	99.143	36.575	-1.46655167347538	0	0
104601354	52.29	137.77	1.40580336472591	0	0
104610232	110.343	33.16	-1.74604784830579	0	0
104603367	114.443	15.33	-2.91817555269341	0	0
104608655	51.216	21.705	-1.23735122780825	0	0
104610464	27.12	77.62	1.51587944464597	0	0
104607990	65.923	26.9	-1.29083601715422	0	0
104608987	49.206	9.73	-2.34605183660175	0	0
104603346	42.716	15.1	-1.50181110729732	0	0
104607389	15.086	1.16	-3.71240327572856	0	0
104592431	44.886	116.165	1.36637198152161	0	0
104590739	24.606	73.93	1.58423425847338	0	0
104604629	69.713	13.065	-2.42783891723963	0	0
104600872	149.15	68.235	-1.13240338841479	0	0
104586837	24.726	0.485	-5.68086853731263	0	0
104596030	4.143	20.25	2.28979852515119	0	0
104603969	28.643	75.15	1.39025727785661	0	0
104613401	2.733	40.88	3.89782897859151	0	0
104604803	24.583	51.17	1.0636685905357	0	0
104605576	35.413	0.285	-6.99507634682129	0	0
104607836	71.78	10.49	-2.75550400299169	0	0
104590656	0.813	35.28	5.45924683623554	0	0
104597496	64.943	25.85	-1.33679821792307	0	0
104613178	18.26	0.27	-6.09342333929854	0	0
104589883	15.263	45.125	1.56339515911788	0	0
104588659	27.99	88.93	1.6714873154862	0	0
104597340	0.126	12.54	6.66897014084654	0	0
104596572	27.7	4.62	-2.3203433479387	0	0
104606556	31.366	69.33	1.1412447670987	0	0
104591180	62.053	17.655	-1.81771496663961	0	0
BGI_novel_G000863	2.43	118.62	5.60341296586899	0	0
104595784	8.723	61.585	2.81811678529778	0	0
104608733	22.916	60.44	1.39850075405587	0	0
104595245	42.89	15.685	-1.45048590826202	0	0
104613427	2.89	28.235	3.29795791717223	0	0
104612491	12.593	44.355	1.81408260383667	0	0
104605101	81.64	168.98	1.04389468171426	0	0
104592186	15.29	0.205	-6.25087036085449	0	0
104612703	92.873	42.655	-1.12580701195722	0	0
104604010	54.14	92.765	1.10215782064244	0	0
104597708	4.37	30.535	2.80305989870852	0	0
104596214	8.263	42.47	2.36749393922008	0	0
104598526	26.643	3.255	-3.08635724633956	0	0
104597626	1.673	22.38	3.70920689441795	0	0
104604883	84.533	29.12	-1.5464899481459	0	0
104603578	42.836	1.85	-4.53818157457596	0	0
104591765	14.17	49.22	1.79380859249976	0	0
104597194	11.296	25.175	1.16507139830246	0	0
104587422	36.943	83.09	1.16799833782226	0	0
104610244	22.436	61.155	1.45692108362664	0	0
104595353	2.786	38.815	3.79169816114608	0	0
104596019	22.973	9.98	-1.20104263610374	0	0
104603794	17.6	66.4	1.91050200015113	0	0
104603441	151.51	46.59	-1.71074404236315	0	0
104585693	11.063	31.855	1.52403915886043	0	0
104586715	40.463	0.425	-6.62187765180075	0	0
104590677	0.836	25.195	4.91319142555485	0	0
104595565	56.813	116.75	1.04046506815579	0	0
104593046	7.883	30.09	1.93400308145262	0	0
104594813	4.556	26.525	2.54345424473669	0	0
104596427	31.44	7.845	-1.99978847417061	0	0
104591548	17.743	1.445	-3.62910804701032	0	0
104587661	25.94	61.81	1.25409325221197	0	0
104604535	118.153	27.83	-2.08724541351437	0	0
104607674	14.763	42.265	1.5042693553169	0	0
104604236	34.076	71.915	1.07797491426341	0	0
104586222	10.133	28.215	1.47984385276906	0	0
104604502	21.796	4.47	-2.28919047040923	0	0
104610630	14.533	63.915	2.12977460606334	0	0
104606815	27.626	55.845	1.01586944380794	0	0
104599905	153.786	51.45	-1.5906953978236	0	0
104603579	61.836	15.185	-2.02501680423302	0	0
104605671	36.733	4.06	-3.18763983830824	0	0
104598503	12.69	26.36	1.0537772840014	0	0
104587841	11.443	37.015	1.68980456722422	0	0
104594615	8.403	67.785	3.0140233240669	0	0
104609918	31.11	8.775	-1.83727348448058	0	0
104598986	36.01	0.36	-6.63807039684272	0	0
104612413	16.306	3.345	-2.3404805926004	0	0
104602806	0.096	17.665	7.54680171838297	0	0
104588933	30.6	66.73	1.14285241096543	0	0
104606816	6.74	36.185	2.42911643231161	0	0
104588965	30.646	72.555	1.24458124381337	0	0
104608517	38.55	3.975	-3.26914576095984	0	0
104593522	20.08	0.18	-6.81665719922739	0	0
104593086	18.926	72.28	1.90119450349204	0	0
104593229	5.856	31.13	2.40257985238	0	0
104603529	13.3	41.575	1.64058539342848	0	0
104601733	11.483	1.2	-3.2546750970144	0	0
104597064	101.103	40.87	-1.31665183626	0	0
104609915	51.29	2.165	-4.58740397713105	0	0
104597875	4.02	27.105	2.75232772162314	0	0
104605132	47.7	16.44	-1.52058925850582	0	0
104588516	75.093	179.235	1.25287399161185	0	0
104601446	40.87	18.495	-1.14208753840201	0	0
104611428	19.803	0.485	-5.34288351895135	0	0
104607284	11.936	45.28	1.91596004203721	0	0
104609278	36.423	76.325	1.06821193846025	0	0
104603047	14.973	57.445	1.93340946176837	0	0
104586048	9.956	35.455	1.8320389287398	0	0
104609603	5.656	33.335	2.58455655071778	0	0
104596765	8.63	28.77	1.74490791781965	0	0
104605954	19.546	58.81	1.59377546152524	0	0
104611883	69.656	26.29	-1.41243882941958	0	0
104593072	6.113	30.295	2.30576483451923	0	0
104595212	17.27	3.03	-2.51897135900188	0	0
104590145	3.913	30.485	2.92765230316643	0	0
104601613	1.92	16.62	3.10502915877772	0	0
104588917	135.466	36.215	-1.91271411489478	0	0
104600083	27.833	63.145	1.18344346641766	0	0
104587560	13.68	0.865	-3.9536035110262	0	0
104592936	14.33	0.6	-4.5388547962233	0	0
BGI_novel_G000580	1.146	34.095	4.88714718320787	0	0
104601781	33.356	87.835	1.39347322747135	0	0
104600188	33.19	79.245	1.25305010199358	0	0
104606375	37.176	130.395	1.80216081751917	0	0
104608860	4.466	27.125	2.60992220724603	0	0
104609312	43.673	4.71	-3.22903894614602	0	0
104589430	10.673	2.195	-2.28041375201514	0	0
104588053	18.456	0.32	-5.88467562265604	0	0
104596380	7.093	31.905	2.17256397915733	0	0
104591423	2.03	21.94	3.43444893565982	0	0
104600041	0.096	17.835	7.50364095559399	0	0
104599345	7.193	32.925	2.1967005803136	0	0
104607490	214.933	102.015	-1.08041808504341	0	0
104592013	62.626	132.845	1.11858540837116	0	0
104604569	11.48	34.215	1.4840201632006	0	0
104608993	93.19	19.19	-2.28546670021196	0	0
104598293	26.796	63.54	1.24500981273204	0	0
104609732	30.503	4.19	-2.87073039502273	0	0
104594830	48.946	4.645	-3.39512262888294	0	0
104607328	71.99	7.975	-3.1872195259027	0	0
104608474	0.89	25.875	4.87109305640378	0	0
104600034	17.213	2.37	-2.8534106373672	0	0
104605866	72.183	18.905	-1.93940178965663	0	0
104608262	96.793	219.325	1.17647674301232	0	0
104589419	51.536	13.81	-1.89789555661788	0	0
104594103	27.36	61.665	1.17042943385066	0	0
104607668	2.866	51.24	4.16165215520085	0	0
104612324	60.313	0.22	-8.10415684540191	0	0
104593792	3.926	36.8	3.22082093760236	0	0
104605331	16.41	2.695	-2.61380274185805	0	0
104587343	33.733	1.725	-4.29767627005699	0	0
104609530	101.69	46.315	-1.13964802989743	0	0
104608360	6.613	40.655	2.62789496680289	0	0
104605649	0	93.585	13.9050913645654	0	0
104594161	36.786	0.27	-7.08437315067564	0	0
104594814	16.49	0.98	-4.09109927737108	0	0
104587152	29.783	8.23	-1.8620100593938	0	0
104606465	47.51	4.08	-3.53280665808622	0	0
104600076	69.983	34.945	-1.03852456068331	0	0
104609251	19.753	2.105	-3.31940979200427	0	0
104601638	47.513	8.71	-2.44367450904814	0	0
104606748	35.513	85.47	1.26537284307238	0	0
104591283	54.006	109.975	1.02266833008311	0	0
104600546	2.893	24.295	3.06943352907457	0	0
104591090	163.563	59.735	-1.45852657649476	0	0
104599965	33.026	83.32	1.33090987965313	0	0
104586228	46.716	13.835	-1.80272029923965	0	0
104606822	3.453	21.975	2.66753251412945	0	0
104596165	20.52	3.665	-2.48746230416189	0	0
104592564	0.116	9.03	6.27836160761367	0	0
104592555	30.333	67.525	1.16412548645104	0	0
104603962	38.96	8.985	-2.12357096305698	0	0
104586576	48.87	100.68	1.04160437706943	0	0
104609780	23.23	0.425	-5.84069919875581	0	0
104598091	4.09	41.52	3.33437881516384	0	0
109115173	20.293	55.3	1.36133702690865	0	0
104608098	7.153	27.105	1.92644662804438	0	0
104598738	44.2	113.21	1.35393821981779	0	0
104606740	7.173	34.59	2.27871291037452	0	0
104590385	70.3	11.005	-2.67983973305962	0	0
104585664	32.926	118.955	1.82682766095191	0	0
104602565	102.71	46.26	-1.15053698089817	0	0
104595785	0.74	15.3	4.36855091486574	0	0
104596495	2.153	18.165	3.09987363195716	0	0
104604259	0.153	23.35	7.25410433481936	0	0
104599335	21.143	4.405	-2.24333589848938	0	0
104591795	27.92	66.085	1.24163816979365	0	0
104609183	34.686	81.43	1.22618564135797	0	0
104606182	6.02	35.12	2.54416051098537	0	0
104589024	23.483	57.23	1.28046457853516	0	0
104611518	48.23	113.695	1.23552446105195	0	0
104596969	34.53	5.01	-2.79817213408768	0	0
104593159	3.086	26.03	3.06794229443641	0	0
BGI_novel_G000335	60.146	19.325	-1.64484922775215	0	0
104609870	18.416	38.35	1.05818224584439	0	0
104599175	14.143	46.925	1.7275968552109	0	0
104606192	77.14	180.185	1.21892720734407	0	0
104586566	28.746	130.675	2.19683372396815	0	0
104604661	14.15	0.67	-4.39358374856428	0	0
104598734	22.643	59.95	1.40490978377513	0	0
104605788	29.083	4.07	-2.82667028946553	0	0
104588278	18.563	38.4	1.05245319797806	0	0
104599962	153.736	56.41	-1.45135833047664	0	0
104590286	21.6	66.215	1.65837489567438	0	0
104596412	27.443	13.55	-1.00061715665102	0	0
104606734	30.786	2.34	-3.73395596453974	0	0
104587909	14.736	0.36	-5.38432287646751	0	0
104606222	25.923	8.29	-1.64891922123768	0	0
104606394	7.956	37.135	2.22070544689434	0	0
104604477	5.44	33.43	2.61516500216675	0	0
104606317	3.573	25.47	2.83570944747604	0	0
104592319	0.04	7.07	7.51548427368182	0	0
104606454	91.09	32.04	-1.50253626440433	0	0
104606977	39.82	5.775	-2.80029749500041	0	0
104611993	10.746	46.55	2.11263726957357	0	0
104597373	48.543	9.21	-2.40210315103672	0	0
104601211	99.156	30.55	-1.69970001484038	0	0
104595663	55.213	136.84	1.30164259771478	0	0
BGI_novel_G000802	0.163	3.7	4.53269761787306	0	0
104594225	2.356	10.87	2.31990406018276	0	0
104598712	33.123	73.605	1.14873886413598	0	0
104600668	40.556	81.4	1.00392253303347	0	0
104610932	0.786	43.99	5.81152250084465	0	0
104595525	15.99	38.315	1.25731994602144	0	0
104594915	26.903	4.8	-2.47806744321148	0	0
104593725	220.093	59.25	-1.90616183789765	0	0
104593424	9.426	23.675	1.31373918806031	0	0
104606833	0.833	10.19	3.82028915760075	0	0
104606552	21.56	66.445	1.62179659564924	0	0
104600843	108.683	223.825	1.03726727051687	0	0
104595683	11.416	29.845	1.39246362764868	0	0
104588942	5.876	20.635	1.9211025173584	0	0
104611350	9.053	1.375	-2.71937749961684	0	0
104612634	68.18	13.205	-2.37536236687092	0	0
104596435	15.536	1.97	-2.99116605681131	0	0
104605850	16.233	1.6	-3.36543319415949	0	0
104603470	31.48	2.09	-3.93756571321577	0	0
[truncated: 8,529 more rows]
