# Supplementary material for: Integrated Transcriptome and Targeted Metabolite Analysis Reveal miRNA-mRNA Networks in Low-Light-Induced Lotus Flower Bud Abortion
Source: Int J Mol Sci. 2022 Sep 1;23(17):9925. doi: 10.3390/ijms23179925 (PMC9456346; doi:10.3390/ijms23179925)
Supplement: Supplementary file 1 [file ijms-23-09925-s001.zip › Table S5 Predicted target genes of miRNAs.xls]

miRNA id	Target id	TargetFinder score	TargetFinder NA	psRobot score	psRobot NA	Symbol	GO term	Pathway	NR id	NR evalue	NR description
miR1171	XM_010246016.2	3	NA	NA	NA	XM_010246016.2	GO:0016020,GO:0016020,GO:0016020,GO:0016021,	K17279|1|6.8e-66|254.2|nnu:104595748|receptor expression-enhancing protein 5/6	XP_010244319.1	5.70E-103	PREDICTED: HVA22-like protein k isoform X2 [Nelumbo nucifera]
miR1171	XM_010246017.2	3	NA	NA	NA	XM_010246017.2	GO:0016020,GO:0016020,GO:0016020,GO:0016020,GO:0016020,	K17279|1|8.5e-104|379.8|nnu:104588178|receptor expression-enhancing protein 5/6	XP_010244319.1	9.30E-109	PREDICTED: HVA22-like protein k isoform X2 [Nelumbo nucifera]
miR1171	XM_010247029.1	0	NA	NA	NA	XM_010247029.1	GO:0016021,GO:0016021,GO:0016021,GO:0005524,GO:0004672,GO:0005524,GO:0004672,GO:0005524,GO:0004672,GO:0004672,	K04733|1|2.8e-13|78.6|ccav:112506686|interleukin-1 receptor-associated kinase 4 [EC:2.7.11.1]!K04730|2|5.3e-12|74.3|ccav:112510936|interleukin-1 receptor-associated kinase 1 [EC:2.7.11.1]	XP_010245331.1	1.90E-148	PREDICTED: probable inactive receptor kinase At5g67200 [Nelumbo nucifera]
miR1171	XM_010258962.2	0	NA	NA	NA	XM_010258962.2	GO:0016021,GO:0005524,GO:0004672,	K00924|1|1.3e-146|523.5|smo:SELMODRAFT_168561|kinase [EC:2.7.1.-]	XP_002283010.2	0.00E+00	PREDICTED: LOW QUALITY PROTEIN: probably inactive leucine-rich repeat receptor-like protein kinase At5g06940 [Vitis vinifera]
miR1171	XR_733766.2	1.5	NA	NA	NA	XR_733766.2	-	-	OVA05991.1	8.40E-28	hypothetical protein BVC80_1707g96 [Macleaya cordata]
miR156	XM_010250761.2	2	NA	NA	NA	XM_010250761.2	GO:0005634,GO:0005634,GO:0005634,GO:0003677,GO:0046872,GO:0003677,GO:0046872,GO:0003677,GO:0046872,	K13415|1|9.2e-17|91.7|mdm:103401427|protein brassinosteroid insensitive 1 [EC:2.7.10.1 2.7.11.1]!K20641|2|1.7e-10|70.9|cvr:CHLNCDRAFT_59250|Rho GTPase-activating protein 20	XP_010249063.1	3.50E-248	PREDICTED: squamosa promoter-binding-like protein 18 [Nelumbo nucifera]
miR156	XM_010250762.2	2	NA	NA	NA	XM_010250762.2	GO:0005634,GO:0005634,GO:0005634,GO:0003677,GO:0046872,GO:0003677,GO:0046872,GO:0003677,GO:0046872,	K13415|1|8.8e-17|91.7|mdm:103401427|protein brassinosteroid insensitive 1 [EC:2.7.10.1 2.7.11.1]!K20641|2|1.6e-10|70.9|cvr:CHLNCDRAFT_59250|Rho GTPase-activating protein 20	XP_010249063.1	3.30E-248	PREDICTED: squamosa promoter-binding-like protein 18 [Nelumbo nucifera]
miR156	XM_010250763.2	2	NA	NA	NA	XM_010250763.2	GO:0005634,GO:0005634,GO:0005634,GO:0003677,GO:0046872,GO:0003677,GO:0046872,GO:0003677,GO:0046872,	K13415|1|8.8e-17|91.7|mdm:103401427|protein brassinosteroid insensitive 1 [EC:2.7.10.1 2.7.11.1]!K20641|2|1.6e-10|70.9|cvr:CHLNCDRAFT_59250|Rho GTPase-activating protein 20	XP_010249063.1	3.30E-248	PREDICTED: squamosa promoter-binding-like protein 18 [Nelumbo nucifera]
miR156	XM_010250764.2	2	NA	NA	NA	XM_010250764.2	GO:0005634,GO:0005634,GO:0005634,GO:0003677,GO:0046872,GO:0003677,GO:0046872,GO:0003677,GO:0046872,	K13415|1|8.1e-17|91.7|mdm:103401427|protein brassinosteroid insensitive 1 [EC:2.7.10.1 2.7.11.1]!K20641|2|1.5e-10|70.9|cvr:CHLNCDRAFT_59250|Rho GTPase-activating protein 20	XP_010249063.1	3.10E-248	PREDICTED: squamosa promoter-binding-like protein 18 [Nelumbo nucifera]
miR156	XM_010250765.2	2	NA	NA	NA	XM_010250765.2	GO:0005634,GO:0005634,GO:0005634,GO:0003677,GO:0046872,GO:0003677,GO:0046872,GO:0003677,GO:0046872,	K13415|1|8.1e-17|91.7|mdm:103401427|protein brassinosteroid insensitive 1 [EC:2.7.10.1 2.7.11.1]!K20641|2|1.5e-10|70.9|cvr:CHLNCDRAFT_59250|Rho GTPase-activating protein 20	XP_010249063.1	3.10E-248	PREDICTED: squamosa promoter-binding-like protein 18 [Nelumbo nucifera]
miR156	XM_010250766.2	2	NA	NA	NA	XM_010250766.2	GO:0005634,GO:0005634,GO:0005634,GO:0003677,GO:0046872,GO:0003677,GO:0046872,GO:0003677,GO:0046872,	K13415|1|7.8e-17|91.7|mdm:103401427|protein brassinosteroid insensitive 1 [EC:2.7.10.1 2.7.11.1]!K20641|2|1.4e-10|70.9|cvr:CHLNCDRAFT_59250|Rho GTPase-activating protein 20	XP_010249063.1	3.00E-248	PREDICTED: squamosa promoter-binding-like protein 18 [Nelumbo nucifera]
miR156	XM_010252358.2	2	NA	NA	NA	XM_010252358.2	GO:0005634,GO:0005634,GO:0005634,GO:0003677,GO:0046872,GO:0003677,GO:0046872,GO:0003677,GO:0046872,	K13415|1|2.3e-17|93.6|mdm:103401427|protein brassinosteroid insensitive 1 [EC:2.7.10.1 2.7.11.1]!K20641|2|4.6e-10|69.3|cvr:CHLNCDRAFT_59250|Rho GTPase-activating protein 20	XP_010250660.1	7.20E-235	PREDICTED: teosinte glume architecture 1-like [Nelumbo nucifera]
miR156	XM_010252359.2	2	NA	NA	NA	XM_010252359.2	GO:0005634,GO:0005634,GO:0005634,GO:0003677,GO:0046872,GO:0003677,GO:0046872,GO:0003677,GO:0046872,	K13415|1|2.2e-17|93.6|mdm:103401427|protein brassinosteroid insensitive 1 [EC:2.7.10.1 2.7.11.1]!K20641|2|4.4e-10|69.3|cvr:CHLNCDRAFT_59250|Rho GTPase-activating protein 20	XP_010250660.1	6.80E-235	PREDICTED: teosinte glume architecture 1-like [Nelumbo nucifera]
miR156	XM_010252360.1	2	NA	NA	NA	XM_010252360.1	GO:0005634,GO:0005634,GO:0005634,GO:0003677,GO:0046872,GO:0003677,GO:0046872,GO:0003677,GO:0046872,	K13415|1|2.1e-17|93.6|mdm:103401427|protein brassinosteroid insensitive 1 [EC:2.7.10.1 2.7.11.1]!K20641|2|4.3e-10|69.3|cvr:CHLNCDRAFT_59250|Rho GTPase-activating protein 20	XP_010250660.1	6.70E-235	PREDICTED: teosinte glume architecture 1-like [Nelumbo nucifera]
miR156	XM_010253464.2	3.5	NA	NA	NA	XM_010253464.2	-	K17398|1|7.6e-31|139.4|atr:18426191|DNA (cytosine-5)-methyltransferase 3A [EC:2.1.1.37]	XP_010251766.1	0.00E+00	PREDICTED: uncharacterized protein LOC104593562 isoform X1 [Nelumbo nucifera]
miR156	XM_010253861.2	2	NA	NA	NA	XM_010253861.2	GO:0005634,GO:0005634,GO:0005634,GO:0005634,GO:0005634,GO:0003677,GO:0046872,GO:0003677,GO:0046872,GO:0003677,GO:0046872,GO:0003677,GO:0046872,GO:0003677,GO:0046872,	K13415|1|8.1e-20|102.4|mdm:103401427|protein brassinosteroid insensitive 1 [EC:2.7.10.1 2.7.11.1]!K20641|2|1.2e-12|78.6|cvr:CHLNCDRAFT_59250|Rho GTPase-activating protein 20!K21777|3|4.2e-08|63.5|psom:113316233|G2/mitotic-specific cyclin-B, other	XP_010252163.1	2.80E-284	PREDICTED: squamosa promoter-binding-like protein 3 isoform X1 [Nelumbo nucifera]
miR156	XM_010253862.2	2	NA	NA	NA	XM_010253862.2	GO:0005634,GO:0005634,GO:0005634,GO:0005634,GO:0005634,GO:0003677,GO:0046872,GO:0003677,GO:0046872,GO:0003677,GO:0046872,GO:0003677,GO:0046872,GO:0003677,GO:0046872,	K13415|1|8.1e-20|102.4|mdm:103401427|protein brassinosteroid insensitive 1 [EC:2.7.10.1 2.7.11.1]!K20641|2|1.2e-12|78.6|cvr:CHLNCDRAFT_59250|Rho GTPase-activating protein 20!K21777|3|4.1e-08|63.5|psom:113316233|G2/mitotic-specific cyclin-B, other	XP_010252163.1	2.70E-284	PREDICTED: squamosa promoter-binding-like protein 3 isoform X1 [Nelumbo nucifera]
miR156	XM_010253864.2	2	NA	NA	NA	XM_010253864.2	GO:0005634,GO:0005634,GO:0005634,GO:0005634,GO:0005634,GO:0003677,GO:0046872,GO:0003677,GO:0046872,GO:0003677,GO:0046872,GO:0003677,GO:0046872,GO:0003677,GO:0046872,	K13415|1|7.9e-20|102.4|mdm:103401427|protein brassinosteroid insensitive 1 [EC:2.7.10.1 2.7.11.1]!K20641|2|5.5e-13|79.7|cvr:CHLNCDRAFT_59250|Rho GTPase-activating protein 20!K21777|3|4.1e-08|63.5|psom:113316233|G2/mitotic-specific cyclin-B, other	XP_010252166.1	3.90E-267	PREDICTED: squamosa promoter-binding-like protein 12 isoform X2 [Nelumbo nucifera]
miR156	XM_010259128.2	2	NA	NA	NA	XM_010259128.2	GO:0005634,GO:0005634,GO:0005634,GO:0003677,GO:0046872,GO:0003677,GO:0046872,GO:0003677,GO:0046872,	K13415|1|2.3e-18|97.1|mdm:103401427|protein brassinosteroid insensitive 1 [EC:2.7.10.1 2.7.11.1]!K20641|2|1.1e-12|78.2|cvr:CHLNCDRAFT_59250|Rho GTPase-activating protein 20	XP_010257430.1	1.80E-223	PREDICTED: squamosa promoter-binding-like protein 17 [Nelumbo nucifera]
miR156	XM_010259661.2	1	NA	NA	NA	XM_010259661.2	GO:0005634,GO:0005634,GO:0005634,GO:0005634,GO:0003677,GO:0046872,GO:0003677,GO:0046872,GO:0003677,GO:0046872,GO:0003677,GO:0046872,	K13415|1|4.3e-16|89.7|mdm:103401427|protein brassinosteroid insensitive 1 [EC:2.7.10.1 2.7.11.1]!K20641|2|6.9e-14|82.4|cvr:CHLNCDRAFT_59250|Rho GTPase-activating protein 20	XP_010257963.1	0.00E+00	PREDICTED: squamosa promoter-binding-like protein 13A isoform X1 [Nelumbo nucifera]
miR156	XM_010259662.2	1	NA	NA	NA	XM_010259662.2	GO:0005634,GO:0005634,GO:0005634,GO:0005634,GO:0003677,GO:0046872,GO:0003677,GO:0046872,GO:0003677,GO:0046872,GO:0003677,GO:0046872,	K13415|1|4.2e-16|89.7|mdm:103401427|protein brassinosteroid insensitive 1 [EC:2.7.10.1 2.7.11.1]!K20641|2|6.7e-14|82.4|cvr:CHLNCDRAFT_59250|Rho GTPase-activating protein 20	XP_010257963.1	0.00E+00	PREDICTED: squamosa promoter-binding-like protein 13A isoform X1 [Nelumbo nucifera]
miR156	XM_010259663.2	1	NA	NA	NA	XM_010259663.2	GO:0005634,GO:0005634,GO:0005634,GO:0005634,GO:0003677,GO:0046872,GO:0003677,GO:0046872,GO:0003677,GO:0046872,GO:0003677,GO:0046872,	K13415|1|4.1e-16|89.7|mdm:103401427|protein brassinosteroid insensitive 1 [EC:2.7.10.1 2.7.11.1]!K20641|2|6.6e-14|82.4|cvr:CHLNCDRAFT_59250|Rho GTPase-activating protein 20	XP_010257963.1	0.00E+00	PREDICTED: squamosa promoter-binding-like protein 13A isoform X1 [Nelumbo nucifera]
miR156	XM_010259665.2	1	NA	NA	NA	XM_010259665.2	GO:0005634,GO:0005634,GO:0005634,GO:0005634,GO:0003677,GO:0046872,GO:0003677,GO:0046872,GO:0003677,GO:0046872,GO:0003677,GO:0046872,	K13415|1|4.1e-16|89.7|mdm:103401427|protein brassinosteroid insensitive 1 [EC:2.7.10.1 2.7.11.1]!K20641|2|6.5e-14|82.4|cvr:CHLNCDRAFT_59250|Rho GTPase-activating protein 20	XP_010257963.1	0.00E+00	PREDICTED: squamosa promoter-binding-like protein 13A isoform X1 [Nelumbo nucifera]
miR156	XM_010259666.2	1	NA	NA	NA	XM_010259666.2	GO:0005634,GO:0005634,GO:0005634,GO:0005634,GO:0003677,GO:0046872,GO:0003677,GO:0046872,GO:0003677,GO:0046872,GO:0003677,GO:0046872,	K13415|1|4.0e-16|89.7|mdm:103401427|protein brassinosteroid insensitive 1 [EC:2.7.10.1 2.7.11.1]!K20641|2|6.4e-14|82.4|cvr:CHLNCDRAFT_59250|Rho GTPase-activating protein 20	XP_010257963.1	0.00E+00	PREDICTED: squamosa promoter-binding-like protein 13A isoform X1 [Nelumbo nucifera]
miR156	XM_010259667.2	1	NA	NA	NA	XM_010259667.2	GO:0005634,GO:0005634,GO:0005634,GO:0005634,GO:0003677,GO:0046872,GO:0003677,GO:0046872,GO:0003677,GO:0046872,GO:0003677,GO:0046872,	K13415|1|3.9e-16|89.7|mdm:103401427|protein brassinosteroid insensitive 1 [EC:2.7.10.1 2.7.11.1]!K20641|2|6.2e-14|82.4|cvr:CHLNCDRAFT_59250|Rho GTPase-activating protein 20	XP_010257963.1	0.00E+00	PREDICTED: squamosa promoter-binding-like protein 13A isoform X1 [Nelumbo nucifera]
miR156	XM_010259668.2	1	NA	NA	NA	XM_010259668.2	GO:0005634,GO:0005634,GO:0005634,GO:0005634,GO:0003677,GO:0046872,GO:0003677,GO:0046872,GO:0003677,GO:0046872,GO:0003677,GO:0046872,	K13415|1|4.3e-16|89.7|mdm:103401427|protein brassinosteroid insensitive 1 [EC:2.7.10.1 2.7.11.1]!K20641|2|6.8e-14|82.4|cvr:CHLNCDRAFT_59250|Rho GTPase-activating protein 20	XP_010257970.1	0.00E+00	PREDICTED: squamosa promoter-binding-like protein 13A isoform X2 [Nelumbo nucifera]
miR156	XM_010260590.2	2	NA	NA	NA	XM_010260590.2	GO:0005634,GO:0005634,GO:0005634,GO:0003677,GO:0046872,GO:0003677,GO:0046872,GO:0003677,GO:0046872,	-	XP_010258892.1	4.40E-246	PREDICTED: squamosa promoter-binding-like protein 7 [Nelumbo nucifera]
miR156	XM_010261969.2	3	NA	NA	NA	XM_010261969.2	GO:0005634,GO:0005634,GO:0003677,GO:0046872,GO:0003677,GO:0046872,	K13415|1|4.1e-23|112.1|mdm:103401427|protein brassinosteroid insensitive 1 [EC:2.7.10.1 2.7.11.1]!K20641|2|7.7e-14|81.3|cvr:CHLNCDRAFT_59250|Rho GTPase-activating protein 20	XP_010260271.1	8.30E-107	PREDICTED: squamosa promoter-binding protein 1 [Nelumbo nucifera]
miR156	XM_010262424.1	2	NA	NA	NA	XM_010262424.1	GO:0005634,GO:0005634,GO:0005634,GO:0005634,GO:0003677,GO:0046872,GO:0003677,GO:0046872,GO:0003677,GO:0046872,GO:0003677,GO:0046872,	K13415|1|1.7e-16|90.9|mdm:103401427|protein brassinosteroid insensitive 1 [EC:2.7.10.1 2.7.11.1]!K20641|2|8.0e-14|82.0|cvr:CHLNCDRAFT_59250|Rho GTPase-activating protein 20	XP_010260726.1	0.00E+00	PREDICTED: squamosa promoter-binding-like protein 6 isoform X1 [Nelumbo nucifera]
miR156	XM_010262434.1	2	NA	NA	NA	XM_010262434.1	GO:0005634,GO:0005634,GO:0005634,GO:0005634,GO:0003677,GO:0046872,GO:0003677,GO:0046872,GO:0003677,GO:0046872,GO:0003677,GO:0046872,	K13415|1|1.6e-16|90.9|mdm:103401427|protein brassinosteroid insensitive 1 [EC:2.7.10.1 2.7.11.1]!K20641|2|7.6e-14|82.0|cvr:CHLNCDRAFT_59250|Rho GTPase-activating protein 20	XP_010260726.1	0.00E+00	PREDICTED: squamosa promoter-binding-like protein 6 isoform X1 [Nelumbo nucifera]
miR156	XM_010262443.1	2	NA	NA	NA	XM_010262443.1	GO:0005634,GO:0005634,GO:0005634,GO:0005634,GO:0003677,GO:0046872,GO:0003677,GO:0046872,GO:0003677,GO:0046872,GO:0003677,GO:0046872,	K13415|1|1.7e-16|90.9|mdm:103401427|protein brassinosteroid insensitive 1 [EC:2.7.10.1 2.7.11.1]!K20641|2|7.9e-14|82.0|cvr:CHLNCDRAFT_59250|Rho GTPase-activating protein 20	XP_010260726.1	0.00E+00	PREDICTED: squamosa promoter-binding-like protein 6 isoform X1 [Nelumbo nucifera]
miR156	XM_010262451.1	2	NA	NA	NA	XM_010262451.1	GO:0005634,GO:0005634,GO:0005634,GO:0005634,GO:0003677,GO:0046872,GO:0003677,GO:0046872,GO:0003677,GO:0046872,GO:0003677,GO:0046872,	K13415|1|1.6e-16|90.9|mdm:103401427|protein brassinosteroid insensitive 1 [EC:2.7.10.1 2.7.11.1]!K20641|2|7.5e-14|82.0|cvr:CHLNCDRAFT_59250|Rho GTPase-activating protein 20	XP_010260726.1	0.00E+00	PREDICTED: squamosa promoter-binding-like protein 6 isoform X1 [Nelumbo nucifera]
miR156	XM_010262459.1	2	NA	NA	NA	XM_010262459.1	GO:0005634,GO:0005634,GO:0005634,GO:0005634,GO:0003677,GO:0046872,GO:0003677,GO:0046872,GO:0003677,GO:0046872,GO:0003677,GO:0046872,	K13415|1|1.7e-16|90.9|mdm:103401427|protein brassinosteroid insensitive 1 [EC:2.7.10.1 2.7.11.1]!K20641|2|7.7e-14|82.0|cvr:CHLNCDRAFT_59250|Rho GTPase-activating protein 20	XP_010260726.1	0.00E+00	PREDICTED: squamosa promoter-binding-like protein 6 isoform X1 [Nelumbo nucifera]
miR156	XM_010262466.1	2	NA	NA	NA	XM_010262466.1	GO:0005634,GO:0005634,GO:0005634,GO:0005634,GO:0003677,GO:0046872,GO:0003677,GO:0046872,GO:0003677,GO:0046872,GO:0003677,GO:0046872,	K13415|1|1.6e-16|90.9|mdm:103401427|protein brassinosteroid insensitive 1 [EC:2.7.10.1 2.7.11.1]!K20641|2|7.3e-14|82.0|cvr:CHLNCDRAFT_59250|Rho GTPase-activating protein 20	XP_010260726.1	0.00E+00	PREDICTED: squamosa promoter-binding-like protein 6 isoform X1 [Nelumbo nucifera]
miR156	XM_010263160.2	3	NA	NA	NA	XM_010263160.2	-	-	XP_010261462.1	8.00E-90	PREDICTED: uncharacterized protein LOC104600294 [Nelumbo nucifera]
miR156	XM_010266030.2	2	NA	NA	NA	XM_010266030.2	GO:0005634,GO:0005634,GO:0005634,GO:0003677,GO:0046872,GO:0003677,GO:0046872,GO:0003677,GO:0046872,	K13415|1|2.1e-18|97.1|mdm:103401427|protein brassinosteroid insensitive 1 [EC:2.7.10.1 2.7.11.1]!K20641|2|7.7e-13|78.6|cvr:CHLNCDRAFT_59250|Rho GTPase-activating protein 20	XP_010264332.1	6.10E-242	PREDICTED: squamosa promoter-binding-like protein 7 [Nelumbo nucifera]
miR156	XM_010267551.2	2	NA	NA	NA	XM_010267551.2	GO:0005634,GO:0005634,GO:0005634,GO:0003677,GO:0046872,GO:0003677,GO:0046872,GO:0003677,GO:0046872,	K13415|1|4.0e-19|99.0|mdm:103401427|protein brassinosteroid insensitive 1 [EC:2.7.10.1 2.7.11.1]!K20641|2|4.3e-13|79.0|cvr:CHLNCDRAFT_59250|Rho GTPase-activating protein 20	XP_010265853.1	9.60E-229	PREDICTED: squamosa promoter-binding-like protein 14 [Nelumbo nucifera]
miR156	XM_010274087.1	3	NA	NA	NA	XM_010274087.1	GO:0005634,GO:0005634,GO:0003677,GO:0046872,GO:0003677,GO:0046872,	K13415|1|2.5e-24|115.5|mdm:103401427|protein brassinosteroid insensitive 1 [EC:2.7.10.1 2.7.11.1]	XP_010272389.1	8.20E-106	PREDICTED: squamosa promoter-binding protein 1-like [Nelumbo nucifera]
miR156	XM_010280181.2	2	NA	NA	NA	XM_010280181.2	GO:0005634,GO:0005634,GO:0005634,GO:0005634,GO:0005634,GO:0003677,GO:0046872,GO:0003677,GO:0046872,GO:0003677,GO:0046872,GO:0003677,GO:0046872,GO:0003677,GO:0046872,	K13415|1|4.7e-20|103.2|mdm:103401427|protein brassinosteroid insensitive 1 [EC:2.7.10.1 2.7.11.1]!K20641|2|2.7e-12|77.4|cvr:CHLNCDRAFT_59250|Rho GTPase-activating protein 20!K21777|3|8.3e-09|65.9|psom:113316233|G2/mitotic-specific cyclin-B, other	XP_010278483.1	1.80E-291	PREDICTED: squamosa promoter-binding-like protein 3 isoform X1 [Nelumbo nucifera]
miR156	XM_010280183.2	2	NA	NA	NA	XM_010280183.2	GO:0005634,GO:0005634,GO:0005634,GO:0005634,GO:0005634,GO:0003677,GO:0046872,GO:0003677,GO:0046872,GO:0003677,GO:0046872,GO:0003677,GO:0046872,GO:0003677,GO:0046872,	K13415|1|4.5e-20|103.2|mdm:103401427|protein brassinosteroid insensitive 1 [EC:2.7.10.1 2.7.11.1]!K20641|2|2.0e-12|77.8|cvr:CHLNCDRAFT_59250|Rho GTPase-activating protein 20!K21777|3|8.0e-09|65.9|psom:113316233|G2/mitotic-specific cyclin-B, other	XP_010278485.1	1.20E-273	PREDICTED: squamosa promoter-binding-like protein 3 isoform X3 [Nelumbo nucifera]
miR156	XM_019196757.1	2	NA	NA	NA	XM_019196757.1	GO:0005634,GO:0005634,GO:0005634,GO:0003677,GO:0046872,GO:0003677,GO:0046872,GO:0003677,GO:0046872,	K13415|1|8.9e-17|91.7|mdm:103401427|protein brassinosteroid insensitive 1 [EC:2.7.10.1 2.7.11.1]!K20641|2|1.6e-10|70.9|cvr:CHLNCDRAFT_59250|Rho GTPase-activating protein 20	XP_010249063.1	3.40E-248	PREDICTED: squamosa promoter-binding-like protein 18 [Nelumbo nucifera]
miR156	XM_019198370.1	2	NA	NA	NA	XM_019198370.1	GO:0005634,GO:0005634,GO:0005634,GO:0005634,GO:0003677,GO:0046872,GO:0003677,GO:0046872,GO:0003677,GO:0046872,GO:0003677,GO:0046872,	K13415|1|1.6e-16|90.9|mdm:103401427|protein brassinosteroid insensitive 1 [EC:2.7.10.1 2.7.11.1]!K20641|2|7.3e-14|82.0|cvr:CHLNCDRAFT_59250|Rho GTPase-activating protein 20	XP_010260726.1	0.00E+00	PREDICTED: squamosa promoter-binding-like protein 6 isoform X1 [Nelumbo nucifera]
miR156	XM_019198371.1	2	NA	NA	NA	XM_019198371.1	GO:0005634,GO:0005634,GO:0005634,GO:0005634,GO:0003677,GO:0046872,GO:0003677,GO:0046872,GO:0003677,GO:0046872,GO:0003677,GO:0046872,	K13415|1|1.6e-16|90.9|mdm:103401427|protein brassinosteroid insensitive 1 [EC:2.7.10.1 2.7.11.1]!K20641|2|7.6e-14|82.0|cvr:CHLNCDRAFT_59250|Rho GTPase-activating protein 20	XP_010260726.1	0.00E+00	PREDICTED: squamosa promoter-binding-like protein 6 isoform X1 [Nelumbo nucifera]
miR156	XM_019198375.1	2	NA	NA	NA	XM_019198375.1	GO:0005634,GO:0005634,GO:0005634,GO:0005634,GO:0003677,GO:0046872,GO:0003677,GO:0046872,GO:0003677,GO:0046872,GO:0003677,GO:0046872,	K13415|1|1.6e-16|90.9|mdm:103401427|protein brassinosteroid insensitive 1 [EC:2.7.10.1 2.7.11.1]!K20641|2|7.6e-14|82.0|cvr:CHLNCDRAFT_59250|Rho GTPase-activating protein 20	XP_010260726.1	0.00E+00	PREDICTED: squamosa promoter-binding-like protein 6 isoform X1 [Nelumbo nucifera]
miR156	XM_019198376.1	2	NA	NA	NA	XM_019198376.1	GO:0005634,GO:0005634,GO:0005634,GO:0005634,GO:0003677,GO:0046872,GO:0003677,GO:0046872,GO:0003677,GO:0046872,GO:0003677,GO:0046872,	K13415|1|1.6e-16|90.9|mdm:103401427|protein brassinosteroid insensitive 1 [EC:2.7.10.1 2.7.11.1]!K20641|2|7.6e-14|82.0|cvr:CHLNCDRAFT_59250|Rho GTPase-activating protein 20	XP_019053921.1	0.00E+00	PREDICTED: squamosa promoter-binding-like protein 6 isoform X2 [Nelumbo nucifera]
miR156	XM_019200318.1	2	NA	NA	NA	XM_019200318.1	GO:0005634,GO:0005634,GO:0005634,GO:0005634,GO:0005634,GO:0003677,GO:0046872,GO:0003677,GO:0046872,GO:0003677,GO:0046872,GO:0003677,GO:0046872,GO:0003677,GO:0046872,	K13415|1|4.9e-20|103.2|mdm:103401427|protein brassinosteroid insensitive 1 [EC:2.7.10.1 2.7.11.1]!K20641|2|2.9e-12|77.4|cvr:CHLNCDRAFT_59250|Rho GTPase-activating protein 20!K21777|3|8.6e-09|65.9|psom:113316233|G2/mitotic-specific cyclin-B, other	XP_010278483.1	1.80E-291	PREDICTED: squamosa promoter-binding-like protein 3 isoform X1 [Nelumbo nucifera]
miR156	XM_019200319.1	2	NA	NA	NA	XM_019200319.1	GO:0005634,GO:0005634,GO:0005634,GO:0003677,GO:0046872,GO:0003677,GO:0046872,GO:0003677,GO:0046872,	K13415|1|4.3e-20|103.2|mdm:103401427|protein brassinosteroid insensitive 1 [EC:2.7.10.1 2.7.11.1]!K20641|2|2.5e-12|77.4|cvr:CHLNCDRAFT_59250|Rho GTPase-activating protein 20!K21777|3|7.6e-09|65.9|psom:113316233|G2/mitotic-specific cyclin-B, other	XP_019055864.1	3.70E-280	PREDICTED: squamosa promoter-binding-like protein 3 isoform X2 [Nelumbo nucifera]
miR156	XM_019200320.1	2	NA	NA	NA	XM_019200320.1	GO:0005634,GO:0005634,GO:0005634,GO:0003677,GO:0046872,GO:0003677,GO:0046872,GO:0003677,GO:0046872,	K13415|1|4.1e-20|103.2|mdm:103401427|protein brassinosteroid insensitive 1 [EC:2.7.10.1 2.7.11.1]!K20641|2|2.4e-12|77.4|cvr:CHLNCDRAFT_59250|Rho GTPase-activating protein 20!K21777|3|7.3e-09|65.9|psom:113316233|G2/mitotic-specific cyclin-B, other	XP_019055865.1	2.60E-254	PREDICTED: squamosa promoter-binding-like protein 12 isoform X4 [Nelumbo nucifera]
miR156	XR_735272.2	1	NA	NA	NA	XR_735272.2	GO:0005634,GO:0005634,GO:0005634,GO:0005634,GO:0003677,GO:0046872,GO:0003677,GO:0046872,GO:0003677,GO:0046872,GO:0003677,GO:0046872,	K13415|1|4.1e-16|89.7|mdm:103401427|protein brassinosteroid insensitive 1 [EC:2.7.10.1 2.7.11.1]!K20641|2|6.6e-14|82.4|cvr:CHLNCDRAFT_59250|Rho GTPase-activating protein 20	XP_010257963.1	0.00E+00	PREDICTED: squamosa promoter-binding-like protein 13A isoform X1 [Nelumbo nucifera]
miR156_2	XM_010242872.2	NA	NA	2.5	NA	XM_010242872.2	-	K03294|1|2.5e-270|934.1|tcc:18607084|basic amino acid/polyamine antiporter, APA family	EOX96965.1	2.70E-270	Amino acid transporter 1 [Theobroma cacao]
miR156_2	XM_010242873.2	NA	NA	2.5	NA	XM_010242873.2	-	K03294|1|2.7e-270|934.1|tcc:18607084|basic amino acid/polyamine antiporter, APA family	EOX96965.1	2.90E-270	Amino acid transporter 1 [Theobroma cacao]
miR156_2	XM_010242874.1	NA	NA	2.5	NA	XM_010242874.1	GO:0016021,GO:0016021,GO:0016021,GO:0015171,GO:0015171,GO:0015171,	K03294|1|9.4e-260|898.7|nnu:104585859|basic amino acid/polyamine antiporter, APA family	XP_010241174.1	5.00E-259	PREDICTED: cationic amino acid transporter 1-like [Nelumbo nucifera]
miR156_2	XM_010243119.2	3.5	NA	NA	NA	XM_010243119.2	GO:0016021,GO:0005525,GO:0003924,GO:0005525,GO:0003924,	K14754|1|7.9e-231|802.7|hbr:110664137|interferon-induced GTP-binding protein Mx1	XP_010241421.2	0.00E+00	PREDICTED: LOW QUALITY PROTEIN: dynamin-related protein 4C-like [Nelumbo nucifera]
miR156_2	XM_010243642.1	NA	NA	2.5	NA	XM_010243642.1	-	K22733|1|1.8e-103|379.4|cit:102612526|magnesium transporter!K19589|4|2.1e-88|329.3|ccaj:109802260|release factor glutamine methyltransferase [EC:2.1.1.297]	XP_010241944.1	0.00E+00	PREDICTED: pentatricopeptide repeat-containing protein DOT4, chloroplastic-like [Nelumbo nucifera]
miR156_2	XM_010244491.2	NA	NA	2.2	NA	XM_010244491.2	-	K21737|1|6.6e-33|144.4|jre:108988318|acyl-lipid Delta6-acetylenase / acyl-lipid (9-3)-desaturase [EC:1.14.19.38 1.14.19.47]!K07305|2|6.4e-12|74.7|han:110909053|peptide-methionine (R)-S-oxide reductase [EC:1.8.4.12]	XP_010242793.1	5.00E-87	PREDICTED: uncharacterized protein At4g08330, chloroplastic-like [Nelumbo nucifera]
miR156_2	XM_010248814.2	NA	NA	2.5	NA	XM_010248814.2	GO:0005524,GO:0042393,GO:0005524,GO:0042393,	K11786|1|0.0e+00|1954.5|atr:18429767|ATP-dependent helicase STH1/SNF2 [EC:3.6.4.-]	XP_010247116.1	0.00E+00	PREDICTED: chromatin structure-remodeling complex protein SYD isoform X1 [Nelumbo nucifera]
miR156_2	XM_010248815.2	NA	NA	2.5	NA	XM_010248815.2	GO:0005524,GO:0042393,GO:0005524,GO:0042393,	K11786|1|0.0e+00|1954.5|atr:18429767|ATP-dependent helicase STH1/SNF2 [EC:3.6.4.-]	XP_010247117.1	0.00E+00	PREDICTED: chromatin structure-remodeling complex protein SYD isoform X2 [Nelumbo nucifera]
miR156_2	XM_010249444.2	3.5	NA	2	NA	XM_010249444.2	-	K14411|1|3.6e-44|182.6|csv:101220676|RNA-binding protein Musashi	XP_010247740.1	6.50E-249	PREDICTED: protein IQ-DOMAIN 1-like [Nelumbo nucifera]
miR156_2	XM_010249459.2	3.5	NA	2	NA	XM_010249459.2	-	K14411|1|3.6e-44|182.6|csv:101220676|RNA-binding protein Musashi	XP_010247740.1	6.30E-249	PREDICTED: protein IQ-DOMAIN 1-like [Nelumbo nucifera]
miR156_2	XM_010249472.2	3.5	NA	2	NA	XM_010249472.2	-	K14411|1|3.6e-44|182.6|csv:101220676|RNA-binding protein Musashi	XP_010247740.1	6.40E-249	PREDICTED: protein IQ-DOMAIN 1-like [Nelumbo nucifera]
miR156_2	XM_010250559.2	NA	NA	2.5	NA	XM_010250559.2	-	K13141|1|0.0e+00|1891.3|nnu:104591635|integrator complex subunit 4	XP_010248861.1	0.00E+00	PREDICTED: protein SIEL isoform X1 [Nelumbo nucifera]
miR156_2	XM_010250560.2	NA	NA	2.5	NA	XM_010250560.2	-	K13141|1|0.0e+00|1891.3|nnu:104591635|integrator complex subunit 4	XP_010248861.1	0.00E+00	PREDICTED: protein SIEL isoform X1 [Nelumbo nucifera]
miR156_2	XM_010250561.2	NA	NA	2.5	NA	XM_010250561.2	-	K13141|1|0.0e+00|1891.3|nnu:104591635|integrator complex subunit 4	XP_010248861.1	0.00E+00	PREDICTED: protein SIEL isoform X1 [Nelumbo nucifera]
miR156_2	XM_010250562.2	NA	NA	2.5	NA	XM_010250562.2	-	K13141|1|0.0e+00|1891.3|nnu:104591635|integrator complex subunit 4	XP_010248861.1	0.00E+00	PREDICTED: protein SIEL isoform X1 [Nelumbo nucifera]
miR156_2	XM_010250563.2	NA	NA	2.5	NA	XM_010250563.2	-	K13141|1|0.0e+00|1840.9|nnu:104591635|integrator complex subunit 4	XP_010248861.1	0.00E+00	PREDICTED: protein SIEL isoform X1 [Nelumbo nucifera]
miR156_2	XM_010250565.2	NA	NA	2.5	NA	XM_010250565.2	-	K13141|1|0.0e+00|1282.3|nnu:104591635|integrator complex subunit 4	XP_010248867.1	0.00E+00	PREDICTED: protein SIEL isoform X3 [Nelumbo nucifera]
miR156_2	XM_010250566.2	NA	NA	2.5	NA	XM_010250566.2	-	K13141|1|0.0e+00|1176.0|nnu:104591635|integrator complex subunit 4	XP_010248868.1	0.00E+00	PREDICTED: protein SIEL isoform X4 [Nelumbo nucifera]
miR156_2	XM_010250568.2	NA	NA	2.5	NA	XM_010250568.2	-	K13141|1|0.0e+00|1176.4|nnu:104591635|integrator complex subunit 4	XP_010248870.1	0.00E+00	PREDICTED: protein SIEL isoform X5 [Nelumbo nucifera]
miR156_2	XM_010250761.2	3	NA	1.5	NA	XM_010250761.2	GO:0005634,GO:0005634,GO:0005634,GO:0003677,GO:0046872,GO:0003677,GO:0046872,GO:0003677,GO:0046872,	K13415|1|9.2e-17|91.7|mdm:103401427|protein brassinosteroid insensitive 1 [EC:2.7.10.1 2.7.11.1]!K20641|2|1.7e-10|70.9|cvr:CHLNCDRAFT_59250|Rho GTPase-activating protein 20	XP_010249063.1	3.50E-248	PREDICTED: squamosa promoter-binding-like protein 18 [Nelumbo nucifera]
miR156_2	XM_010250762.2	3	NA	1.5	NA	XM_010250762.2	GO:0005634,GO:0005634,GO:0005634,GO:0003677,GO:0046872,GO:0003677,GO:0046872,GO:0003677,GO:0046872,	K13415|1|8.8e-17|91.7|mdm:103401427|protein brassinosteroid insensitive 1 [EC:2.7.10.1 2.7.11.1]!K20641|2|1.6e-10|70.9|cvr:CHLNCDRAFT_59250|Rho GTPase-activating protein 20	XP_010249063.1	3.30E-248	PREDICTED: squamosa promoter-binding-like protein 18 [Nelumbo nucifera]
miR156_2	XM_010250763.2	3	NA	1.5	NA	XM_010250763.2	GO:0005634,GO:0005634,GO:0005634,GO:0003677,GO:0046872,GO:0003677,GO:0046872,GO:0003677,GO:0046872,	K13415|1|8.8e-17|91.7|mdm:103401427|protein brassinosteroid insensitive 1 [EC:2.7.10.1 2.7.11.1]!K20641|2|1.6e-10|70.9|cvr:CHLNCDRAFT_59250|Rho GTPase-activating protein 20	XP_010249063.1	3.30E-248	PREDICTED: squamosa promoter-binding-like protein 18 [Nelumbo nucifera]
miR156_2	XM_010250764.2	3	NA	1.5	NA	XM_010250764.2	GO:0005634,GO:0005634,GO:0005634,GO:0003677,GO:0046872,GO:0003677,GO:0046872,GO:0003677,GO:0046872,	K13415|1|8.1e-17|91.7|mdm:103401427|protein brassinosteroid insensitive 1 [EC:2.7.10.1 2.7.11.1]!K20641|2|1.5e-10|70.9|cvr:CHLNCDRAFT_59250|Rho GTPase-activating protein 20	XP_010249063.1	3.10E-248	PREDICTED: squamosa promoter-binding-like protein 18 [Nelumbo nucifera]
miR156_2	XM_010250765.2	3	NA	1.5	NA	XM_010250765.2	GO:0005634,GO:0005634,GO:0005634,GO:0003677,GO:0046872,GO:0003677,GO:0046872,GO:0003677,GO:0046872,	K13415|1|8.1e-17|91.7|mdm:103401427|protein brassinosteroid insensitive 1 [EC:2.7.10.1 2.7.11.1]!K20641|2|1.5e-10|70.9|cvr:CHLNCDRAFT_59250|Rho GTPase-activating protein 20	XP_010249063.1	3.10E-248	PREDICTED: squamosa promoter-binding-like protein 18 [Nelumbo nucifera]
miR156_2	XM_010250766.2	3	NA	1.5	NA	XM_010250766.2	GO:0005634,GO:0005634,GO:0005634,GO:0003677,GO:0046872,GO:0003677,GO:0046872,GO:0003677,GO:0046872,	K13415|1|7.8e-17|91.7|mdm:103401427|protein brassinosteroid insensitive 1 [EC:2.7.10.1 2.7.11.1]!K20641|2|1.4e-10|70.9|cvr:CHLNCDRAFT_59250|Rho GTPase-activating protein 20	XP_010249063.1	3.00E-248	PREDICTED: squamosa promoter-binding-like protein 18 [Nelumbo nucifera]
miR156_2	XM_010251091.2	3.5	NA	1.8	NA	XM_010251091.2	-	K11426|1|8.5e-230|799.3|nnu:104591934|SET and MYND domain-containing protein	XP_010909323.1	2.30E-132	PREDICTED: histone-lysine N-methyltransferase ASHR2 [Elaeis guineensis]
miR156_2	XM_010251122.2	NA	NA	2.2	NA	XM_010251122.2	GO:0003824,GO:0016757,	K06617|1|0.0e+00|1203.7|nnu:104591965|raffinose synthase [EC:2.4.1.82]	XP_010249424.2	0.00E+00	PREDICTED: galactinol--sucrose galactosyltransferase [Nelumbo nucifera]
miR156_2	XM_010251588.2	NA	NA	2	NA	XM_010251588.2	GO:0043231,GO:0004519,GO:0003723,GO:0009451,	K17964|1|6.2e-16|88.6|vvi:100245882|leucine-rich PPR motif-containing protein, mitochondrial	XP_010249890.1	8.30E-285	PREDICTED: pentatricopeptide repeat-containing protein At1g02370, mitochondrial-like [Nelumbo nucifera]
miR156_2	XM_010252358.2	3	NA	1.5	NA	XM_010252358.2	GO:0005634,GO:0005634,GO:0005634,GO:0003677,GO:0046872,GO:0003677,GO:0046872,GO:0003677,GO:0046872,	K13415|1|2.3e-17|93.6|mdm:103401427|protein brassinosteroid insensitive 1 [EC:2.7.10.1 2.7.11.1]!K20641|2|4.6e-10|69.3|cvr:CHLNCDRAFT_59250|Rho GTPase-activating protein 20	XP_010250660.1	7.20E-235	PREDICTED: teosinte glume architecture 1-like [Nelumbo nucifera]
miR156_2	XM_010252359.2	3	NA	1.5	NA	XM_010252359.2	GO:0005634,GO:0005634,GO:0005634,GO:0003677,GO:0046872,GO:0003677,GO:0046872,GO:0003677,GO:0046872,	K13415|1|2.2e-17|93.6|mdm:103401427|protein brassinosteroid insensitive 1 [EC:2.7.10.1 2.7.11.1]!K20641|2|4.4e-10|69.3|cvr:CHLNCDRAFT_59250|Rho GTPase-activating protein 20	XP_010250660.1	6.80E-235	PREDICTED: teosinte glume architecture 1-like [Nelumbo nucifera]
miR156_2	XM_010252360.1	3	NA	1.5	NA	XM_010252360.1	GO:0005634,GO:0005634,GO:0005634,GO:0003677,GO:0046872,GO:0003677,GO:0046872,GO:0003677,GO:0046872,	K13415|1|2.1e-17|93.6|mdm:103401427|protein brassinosteroid insensitive 1 [EC:2.7.10.1 2.7.11.1]!K20641|2|4.3e-10|69.3|cvr:CHLNCDRAFT_59250|Rho GTPase-activating protein 20	XP_010250660.1	6.70E-235	PREDICTED: teosinte glume architecture 1-like [Nelumbo nucifera]
miR156_2	XM_010253495.2	NA	NA	2.5	NA	XM_010253495.2	GO:0046556,GO:0046373,	K01209|1|1.1e-300|1035.0|mdm:103454700|alpha-N-arabinofuranosidase [EC:3.2.1.55]	BAF42035.1	1.30E-301	alpha-Arabinosidase1 [Pyrus communis]
miR156_2	XM_010253861.2	2	NA	1	NA	XM_010253861.2	GO:0005634,GO:0005634,GO:0005634,GO:0005634,GO:0005634,GO:0003677,GO:0046872,GO:0003677,GO:0046872,GO:0003677,GO:0046872,GO:0003677,GO:0046872,GO:0003677,GO:0046872,	K13415|1|8.1e-20|102.4|mdm:103401427|protein brassinosteroid insensitive 1 [EC:2.7.10.1 2.7.11.1]!K20641|2|1.2e-12|78.6|cvr:CHLNCDRAFT_59250|Rho GTPase-activating protein 20!K21777|3|4.2e-08|63.5|psom:113316233|G2/mitotic-specific cyclin-B, other	XP_010252163.1	2.80E-284	PREDICTED: squamosa promoter-binding-like protein 3 isoform X1 [Nelumbo nucifera]
miR156_2	XM_010253862.2	2	NA	1	NA	XM_010253862.2	GO:0005634,GO:0005634,GO:0005634,GO:0005634,GO:0005634,GO:0003677,GO:0046872,GO:0003677,GO:0046872,GO:0003677,GO:0046872,GO:0003677,GO:0046872,GO:0003677,GO:0046872,	K13415|1|8.1e-20|102.4|mdm:103401427|protein brassinosteroid insensitive 1 [EC:2.7.10.1 2.7.11.1]!K20641|2|1.2e-12|78.6|cvr:CHLNCDRAFT_59250|Rho GTPase-activating protein 20!K21777|3|4.1e-08|63.5|psom:113316233|G2/mitotic-specific cyclin-B, other	XP_010252163.1	2.70E-284	PREDICTED: squamosa promoter-binding-like protein 3 isoform X1 [Nelumbo nucifera]
miR156_2	XM_010253864.2	2	NA	1	NA	XM_010253864.2	GO:0005634,GO:0005634,GO:0005634,GO:0005634,GO:0005634,GO:0003677,GO:0046872,GO:0003677,GO:0046872,GO:0003677,GO:0046872,GO:0003677,GO:0046872,GO:0003677,GO:0046872,	K13415|1|7.9e-20|102.4|mdm:103401427|protein brassinosteroid insensitive 1 [EC:2.7.10.1 2.7.11.1]!K20641|2|5.5e-13|79.7|cvr:CHLNCDRAFT_59250|Rho GTPase-activating protein 20!K21777|3|4.1e-08|63.5|psom:113316233|G2/mitotic-specific cyclin-B, other	XP_010252166.1	3.90E-267	PREDICTED: squamosa promoter-binding-like protein 12 isoform X2 [Nelumbo nucifera]
miR156_2	XM_010253975.2	NA	NA	2.5	NA	XM_010253975.2	GO:0016021,	-	XP_010252277.1	3.10E-51	PREDICTED: uncharacterized protein LOC104593899 [Nelumbo nucifera]
miR156_2	XM_010253976.2	NA	NA	2.5	NA	XM_010253976.2	GO:0016021,	-	XP_010252277.1	3.50E-51	PREDICTED: uncharacterized protein LOC104593899 [Nelumbo nucifera]
miR156_2	XM_010254179.1	2	NA	2.5	NA	XM_010254179.1	GO:0009507,GO:0003844,GO:0043169,GO:0004553,GO:0005978,GO:0009791,	K00700|1|0.0e+00|1508.4|vvi:100260732|1,4-alpha-glucan branching enzyme [EC:2.4.1.18]	XP_003634715.1	0.00E+00	PREDICTED: 1,4-alpha-glucan-branching enzyme 3, chloroplastic/amyloplastic [Vitis vinifera]
miR156_2	XM_010254489.1	NA	NA	2.5	NA	XM_010254489.1	GO:0046872,GO:0008168,	K11446|1|5.3e-13|78.6|dct:110102954|histone demethylase JARID1 [EC:1.14.11.-]	XP_010252791.1	3.20E-205	PREDICTED: histone-lysine N-methyltransferase ATXR6 [Nelumbo nucifera]
miR156_2	XM_010255726.2	NA	NA	2.5	NA	XM_010255726.2	GO:0016021,GO:0016021,GO:0005215,GO:0005215,	K09873|1|1.5e-137|491.9|nnu:104595131|aquaporin TIP	XP_010254028.1	8.00E-137	PREDICTED: aquaporin TIP2-1 [Nelumbo nucifera]
miR156_2	XM_010256231.2	4	NA	2.2	NA	XM_010256231.2	GO:0043231,GO:0004519,GO:0003723,GO:0009451,	K17964|1|7.7e-74|282.0|smo:SELMODRAFT_96626|leucine-rich PPR motif-containing protein, mitochondrial!K17710|5|2.4e-67|260.4|smo:SELMODRAFT_103638|pentatricopeptide repeat domain-containing protein 1	XP_010254533.1	0.00E+00	PREDICTED: pentatricopeptide repeat-containing protein At3g16010 isoform X1 [Nelumbo nucifera]
miR156_2	XM_010256240.2	4	NA	2.2	NA	XM_010256240.2	GO:0043231,GO:0004519,GO:0003723,GO:0009451,	K17964|1|6.3e-74|282.0|smo:SELMODRAFT_96626|leucine-rich PPR motif-containing protein, mitochondrial!K17710|5|2.0e-67|260.4|smo:SELMODRAFT_103638|pentatricopeptide repeat domain-containing protein 1	XP_010254542.1	0.00E+00	PREDICTED: pentatricopeptide repeat-containing protein At3g16010 isoform X2 [Nelumbo nucifera]
miR156_2	XM_010256249.2	4	NA	2.2	NA	XM_010256249.2	GO:0043231,GO:0004519,GO:0003723,GO:0009451,	K17964|1|6.5e-74|282.0|smo:SELMODRAFT_96626|leucine-rich PPR motif-containing protein, mitochondrial!K17710|5|2.0e-67|260.4|smo:SELMODRAFT_103638|pentatricopeptide repeat domain-containing protein 1	XP_010254533.1	0.00E+00	PREDICTED: pentatricopeptide repeat-containing protein At3g16010 isoform X1 [Nelumbo nucifera]
miR156_2	XM_010256257.2	4	NA	2.2	NA	XM_010256257.2	GO:0043231,GO:0004519,GO:0003723,GO:0009451,	K17964|1|6.5e-74|282.0|smo:SELMODRAFT_96626|leucine-rich PPR motif-containing protein, mitochondrial!K17710|5|2.0e-67|260.4|smo:SELMODRAFT_103638|pentatricopeptide repeat domain-containing protein 1	XP_010254533.1	0.00E+00	PREDICTED: pentatricopeptide repeat-containing protein At3g16010 isoform X1 [Nelumbo nucifera]
miR156_2	XM_010256265.2	4	NA	2.2	NA	XM_010256265.2	GO:0043231,GO:0004519,GO:0003723,GO:0009451,	K17964|1|6.3e-74|282.0|smo:SELMODRAFT_96626|leucine-rich PPR motif-containing protein, mitochondrial!K17710|5|1.9e-67|260.4|smo:SELMODRAFT_103638|pentatricopeptide repeat domain-containing protein 1	XP_010254533.1	0.00E+00	PREDICTED: pentatricopeptide repeat-containing protein At3g16010 isoform X1 [Nelumbo nucifera]
miR156_2	XM_010256293.2	NA	NA	2.2	NA	XM_010256293.2	GO:0016874,GO:0004842,GO:0016874,GO:0004842,	K10592|1|0.0e+00|7205.5|nnu:104595538|E3 ubiquitin-protein ligase HUWE1 [EC:2.3.2.26]	XP_010277572.1	0.00E+00	PREDICTED: E3 ubiquitin-protein ligase UPL2-like isoform X1 [Nelumbo nucifera]
miR156_2	XM_010256295.2	NA	NA	2.2	NA	XM_010256295.2	GO:0016874,GO:0004842,	K10592|1|0.0e+00|7023.7|nnu:104595538|E3 ubiquitin-protein ligase HUWE1 [EC:2.3.2.26]	XP_010277572.1	0.00E+00	PREDICTED: E3 ubiquitin-protein ligase UPL2-like isoform X1 [Nelumbo nucifera]
miR156_2	XM_010256738.2	3.5	NA	2.5	NA	XM_010256738.2	GO:0005524,GO:0004674,GO:0005524,GO:0004674,GO:0005524,GO:0004674,GO:0000184,GO:0000184,GO:0000184,	K08873|1|0.0e+00|5323.8|vvi:100260579|serine/threonine-protein kinase SMG1 [EC:2.7.11.1]	XP_010255040.1	0.00E+00	PREDICTED: uncharacterized protein LOC104595829 isoform X1 [Nelumbo nucifera]
miR156_2	XM_010256739.2	3.5	NA	2.5	NA	XM_010256739.2	GO:0005524,GO:0004674,GO:0005524,GO:0004674,GO:0005524,GO:0004674,GO:0000184,GO:0000184,GO:0000184,	K08873|1|0.0e+00|5323.8|vvi:100260579|serine/threonine-protein kinase SMG1 [EC:2.7.11.1]	XP_010255040.1	0.00E+00	PREDICTED: uncharacterized protein LOC104595829 isoform X1 [Nelumbo nucifera]
miR156_2	XM_010256740.2	3.5	NA	2.5	NA	XM_010256740.2	GO:0005524,GO:0004674,GO:0005524,GO:0004674,GO:0005524,GO:0004674,GO:0000184,GO:0000184,GO:0000184,	K08873|1|0.0e+00|5323.8|vvi:100260579|serine/threonine-protein kinase SMG1 [EC:2.7.11.1]	XP_010255040.1	0.00E+00	PREDICTED: uncharacterized protein LOC104595829 isoform X1 [Nelumbo nucifera]
miR156_2	XM_010256741.2	3.5	NA	2.5	NA	XM_010256741.2	GO:0005524,GO:0004674,GO:0005524,GO:0004674,GO:0005524,GO:0004674,GO:0000184,GO:0000184,GO:0000184,	K08873|1|0.0e+00|4915.5|vvi:100260579|serine/threonine-protein kinase SMG1 [EC:2.7.11.1]	XP_010255043.1	0.00E+00	PREDICTED: uncharacterized protein LOC104595829 isoform X2 [Nelumbo nucifera]
miR156_2	XM_010256742.2	3.5	NA	2.5	NA	XM_010256742.2	GO:0005524,GO:0004674,GO:0005524,GO:0004674,GO:0005524,GO:0004674,GO:0000184,GO:0000184,GO:0000184,	K08873|1|0.0e+00|4739.9|vvi:100260579|serine/threonine-protein kinase SMG1 [EC:2.7.11.1]	XP_010255044.1	0.00E+00	PREDICTED: uncharacterized protein LOC104595829 isoform X3 [Nelumbo nucifera]
miR156_2	XM_010257006.2	4	NA	2	NA	XM_010257006.2	-	K21249|1|7.2e-08|61.6|cre:CHLREDRAFT_168675|UV radiation resistance-associated gene protein	XP_010255308.1	2.40E-166	PREDICTED: uncharacterized protein LOC104596025 isoform X1 [Nelumbo nucifera]
miR156_2	XM_010257007.2	4	NA	2	NA	XM_010257007.2	-	K21249|1|7.5e-11|71.2|cre:CHLREDRAFT_168675|UV radiation resistance-associated gene protein	XP_010255309.1	5.10E-151	PREDICTED: uncharacterized protein LOC104596025 isoform X2 [Nelumbo nucifera]
miR156_2	XM_010257008.2	4	NA	2	NA	XM_010257008.2	-	-	XP_010255310.1	2.40E-134	PREDICTED: uncharacterized protein LOC104596025 isoform X3 [Nelumbo nucifera]
miR156_2	XM_010257408.2	3.5	NA	NA	NA	XM_010257408.2	GO:0043531,GO:0043531,GO:0043531,GO:0007165,GO:0007165,GO:0007165,	K22038|1|1.5e-86|324.7|spen:107030488|volume-regulated anion channel	XP_010255710.1	0.00E+00	PREDICTED: disease resistance protein TAO1-like isoform X1 [Nelumbo nucifera]
miR156_2	XM_010257409.2	3.5	NA	NA	NA	XM_010257409.2	GO:0043531,GO:0043531,GO:0043531,GO:0007165,GO:0007165,GO:0007165,	K22038|1|1.9e-86|324.3|spen:107030488|volume-regulated anion channel	XP_010255711.1	0.00E+00	PREDICTED: disease resistance protein TAO1-like isoform X2 [Nelumbo nucifera]
miR156_2	XM_010257411.2	3.5	NA	NA	NA	XM_010257411.2	GO:0043531,GO:0043531,GO:0043531,GO:0007165,GO:0007165,GO:0007165,	K22038|1|1.3e-86|324.7|spen:107030488|volume-regulated anion channel	XP_010255713.1	0.00E+00	PREDICTED: disease resistance protein TAO1-like isoform X3 [Nelumbo nucifera]
miR156_2	XM_010258969.2	4	NA	2	NA	XM_010258969.2	GO:0003723,GO:0003723,GO:0003723,GO:0003723,GO:0003723,GO:0006397,GO:0006397,GO:0006397,GO:0006397,GO:0006397,	K23038|1|1.4e-60|237.7|cpap:110809528|zinc finger CCCH domain-containing protein 14!K14396|2|1.6e-21|107.8|dcr:108215663|polyadenylate-binding protein 2	XP_010257271.1	0.00E+00	PREDICTED: protein gar2-like [Nelumbo nucifera]
miR156_2	XM_010259128.2	2	NA	1	NA	XM_010259128.2	GO:0005634,GO:0005634,GO:0005634,GO:0003677,GO:0046872,GO:0003677,GO:0046872,GO:0003677,GO:0046872,	K13415|1|2.3e-18|97.1|mdm:103401427|protein brassinosteroid insensitive 1 [EC:2.7.10.1 2.7.11.1]!K20641|2|1.1e-12|78.2|cvr:CHLNCDRAFT_59250|Rho GTPase-activating protein 20	XP_010257430.1	1.80E-223	PREDICTED: squamosa promoter-binding-like protein 17 [Nelumbo nucifera]
miR156_2	XM_010259282.2	NA	NA	2	NA	XM_010259282.2	GO:0031463,GO:0016567,	K17535|1|1.0e-28|132.1|mesc:110615575|serine/threonine-protein kinase TNNI3K [EC:2.7.11.1]!K10443|2|6.1e-26|122.9|ppp:112274651|kelch-like protein 2/3!K10446|3|3.3e-08|63.9|nsy:104246679|kelch-like protein 8	XP_010257584.1	9.00E-262	PREDICTED: F-box/kelch-repeat protein At1g55270-like [Nelumbo nucifera]
miR156_2	XM_010259661.2	2.5	NA	1.2	NA	XM_010259661.2	GO:0005634,GO:0005634,GO:0005634,GO:0005634,GO:0003677,GO:0046872,GO:0003677,GO:0046872,GO:0003677,GO:0046872,GO:0003677,GO:0046872,	K13415|1|4.3e-16|89.7|mdm:103401427|protein brassinosteroid insensitive 1 [EC:2.7.10.1 2.7.11.1]!K20641|2|6.9e-14|82.4|cvr:CHLNCDRAFT_59250|Rho GTPase-activating protein 20	XP_010257963.1	0.00E+00	PREDICTED: squamosa promoter-binding-like protein 13A isoform X1 [Nelumbo nucifera]
miR156_2	XM_010259662.2	2.5	NA	1.2	NA	XM_010259662.2	GO:0005634,GO:0005634,GO:0005634,GO:0005634,GO:0003677,GO:0046872,GO:0003677,GO:0046872,GO:0003677,GO:0046872,GO:0003677,GO:0046872,	K13415|1|4.2e-16|89.7|mdm:103401427|protein brassinosteroid insensitive 1 [EC:2.7.10.1 2.7.11.1]!K20641|2|6.7e-14|82.4|cvr:CHLNCDRAFT_59250|Rho GTPase-activating protein 20	XP_010257963.1	0.00E+00	PREDICTED: squamosa promoter-binding-like protein 13A isoform X1 [Nelumbo nucifera]
miR156_2	XM_010259663.2	2.5	NA	1.2	NA	XM_010259663.2	GO:0005634,GO:0005634,GO:0005634,GO:0005634,GO:0003677,GO:0046872,GO:0003677,GO:0046872,GO:0003677,GO:0046872,GO:0003677,GO:0046872,	K13415|1|4.1e-16|89.7|mdm:103401427|protein brassinosteroid insensitive 1 [EC:2.7.10.1 2.7.11.1]!K20641|2|6.6e-14|82.4|cvr:CHLNCDRAFT_59250|Rho GTPase-activating protein 20	XP_010257963.1	0.00E+00	PREDICTED: squamosa promoter-binding-like protein 13A isoform X1 [Nelumbo nucifera]
miR156_2	XM_010259665.2	2.5	NA	1.2	NA	XM_010259665.2	GO:0005634,GO:0005634,GO:0005634,GO:0005634,GO:0003677,GO:0046872,GO:0003677,GO:0046872,GO:0003677,GO:0046872,GO:0003677,GO:0046872,	K13415|1|4.1e-16|89.7|mdm:103401427|protein brassinosteroid insensitive 1 [EC:2.7.10.1 2.7.11.1]!K20641|2|6.5e-14|82.4|cvr:CHLNCDRAFT_59250|Rho GTPase-activating protein 20	XP_010257963.1	0.00E+00	PREDICTED: squamosa promoter-binding-like protein 13A isoform X1 [Nelumbo nucifera]
miR156_2	XM_010259666.2	2.5	NA	1.2	NA	XM_010259666.2	GO:0005634,GO:0005634,GO:0005634,GO:0005634,GO:0003677,GO:0046872,GO:0003677,GO:0046872,GO:0003677,GO:0046872,GO:0003677,GO:0046872,	K13415|1|4.0e-16|89.7|mdm:103401427|protein brassinosteroid insensitive 1 [EC:2.7.10.1 2.7.11.1]!K20641|2|6.4e-14|82.4|cvr:CHLNCDRAFT_59250|Rho GTPase-activating protein 20	XP_010257963.1	0.00E+00	PREDICTED: squamosa promoter-binding-like protein 13A isoform X1 [Nelumbo nucifera]
miR156_2	XM_010259667.2	2.5	NA	1.2	NA	XM_010259667.2	GO:0005634,GO:0005634,GO:0005634,GO:0005634,GO:0003677,GO:0046872,GO:0003677,GO:0046872,GO:0003677,GO:0046872,GO:0003677,GO:0046872,	K13415|1|3.9e-16|89.7|mdm:103401427|protein brassinosteroid insensitive 1 [EC:2.7.10.1 2.7.11.1]!K20641|2|6.2e-14|82.4|cvr:CHLNCDRAFT_59250|Rho GTPase-activating protein 20	XP_010257963.1	0.00E+00	PREDICTED: squamosa promoter-binding-like protein 13A isoform X1 [Nelumbo nucifera]
miR156_2	XM_010259668.2	2.5	NA	1.2	NA	XM_010259668.2	GO:0005634,GO:0005634,GO:0005634,GO:0005634,GO:0003677,GO:0046872,GO:0003677,GO:0046872,GO:0003677,GO:0046872,GO:0003677,GO:0046872,	K13415|1|4.3e-16|89.7|mdm:103401427|protein brassinosteroid insensitive 1 [EC:2.7.10.1 2.7.11.1]!K20641|2|6.8e-14|82.4|cvr:CHLNCDRAFT_59250|Rho GTPase-activating protein 20	XP_010257970.1	0.00E+00	PREDICTED: squamosa promoter-binding-like protein 13A isoform X2 [Nelumbo nucifera]
miR156_2	XM_010260026.2	4	NA	2	NA	XM_010260026.2	GO:0009501,GO:0009507,GO:0009501,GO:0009507,GO:0004373,GO:0004373,GO:0019252,GO:0019252,	K00703|1|0.0e+00|1602.4|nnu:104598114|starch synthase [EC:2.4.1.21]	XP_010258328.1	0.00E+00	PREDICTED: granule-bound starch synthase 2, chloroplastic/amyloplastic-like [Nelumbo nucifera]
miR156_2	XM_010260590.2	3	NA	1.5	NA	XM_010260590.2	GO:0005634,GO:0005634,GO:0005634,GO:0003677,GO:0046872,GO:0003677,GO:0046872,GO:0003677,GO:0046872,	-	XP_010258892.1	4.40E-246	PREDICTED: squamosa promoter-binding-like protein 7 [Nelumbo nucifera]
miR156_2	XM_010261137.2	2	NA	2.5	NA	XM_010261137.2	GO:0006952,GO:0009607,GO:0006952,GO:0009607,	K05387|1|2.0e-15|85.9|peq:110030824|glutamate receptor, ionotropic, plant	XP_010259439.1	2.30E-86	PREDICTED: major allergen Pru ar 1-like [Nelumbo nucifera]
miR156_2	XM_010261646.1	NA	NA	2.5	NA	XM_010261646.1	-	K04733|1|1.8e-42|176.0|ghi:107912743|interleukin-1 receptor-associated kinase 4 [EC:2.7.11.1]	XP_010259948.1	9.40E-159	PREDICTED: osmotin-like protein [Nelumbo nucifera]
miR156_2	XM_010261969.2	3	NA	1.5	NA	XM_010261969.2	GO:0005634,GO:0005634,GO:0003677,GO:0046872,GO:0003677,GO:0046872,	K13415|1|4.1e-23|112.1|mdm:103401427|protein brassinosteroid insensitive 1 [EC:2.7.10.1 2.7.11.1]!K20641|2|7.7e-14|81.3|cvr:CHLNCDRAFT_59250|Rho GTPase-activating protein 20	XP_010260271.1	8.30E-107	PREDICTED: squamosa promoter-binding protein 1 [Nelumbo nucifera]
miR156_2	XM_010262424.1	3	NA	1.5	NA	XM_010262424.1	GO:0005634,GO:0005634,GO:0005634,GO:0005634,GO:0003677,GO:0046872,GO:0003677,GO:0046872,GO:0003677,GO:0046872,GO:0003677,GO:0046872,	K13415|1|1.7e-16|90.9|mdm:103401427|protein brassinosteroid insensitive 1 [EC:2.7.10.1 2.7.11.1]!K20641|2|8.0e-14|82.0|cvr:CHLNCDRAFT_59250|Rho GTPase-activating protein 20	XP_010260726.1	0.00E+00	PREDICTED: squamosa promoter-binding-like protein 6 isoform X1 [Nelumbo nucifera]
miR156_2	XM_010262432.2	NA	NA	2.5	NA	XM_010262432.2	GO:0016021,GO:0016021,GO:0015171,GO:0015171,	K03294|1|5.0e-284|979.5|jre:109010521|basic amino acid/polyamine antiporter, APA family!K13866|3|4.4e-280|966.5|cit:102608385|solute carrier family 7 (cationic amino acid transporter), member 4	CBI27231.3	7.30E-289	unnamed protein product, partial [Vitis vinifera]
miR156_2	XM_010262434.1	3	NA	1.5	NA	XM_010262434.1	GO:0005634,GO:0005634,GO:0005634,GO:0005634,GO:0003677,GO:0046872,GO:0003677,GO:0046872,GO:0003677,GO:0046872,GO:0003677,GO:0046872,	K13415|1|1.6e-16|90.9|mdm:103401427|protein brassinosteroid insensitive 1 [EC:2.7.10.1 2.7.11.1]!K20641|2|7.6e-14|82.0|cvr:CHLNCDRAFT_59250|Rho GTPase-activating protein 20	XP_010260726.1	0.00E+00	PREDICTED: squamosa promoter-binding-like protein 6 isoform X1 [Nelumbo nucifera]
miR156_2	XM_010262443.1	3	NA	1.5	NA	XM_010262443.1	GO:0005634,GO:0005634,GO:0005634,GO:0005634,GO:0003677,GO:0046872,GO:0003677,GO:0046872,GO:0003677,GO:0046872,GO:0003677,GO:0046872,	K13415|1|1.7e-16|90.9|mdm:103401427|protein brassinosteroid insensitive 1 [EC:2.7.10.1 2.7.11.1]!K20641|2|7.9e-14|82.0|cvr:CHLNCDRAFT_59250|Rho GTPase-activating protein 20	XP_010260726.1	0.00E+00	PREDICTED: squamosa promoter-binding-like protein 6 isoform X1 [Nelumbo nucifera]
miR156_2	XM_010262451.1	3	NA	1.5	NA	XM_010262451.1	GO:0005634,GO:0005634,GO:0005634,GO:0005634,GO:0003677,GO:0046872,GO:0003677,GO:0046872,GO:0003677,GO:0046872,GO:0003677,GO:0046872,	K13415|1|1.6e-16|90.9|mdm:103401427|protein brassinosteroid insensitive 1 [EC:2.7.10.1 2.7.11.1]!K20641|2|7.5e-14|82.0|cvr:CHLNCDRAFT_59250|Rho GTPase-activating protein 20	XP_010260726.1	0.00E+00	PREDICTED: squamosa promoter-binding-like protein 6 isoform X1 [Nelumbo nucifera]
miR156_2	XM_010262459.1	3	NA	1.5	NA	XM_010262459.1	GO:0005634,GO:0005634,GO:0005634,GO:0005634,GO:0003677,GO:0046872,GO:0003677,GO:0046872,GO:0003677,GO:0046872,GO:0003677,GO:0046872,	K13415|1|1.7e-16|90.9|mdm:103401427|protein brassinosteroid insensitive 1 [EC:2.7.10.1 2.7.11.1]!K20641|2|7.7e-14|82.0|cvr:CHLNCDRAFT_59250|Rho GTPase-activating protein 20	XP_010260726.1	0.00E+00	PREDICTED: squamosa promoter-binding-like protein 6 isoform X1 [Nelumbo nucifera]
miR156_2	XM_010262466.1	3	NA	1.5	NA	XM_010262466.1	GO:0005634,GO:0005634,GO:0005634,GO:0005634,GO:0003677,GO:0046872,GO:0003677,GO:0046872,GO:0003677,GO:0046872,GO:0003677,GO:0046872,	K13415|1|1.6e-16|90.9|mdm:103401427|protein brassinosteroid insensitive 1 [EC:2.7.10.1 2.7.11.1]!K20641|2|7.3e-14|82.0|cvr:CHLNCDRAFT_59250|Rho GTPase-activating protein 20	XP_010260726.1	0.00E+00	PREDICTED: squamosa promoter-binding-like protein 6 isoform X1 [Nelumbo nucifera]
miR156_2	XM_010262655.2	NA	NA	2.5	NA	XM_010262655.2	-	K04733|1|1.7e-18|97.8|psom:113290629|interleukin-1 receptor-associated kinase 4 [EC:2.7.11.1]!K01265|2|1.7e-10|71.2|nnu:104603035|methionyl aminopeptidase [EC:3.4.11.18]	XP_010260955.1	1.10E-182	PREDICTED: uncharacterized protein LOC104599907 isoform X1 [Nelumbo nucifera]
miR156_2	XM_010262939.2	4	NA	2	NA	XM_010262939.2	GO:0004386,GO:0004386,	K10706|1|0.0e+00|2803.5|nnu:104600108|senataxin [EC:3.6.4.-]	XP_010261241.1	0.00E+00	PREDICTED: probable helicase DDB_G0274399 isoform X1 [Nelumbo nucifera]
miR156_2	XM_010262940.2	4	NA	2	NA	XM_010262940.2	GO:0004386,GO:0004386,	K10706|1|0.0e+00|2803.5|nnu:104600108|senataxin [EC:3.6.4.-]	XP_010261241.1	0.00E+00	PREDICTED: probable helicase DDB_G0274399 isoform X1 [Nelumbo nucifera]
miR156_2	XM_010262941.2	4	NA	2	NA	XM_010262941.2	GO:0004386,GO:0004386,	K10706|1|0.0e+00|2803.5|nnu:104600108|senataxin [EC:3.6.4.-]	XP_010261241.1	0.00E+00	PREDICTED: probable helicase DDB_G0274399 isoform X1 [Nelumbo nucifera]
miR156_2	XM_010262942.2	4	NA	2	NA	XM_010262942.2	GO:0004386,GO:0004386,	K10706|1|0.0e+00|2797.3|nnu:104600108|senataxin [EC:3.6.4.-]	XP_010261244.1	0.00E+00	PREDICTED: uncharacterized protein LOC104600108 isoform X2 [Nelumbo nucifera]
miR156_2	XM_010263646.2	2.5	NA	1.5	NA	XM_010263646.2	GO:0003677,GO:0003677,	K03255|1|2.4e-07|60.5|smo:SELMODRAFT_442478|protein TIF31!K11111|2|1.2e-06|58.2|mis:MICPUN_105273|telomeric repeat-binding factor 2!K09422|4|2.7e-06|57.0|ini:109173376|transcription factor MYB, plant	XP_010261948.1	0.00E+00	PREDICTED: uncharacterized protein LOC104600603 isoform X1 [Nelumbo nucifera]
miR156_2	XM_010263647.2	2.5	NA	1.5	NA	XM_010263647.2	GO:0003677,GO:0003677,	K03255|1|2.4e-07|60.5|smo:SELMODRAFT_442478|protein TIF31!K11111|2|1.2e-06|58.2|mis:MICPUN_105273|telomeric repeat-binding factor 2!K09422|4|2.6e-06|57.0|hbr:110634116|transcription factor MYB, plant	XP_010261948.1	0.00E+00	PREDICTED: uncharacterized protein LOC104600603 isoform X1 [Nelumbo nucifera]
miR156_2	XM_010263649.2	2.5	NA	1.5	NA	XM_010263649.2	GO:0003677,GO:0003677,	K03255|1|1.7e-07|60.5|smo:SELMODRAFT_442478|protein TIF31!K11111|2|8.3e-07|58.2|mis:MICPUN_105273|telomeric repeat-binding factor 2!K09422|4|1.8e-06|57.0|hbr:110634116|transcription factor MYB, plant	XP_010261948.1	9.00E-286	PREDICTED: uncharacterized protein LOC104600603 isoform X1 [Nelumbo nucifera]
miR156_2	XM_010263650.2	2.5	NA	1.5	NA	XM_010263650.2	GO:0003677,GO:0003677,	K03255|1|1.7e-07|60.5|smo:SELMODRAFT_442478|protein TIF31!K11111|2|8.3e-07|58.2|mis:MICPUN_105273|telomeric repeat-binding factor 2!K09422|4|1.8e-06|57.0|hbr:110634116|transcription factor MYB, plant	XP_010261948.1	5.30E-286	PREDICTED: uncharacterized protein LOC104600603 isoform X1 [Nelumbo nucifera]
miR156_2	XM_010265937.2	NA	NA	2.5	NA	XM_010265937.2	-	K11855|1|1.3e-18|96.3|bvg:104906049|ubiquitin carboxyl-terminal hydrolase 36/42 [EC:3.4.19.12]	XP_010264239.1	3.70E-67	PREDICTED: putative lipid-binding protein At4g00165 [Nelumbo nucifera]
miR156_2	XM_010266030.2	3	NA	1.5	NA	XM_010266030.2	GO:0005634,GO:0005634,GO:0005634,GO:0003677,GO:0046872,GO:0003677,GO:0046872,GO:0003677,GO:0046872,	K13415|1|2.1e-18|97.1|mdm:103401427|protein brassinosteroid insensitive 1 [EC:2.7.10.1 2.7.11.1]!K20641|2|7.7e-13|78.6|cvr:CHLNCDRAFT_59250|Rho GTPase-activating protein 20	XP_010264332.1	6.10E-242	PREDICTED: squamosa promoter-binding-like protein 7 [Nelumbo nucifera]
miR156_2	XM_010267551.2	2	NA	1	NA	XM_010267551.2	GO:0005634,GO:0005634,GO:0005634,GO:0003677,GO:0046872,GO:0003677,GO:0046872,GO:0003677,GO:0046872,	K13415|1|4.0e-19|99.0|mdm:103401427|protein brassinosteroid insensitive 1 [EC:2.7.10.1 2.7.11.1]!K20641|2|4.3e-13|79.0|cvr:CHLNCDRAFT_59250|Rho GTPase-activating protein 20	XP_010265853.1	9.60E-229	PREDICTED: squamosa promoter-binding-like protein 14 [Nelumbo nucifera]
miR156_2	XM_010267980.2	NA	NA	2.5	NA	XM_010267980.2	GO:0016021,GO:0005086,GO:0005086,GO:0005086,GO:0005086,GO:0032012,GO:0032012,GO:0032012,GO:0032012,	K18442|1|0.0e+00|3384.0|nnu:104603821|brefeldin A-inhibited guanine nucleotide-exchange protein	XP_010266282.1	0.00E+00	PREDICTED: brefeldin A-inhibited guanine nucleotide-exchange protein 1 isoform X1 [Nelumbo nucifera]
miR156_2	XM_010268609.2	3.5	NA	NA	NA	XM_010268609.2	GO:0016021,GO:0005215,GO:0006814,GO:0055085,	K03319|1|2.9e-248|860.5|mesc:110619856|divalent anion:Na+ symporter, DASS family	XP_010272978.1	1.60E-281	PREDICTED: dicarboxylate transporter 2.1, chloroplastic-like [Nelumbo nucifera]
miR156_2	XM_010270349.2	NA	NA	2.5	NA	XM_010270349.2	GO:0016021,GO:0016021,GO:0005524,GO:0004674,GO:0005524,GO:0004674,	K00924|1|9.7e-261|902.9|pmum:103324821|kinase [EC:2.7.1.-]	XP_010268651.1	0.00E+00	PREDICTED: LRR receptor-like serine/threonine-protein kinase HSL2 [Nelumbo nucifera]
miR156_2	XM_010270686.2	4	NA	2.5	NA	XM_010270686.2	GO:0005737,GO:0005634,GO:0019774,GO:0005737,GO:0005634,GO:0019774,GO:0005737,GO:0005634,GO:0019774,GO:0004298,GO:0004298,GO:0004298,GO:0043161,GO:0043161,GO:0043161,	K02735|1|1.2e-113|412.5|nnu:104605792|20S proteasome subunit beta 3 [EC:3.4.25.1]	XP_010268988.1	6.40E-113	PREDICTED: proteasome subunit beta type-3-like [Nelumbo nucifera]
miR156_2	XM_010270875.2	4	NA	2	NA	XM_010270875.2	GO:0004175,	K20309|1|5.4e-213|743.8|nnu:104605919|trafficking protein particle complex subunit 12	XP_010269177.1	2.90E-212	PREDICTED: trafficking protein particle complex subunit 12 [Nelumbo nucifera]
miR156_2	XM_010272554.2	3.5	NA	NA	NA	XM_010272554.2	-	K22733|1|4.1e-104|382.1|cit:102612526|magnesium transporter!K06180|5|3.2e-96|355.9|sind:105165964|23S rRNA pseudouridine1911/1915/1917 synthase [EC:5.4.99.23]	XP_010270856.1	0.00E+00	PREDICTED: putative pentatricopeptide repeat-containing protein At1g56570 [Nelumbo nucifera]
miR156_2	XM_010274087.1	3	NA	1.5	NA	XM_010274087.1	GO:0005634,GO:0005634,GO:0003677,GO:0046872,GO:0003677,GO:0046872,	K13415|1|2.5e-24|115.5|mdm:103401427|protein brassinosteroid insensitive 1 [EC:2.7.10.1 2.7.11.1]	XP_010272389.1	8.20E-106	PREDICTED: squamosa promoter-binding protein 1-like [Nelumbo nucifera]
miR156_2	XM_010276145.1	NA	NA	2.5	NA	XM_010276145.1	GO:0008234,GO:0008234,GO:0008234,GO:0008234,GO:0008234,	K16290|1|4.6e-216|753.1|nnu:104609763|xylem cysteine proteinase [EC:3.4.22.-]	XP_010274447.1	2.40E-215	PREDICTED: ervatamin-B-like [Nelumbo nucifera]
miR156_2	XM_010276440.2	NA	NA	2.2	NA	XM_010276440.2	-	-	XP_010274742.1	8.20E-260	PREDICTED: uncharacterized protein LOC104609986 [Nelumbo nucifera]
miR156_2	XM_010276589.2	NA	NA	2.2	NA	XM_010276589.2	GO:0030127,GO:0030127,GO:0008270,GO:0008270,GO:0006888,GO:0006886,GO:0006888,GO:0006886,	K14007|1|0.0e+00|1798.1|nnu:104589420|protein transport protein SEC24	XP_010246048.1	0.00E+00	PREDICTED: protein transport protein Sec24-like At3g07100 [Nelumbo nucifera]
miR156_2	XM_010276966.1	2.5	NA	2	NA	XM_010276966.1	GO:0016021,GO:0016021,GO:0016021,GO:0015743,GO:0015743,GO:0015743,	K03695|1|2.3e-38|163.3|egr:104416563|ATP-dependent Clp protease ATP-binding subunit ClpB	XP_010275268.1	4.40E-306	PREDICTED: aluminum-activated malate transporter 12-like [Nelumbo nucifera]
miR156_2	XM_010278577.2	NA	NA	2.5	NA	XM_010278577.2	GO:0016021,GO:0015171,	K03294|1|4.2e-203|710.7|tcc:18607085|basic amino acid/polyamine antiporter, APA family	XP_006468283.1	8.50E-210	PREDICTED: cationic amino acid transporter 1 [Citrus sinensis]
miR156_2	XM_010279117.2	NA	NA	2.5	NA	XM_010279117.2	-	-	XP_010277419.1	1.00E-58	PREDICTED: protein LITTLE ZIPPER 1-like [Nelumbo nucifera]
miR156_2	XM_010279149.2	NA	NA	2.2	NA	XM_010279149.2	GO:0032133,GO:0000780,GO:0005876,GO:0051233,GO:0005524,GO:0035175,GO:0044022,GO:0035174,GO:0005524,GO:0004674,GO:0007059,GO:0007052,GO:0032465,GO:0007059,GO:0000226,GO:0000278,GO:0032465,	K08850|1|2.9e-177|624.0|nnu:104611884|aurora kinase, other [EC:2.7.11.1]	XP_010277451.1	1.60E-176	PREDICTED: serine/threonine-protein kinase Aurora-3 [Nelumbo nucifera]
miR156_2	XM_010279524.2	NA	NA	2.5	NA	XM_010279524.2	-	-	XP_010277826.1	0.00E+00	PREDICTED: uncharacterized protein At4g26450-like isoform X1 [Nelumbo nucifera]
miR156_2	XM_010279525.2	NA	NA	2.5	NA	XM_010279525.2	-	-	XP_010277826.1	0.00E+00	PREDICTED: uncharacterized protein At4g26450-like isoform X1 [Nelumbo nucifera]
miR156_2	XM_010280181.2	2	NA	1	NA	XM_010280181.2	GO:0005634,GO:0005634,GO:0005634,GO:0005634,GO:0005634,GO:0003677,GO:0046872,GO:0003677,GO:0046872,GO:0003677,GO:0046872,GO:0003677,GO:0046872,GO:0003677,GO:0046872,	K13415|1|4.7e-20|103.2|mdm:103401427|protein brassinosteroid insensitive 1 [EC:2.7.10.1 2.7.11.1]!K20641|2|2.7e-12|77.4|cvr:CHLNCDRAFT_59250|Rho GTPase-activating protein 20!K21777|3|8.3e-09|65.9|psom:113316233|G2/mitotic-specific cyclin-B, other	XP_010278483.1	1.80E-291	PREDICTED: squamosa promoter-binding-like protein 3 isoform X1 [Nelumbo nucifera]
miR156_2	XM_010280183.2	2	NA	1	NA	XM_010280183.2	GO:0005634,GO:0005634,GO:0005634,GO:0005634,GO:0005634,GO:0003677,GO:0046872,GO:0003677,GO:0046872,GO:0003677,GO:0046872,GO:0003677,GO:0046872,GO:0003677,GO:0046872,	K13415|1|4.5e-20|103.2|mdm:103401427|protein brassinosteroid insensitive 1 [EC:2.7.10.1 2.7.11.1]!K20641|2|2.0e-12|77.8|cvr:CHLNCDRAFT_59250|Rho GTPase-activating protein 20!K21777|3|8.0e-09|65.9|psom:113316233|G2/mitotic-specific cyclin-B, other	XP_010278485.1	1.20E-273	PREDICTED: squamosa promoter-binding-like protein 3 isoform X3 [Nelumbo nucifera]
miR156_2	XM_010280356.2	NA	NA	2.2	NA	XM_010280356.2	GO:0005634,GO:0000981,GO:0043565,GO:0001135,GO:0044212,GO:0003824,GO:0003677,GO:0003677,GO:0030154,GO:0006357,GO:0008152,	K09422|1|1.2e-283|978.0|nnu:104612781|transcription factor MYB, plant	XP_010278658.1	6.50E-283	PREDICTED: uncharacterized protein LOC104612781 [Nelumbo nucifera]
miR156_2	XM_010280388.2	4	NA	2.5	NA	XM_010280388.2	GO:0016021,GO:0016021,GO:0016592,GO:0016021,GO:2000762,	-	XP_010255864.1	0.00E+00	PREDICTED: mediator of RNA polymerase II transcription subunit 33A isoform X2 [Nelumbo nucifera]
miR156_2	XM_010280396.2	4	NA	2.5	NA	XM_010280396.2	GO:0016021,GO:0016021,GO:0016592,GO:0016021,GO:2000762,	-	XP_010255864.1	0.00E+00	PREDICTED: mediator of RNA polymerase II transcription subunit 33A isoform X2 [Nelumbo nucifera]
miR156_2	XM_010281223.2	NA	NA	2.5	NA	XM_010281223.2	GO:0005634,GO:0005634,GO:0005634,	K18810|1|3.4e-195|684.1|nnu:104613419|cyclin D1/2/4, plant	XP_010279525.1	1.80E-194	PREDICTED: cyclin-D4-1-like [Nelumbo nucifera]
miR156_2	XM_010281329.2	4	NA	2	NA	XM_010281329.2	-	K13866|1|4.6e-245|850.1|cpap:110812571|solute carrier family 7 (cationic amino acid transporter), member 4!K03294|2|6.7e-244|846.3|psom:113311228|basic amino acid/polyamine antiporter, APA family	XP_021895077.1	2.40E-244	cationic amino acid transporter 8, vacuolar [Carica papaya]
miR156_2	XM_019195856.1	NA	NA	2.5	NA	XM_019195856.1	GO:0046872,GO:0046872,	K10601|1|1.0e-34|150.6|nnu:104587248|E3 ubiquitin-protein ligase synoviolin [EC:2.3.2.27]	XP_019051401.1	1.00E-133	PREDICTED: uncharacterized protein LOC104586431 isoform X2 [Nelumbo nucifera]
miR156_2	XM_019195857.1	NA	NA	2.5	NA	XM_019195857.1	GO:0046872,GO:0046872,	K10601|1|5.6e-19|98.2|han:110921901|E3 ubiquitin-protein ligase synoviolin [EC:2.3.2.27]	XP_019051401.1	9.50E-134	PREDICTED: uncharacterized protein LOC104586431 isoform X2 [Nelumbo nucifera]
miR156_2	XM_019195858.1	NA	NA	2.5	NA	XM_019195858.1	GO:0046872,GO:0046872,	K10601|1|1.0e-34|150.6|nnu:104587248|E3 ubiquitin-protein ligase synoviolin [EC:2.3.2.27]	XP_019051403.1	7.70E-129	PREDICTED: uncharacterized protein LOC104586431 isoform X3 [Nelumbo nucifera]
miR156_2	XM_019196095.1	3.5	NA	2.5	NA	XM_019196095.1	GO:0005524,GO:0004674,GO:0005524,GO:0004674,GO:0005524,GO:0004674,GO:0000184,GO:0000184,GO:0000184,	K08873|1|1.9e-125|451.4|nnu:104595829|serine/threonine-protein kinase SMG1 [EC:2.7.11.1]	XP_010255040.1	1.00E-124	PREDICTED: uncharacterized protein LOC104595829 isoform X1 [Nelumbo nucifera]
miR156_2	XM_019196757.1	3	NA	1.5	NA	XM_019196757.1	GO:0005634,GO:0005634,GO:0005634,GO:0003677,GO:0046872,GO:0003677,GO:0046872,GO:0003677,GO:0046872,	K13415|1|8.9e-17|91.7|mdm:103401427|protein brassinosteroid insensitive 1 [EC:2.7.10.1 2.7.11.1]!K20641|2|1.6e-10|70.9|cvr:CHLNCDRAFT_59250|Rho GTPase-activating protein 20	XP_010249063.1	3.40E-248	PREDICTED: squamosa promoter-binding-like protein 18 [Nelumbo nucifera]
miR156_2	XM_019197706.1	3.5	NA	2	NA	XM_019197706.1	-	-	XP_010256608.1	0.00E+00	PREDICTED: uncharacterized protein LOC104596966 [Nelumbo nucifera]
miR156_2	XM_019198370.1	3	NA	1.5	NA	XM_019198370.1	GO:0005634,GO:0005634,GO:0005634,GO:0005634,GO:0003677,GO:0046872,GO:0003677,GO:0046872,GO:0003677,GO:0046872,GO:0003677,GO:0046872,	K13415|1|1.6e-16|90.9|mdm:103401427|protein brassinosteroid insensitive 1 [EC:2.7.10.1 2.7.11.1]!K20641|2|7.3e-14|82.0|cvr:CHLNCDRAFT_59250|Rho GTPase-activating protein 20	XP_010260726.1	0.00E+00	PREDICTED: squamosa promoter-binding-like protein 6 isoform X1 [Nelumbo nucifera]
miR156_2	XM_019198371.1	3	NA	1.5	NA	XM_019198371.1	GO:0005634,GO:0005634,GO:0005634,GO:0005634,GO:0003677,GO:0046872,GO:0003677,GO:0046872,GO:0003677,GO:0046872,GO:0003677,GO:0046872,	K13415|1|1.6e-16|90.9|mdm:103401427|protein brassinosteroid insensitive 1 [EC:2.7.10.1 2.7.11.1]!K20641|2|7.6e-14|82.0|cvr:CHLNCDRAFT_59250|Rho GTPase-activating protein 20	XP_010260726.1	0.00E+00	PREDICTED: squamosa promoter-binding-like protein 6 isoform X1 [Nelumbo nucifera]
miR156_2	XM_019198375.1	3	NA	1.5	NA	XM_019198375.1	GO:0005634,GO:0005634,GO:0005634,GO:0005634,GO:0003677,GO:0046872,GO:0003677,GO:0046872,GO:0003677,GO:0046872,GO:0003677,GO:0046872,	K13415|1|1.6e-16|90.9|mdm:103401427|protein brassinosteroid insensitive 1 [EC:2.7.10.1 2.7.11.1]!K20641|2|7.6e-14|82.0|cvr:CHLNCDRAFT_59250|Rho GTPase-activating protein 20	XP_010260726.1	0.00E+00	PREDICTED: squamosa promoter-binding-like protein 6 isoform X1 [Nelumbo nucifera]
miR156_2	XM_019198376.1	3	NA	1.5	NA	XM_019198376.1	GO:0005634,GO:0005634,GO:0005634,GO:0005634,GO:0003677,GO:0046872,GO:0003677,GO:0046872,GO:0003677,GO:0046872,GO:0003677,GO:0046872,	K13415|1|1.6e-16|90.9|mdm:103401427|protein brassinosteroid insensitive 1 [EC:2.7.10.1 2.7.11.1]!K20641|2|7.6e-14|82.0|cvr:CHLNCDRAFT_59250|Rho GTPase-activating protein 20	XP_019053921.1	0.00E+00	PREDICTED: squamosa promoter-binding-like protein 6 isoform X2 [Nelumbo nucifera]
miR156_2	XM_019199212.1	4	NA	2	NA	XM_019199212.1	GO:0004175,	K20309|1|2.8e-213|743.8|nnu:104605919|trafficking protein particle complex subunit 12	XP_010269177.1	1.50E-212	PREDICTED: trafficking protein particle complex subunit 12 [Nelumbo nucifera]
miR156_2	XM_019199849.1	NA	NA	2.2	NA	XM_019199849.1	-	-	XP_010274742.1	8.20E-260	PREDICTED: uncharacterized protein LOC104609986 [Nelumbo nucifera]
miR156_2	XM_019200318.1	2	NA	1	NA	XM_019200318.1	GO:0005634,GO:0005634,GO:0005634,GO:0005634,GO:0005634,GO:0003677,GO:0046872,GO:0003677,GO:0046872,GO:0003677,GO:0046872,GO:0003677,GO:0046872,GO:0003677,GO:0046872,	K13415|1|4.9e-20|103.2|mdm:103401427|protein brassinosteroid insensitive 1 [EC:2.7.10.1 2.7.11.1]!K20641|2|2.9e-12|77.4|cvr:CHLNCDRAFT_59250|Rho GTPase-activating protein 20!K21777|3|8.6e-09|65.9|psom:113316233|G2/mitotic-specific cyclin-B, other	XP_010278483.1	1.80E-291	PREDICTED: squamosa promoter-binding-like protein 3 isoform X1 [Nelumbo nucifera]
miR156_2	XM_019200319.1	2	NA	1	NA	XM_019200319.1	GO:0005634,GO:0005634,GO:0005634,GO:0003677,GO:0046872,GO:0003677,GO:0046872,GO:0003677,GO:0046872,	K13415|1|4.3e-20|103.2|mdm:103401427|protein brassinosteroid insensitive 1 [EC:2.7.10.1 2.7.11.1]!K20641|2|2.5e-12|77.4|cvr:CHLNCDRAFT_59250|Rho GTPase-activating protein 20!K21777|3|7.6e-09|65.9|psom:113316233|G2/mitotic-specific cyclin-B, other	XP_019055864.1	3.70E-280	PREDICTED: squamosa promoter-binding-like protein 3 isoform X2 [Nelumbo nucifera]
miR156_2	XM_019200320.1	2	NA	1	NA	XM_019200320.1	GO:0005634,GO:0005634,GO:0005634,GO:0003677,GO:0046872,GO:0003677,GO:0046872,GO:0003677,GO:0046872,	K13415|1|4.1e-20|103.2|mdm:103401427|protein brassinosteroid insensitive 1 [EC:2.7.10.1 2.7.11.1]!K20641|2|2.4e-12|77.4|cvr:CHLNCDRAFT_59250|Rho GTPase-activating protein 20!K21777|3|7.3e-09|65.9|psom:113316233|G2/mitotic-specific cyclin-B, other	XP_019055865.1	2.60E-254	PREDICTED: squamosa promoter-binding-like protein 12 isoform X4 [Nelumbo nucifera]
miR156_2	XR_002023159.1	4	NA	2	NA	XR_002023159.1	GO:0004175,	K20309|1|3.3e-213|743.8|nnu:104605919|trafficking protein particle complex subunit 12	XP_010269177.1	1.70E-212	PREDICTED: trafficking protein particle complex subunit 12 [Nelumbo nucifera]
miR156_2	XR_002023319.1	4	NA	2	NA	XR_002023319.1	GO:0005623,GO:0016021,GO:0005623,GO:0016021,GO:0005623,GO:0016021,GO:0016972,GO:0016972,GO:0016972,GO:0045454,GO:0045454,GO:0045454,	K10758|1|1.7e-22|111.3|nnu:104595277|thiol oxidase [EC:1.8.3.2]	XP_010254490.1	9.00E-22	PREDICTED: sulfhydryl oxidase 2-like isoform X3 [Nelumbo nucifera]
miR156_2	XR_734669.1	2	NA	2.5	NA	XR_734669.1	GO:0009507,GO:0003844,GO:0043169,GO:0004553,GO:0005978,GO:0009791,	K00700|1|0.0e+00|1508.4|vvi:100260732|1,4-alpha-glucan branching enzyme [EC:2.4.1.18]	XP_003634715.1	0.00E+00	PREDICTED: 1,4-alpha-glucan-branching enzyme 3, chloroplastic/amyloplastic [Vitis vinifera]
miR156_2	XR_734705.2	NA	NA	2.5	NA	XR_734705.2	GO:0046872,GO:0008168,	K11446|1|5.1e-13|78.6|dct:110102954|histone demethylase JARID1 [EC:1.14.11.-]	XP_010252791.1	3.00E-205	PREDICTED: histone-lysine N-methyltransferase ATXR6 [Nelumbo nucifera]
miR156_2	XR_735224.2	NA	NA	2	NA	XR_735224.2	GO:0031463,GO:0016567,	K17535|1|9.4e-29|132.1|mesc:110615575|serine/threonine-protein kinase TNNI3K [EC:2.7.11.1]!K10443|2|5.7e-26|122.9|ppp:112274651|kelch-like protein 2/3!K10446|3|3.1e-08|63.9|nsy:104246679|kelch-like protein 8	XP_010257584.1	8.50E-262	PREDICTED: F-box/kelch-repeat protein At1g55270-like [Nelumbo nucifera]
miR156_2	XR_735272.2	2.5	NA	1.2	NA	XR_735272.2	GO:0005634,GO:0005634,GO:0005634,GO:0005634,GO:0003677,GO:0046872,GO:0003677,GO:0046872,GO:0003677,GO:0046872,GO:0003677,GO:0046872,	K13415|1|4.1e-16|89.7|mdm:103401427|protein brassinosteroid insensitive 1 [EC:2.7.10.1 2.7.11.1]!K20641|2|6.6e-14|82.4|cvr:CHLNCDRAFT_59250|Rho GTPase-activating protein 20	XP_010257963.1	0.00E+00	PREDICTED: squamosa promoter-binding-like protein 13A isoform X1 [Nelumbo nucifera]
miR156_2	XR_735931.2	NA	NA	2.5	NA	XR_735931.2	GO:0016021,GO:0005524,GO:0004672,GO:0005524,GO:0004672,GO:0005524,GO:0004672,GO:0005524,GO:0004672,	K08827|1|0.0e+00|2231.1|nnu:104601690|serine/threonine-protein kinase PRP4 [EC:2.7.11.1]	XP_010263431.1	0.00E+00	PREDICTED: serine/threonine-protein kinase prpf4B-like isoform X1 [Nelumbo nucifera]
miR156_2	XR_736986.2	NA	NA	2.5	NA	XR_736986.2	-	-	-	-	-
miR156a	XM_010250761.2	1	NA	NA	NA	XM_010250761.2	GO:0005634,GO:0005634,GO:0005634,GO:0003677,GO:0046872,GO:0003677,GO:0046872,GO:0003677,GO:0046872,	K13415|1|9.2e-17|91.7|mdm:103401427|protein brassinosteroid insensitive 1 [EC:2.7.10.1 2.7.11.1]!K20641|2|1.7e-10|70.9|cvr:CHLNCDRAFT_59250|Rho GTPase-activating protein 20	XP_010249063.1	3.50E-248	PREDICTED: squamosa promoter-binding-like protein 18 [Nelumbo nucifera]
miR156a	XM_010250762.2	1	NA	NA	NA	XM_010250762.2	GO:0005634,GO:0005634,GO:0005634,GO:0003677,GO:0046872,GO:0003677,GO:0046872,GO:0003677,GO:0046872,	K13415|1|8.8e-17|91.7|mdm:103401427|protein brassinosteroid insensitive 1 [EC:2.7.10.1 2.7.11.1]!K20641|2|1.6e-10|70.9|cvr:CHLNCDRAFT_59250|Rho GTPase-activating protein 20	XP_010249063.1	3.30E-248	PREDICTED: squamosa promoter-binding-like protein 18 [Nelumbo nucifera]
miR156a	XM_010250763.2	1	NA	NA	NA	XM_010250763.2	GO:0005634,GO:0005634,GO:0005634,GO:0003677,GO:0046872,GO:0003677,GO:0046872,GO:0003677,GO:0046872,	K13415|1|8.8e-17|91.7|mdm:103401427|protein brassinosteroid insensitive 1 [EC:2.7.10.1 2.7.11.1]!K20641|2|1.6e-10|70.9|cvr:CHLNCDRAFT_59250|Rho GTPase-activating protein 20	XP_010249063.1	3.30E-248	PREDICTED: squamosa promoter-binding-like protein 18 [Nelumbo nucifera]
miR156a	XM_010250764.2	1	NA	NA	NA	XM_010250764.2	GO:0005634,GO:0005634,GO:0005634,GO:0003677,GO:0046872,GO:0003677,GO:0046872,GO:0003677,GO:0046872,	K13415|1|8.1e-17|91.7|mdm:103401427|protein brassinosteroid insensitive 1 [EC:2.7.10.1 2.7.11.1]!K20641|2|1.5e-10|70.9|cvr:CHLNCDRAFT_59250|Rho GTPase-activating protein 20	XP_010249063.1	3.10E-248	PREDICTED: squamosa promoter-binding-like protein 18 [Nelumbo nucifera]
miR156a	XM_010250765.2	1	NA	NA	NA	XM_010250765.2	GO:0005634,GO:0005634,GO:0005634,GO:0003677,GO:0046872,GO:0003677,GO:0046872,GO:0003677,GO:0046872,	K13415|1|8.1e-17|91.7|mdm:103401427|protein brassinosteroid insensitive 1 [EC:2.7.10.1 2.7.11.1]!K20641|2|1.5e-10|70.9|cvr:CHLNCDRAFT_59250|Rho GTPase-activating protein 20	XP_010249063.1	3.10E-248	PREDICTED: squamosa promoter-binding-like protein 18 [Nelumbo nucifera]
miR156a	XM_010250766.2	1	NA	NA	NA	XM_010250766.2	GO:0005634,GO:0005634,GO:0005634,GO:0003677,GO:0046872,GO:0003677,GO:0046872,GO:0003677,GO:0046872,	K13415|1|7.8e-17|91.7|mdm:103401427|protein brassinosteroid insensitive 1 [EC:2.7.10.1 2.7.11.1]!K20641|2|1.4e-10|70.9|cvr:CHLNCDRAFT_59250|Rho GTPase-activating protein 20	XP_010249063.1	3.00E-248	PREDICTED: squamosa promoter-binding-like protein 18 [Nelumbo nucifera]
miR156a	XM_010251564.1	3.5	NA	NA	NA	XM_010251564.1	-	-	XP_010249866.1	3.80E-110	PREDICTED: polyadenylate-binding protein-interacting protein 6 [Nelumbo nucifera]
miR156a	XM_010252358.2	1	NA	NA	NA	XM_010252358.2	GO:0005634,GO:0005634,GO:0005634,GO:0003677,GO:0046872,GO:0003677,GO:0046872,GO:0003677,GO:0046872,	K13415|1|2.3e-17|93.6|mdm:103401427|protein brassinosteroid insensitive 1 [EC:2.7.10.1 2.7.11.1]!K20641|2|4.6e-10|69.3|cvr:CHLNCDRAFT_59250|Rho GTPase-activating protein 20	XP_010250660.1	7.20E-235	PREDICTED: teosinte glume architecture 1-like [Nelumbo nucifera]
miR156a	XM_010252359.2	1	NA	NA	NA	XM_010252359.2	GO:0005634,GO:0005634,GO:0005634,GO:0003677,GO:0046872,GO:0003677,GO:0046872,GO:0003677,GO:0046872,	K13415|1|2.2e-17|93.6|mdm:103401427|protein brassinosteroid insensitive 1 [EC:2.7.10.1 2.7.11.1]!K20641|2|4.4e-10|69.3|cvr:CHLNCDRAFT_59250|Rho GTPase-activating protein 20	XP_010250660.1	6.80E-235	PREDICTED: teosinte glume architecture 1-like [Nelumbo nucifera]
miR156a	XM_010252360.1	1	NA	NA	NA	XM_010252360.1	GO:0005634,GO:0005634,GO:0005634,GO:0003677,GO:0046872,GO:0003677,GO:0046872,GO:0003677,GO:0046872,	K13415|1|2.1e-17|93.6|mdm:103401427|protein brassinosteroid insensitive 1 [EC:2.7.10.1 2.7.11.1]!K20641|2|4.3e-10|69.3|cvr:CHLNCDRAFT_59250|Rho GTPase-activating protein 20	XP_010250660.1	6.70E-235	PREDICTED: teosinte glume architecture 1-like [Nelumbo nucifera]
miR156a	XM_010253861.2	2	NA	NA	NA	XM_010253861.2	GO:0005634,GO:0005634,GO:0005634,GO:0005634,GO:0005634,GO:0003677,GO:0046872,GO:0003677,GO:0046872,GO:0003677,GO:0046872,GO:0003677,GO:0046872,GO:0003677,GO:0046872,	K13415|1|8.1e-20|102.4|mdm:103401427|protein brassinosteroid insensitive 1 [EC:2.7.10.1 2.7.11.1]!K20641|2|1.2e-12|78.6|cvr:CHLNCDRAFT_59250|Rho GTPase-activating protein 20!K21777|3|4.2e-08|63.5|psom:113316233|G2/mitotic-specific cyclin-B, other	XP_010252163.1	2.80E-284	PREDICTED: squamosa promoter-binding-like protein 3 isoform X1 [Nelumbo nucifera]
miR156a	XM_010253862.2	2	NA	NA	NA	XM_010253862.2	GO:0005634,GO:0005634,GO:0005634,GO:0005634,GO:0005634,GO:0003677,GO:0046872,GO:0003677,GO:0046872,GO:0003677,GO:0046872,GO:0003677,GO:0046872,GO:0003677,GO:0046872,	K13415|1|8.1e-20|102.4|mdm:103401427|protein brassinosteroid insensitive 1 [EC:2.7.10.1 2.7.11.1]!K20641|2|1.2e-12|78.6|cvr:CHLNCDRAFT_59250|Rho GTPase-activating protein 20!K21777|3|4.1e-08|63.5|psom:113316233|G2/mitotic-specific cyclin-B, other	XP_010252163.1	2.70E-284	PREDICTED: squamosa promoter-binding-like protein 3 isoform X1 [Nelumbo nucifera]
miR156a	XM_010253864.2	2	NA	NA	NA	XM_010253864.2	GO:0005634,GO:0005634,GO:0005634,GO:0005634,GO:0005634,GO:0003677,GO:0046872,GO:0003677,GO:0046872,GO:0003677,GO:0046872,GO:0003677,GO:0046872,GO:0003677,GO:0046872,	K13415|1|7.9e-20|102.4|mdm:103401427|protein brassinosteroid insensitive 1 [EC:2.7.10.1 2.7.11.1]!K20641|2|5.5e-13|79.7|cvr:CHLNCDRAFT_59250|Rho GTPase-activating protein 20!K21777|3|4.1e-08|63.5|psom:113316233|G2/mitotic-specific cyclin-B, other	XP_010252166.1	3.90E-267	PREDICTED: squamosa promoter-binding-like protein 12 isoform X2 [Nelumbo nucifera]
miR156a	XM_010259128.2	1	NA	NA	NA	XM_010259128.2	GO:0005634,GO:0005634,GO:0005634,GO:0003677,GO:0046872,GO:0003677,GO:0046872,GO:0003677,GO:0046872,	K13415|1|2.3e-18|97.1|mdm:103401427|protein brassinosteroid insensitive 1 [EC:2.7.10.1 2.7.11.1]!K20641|2|1.1e-12|78.2|cvr:CHLNCDRAFT_59250|Rho GTPase-activating protein 20	XP_010257430.1	1.80E-223	PREDICTED: squamosa promoter-binding-like protein 17 [Nelumbo nucifera]
miR156a	XM_010259661.2	1	NA	NA	NA	XM_010259661.2	GO:0005634,GO:0005634,GO:0005634,GO:0005634,GO:0003677,GO:0046872,GO:0003677,GO:0046872,GO:0003677,GO:0046872,GO:0003677,GO:0046872,	K13415|1|4.3e-16|89.7|mdm:103401427|protein brassinosteroid insensitive 1 [EC:2.7.10.1 2.7.11.1]!K20641|2|6.9e-14|82.4|cvr:CHLNCDRAFT_59250|Rho GTPase-activating protein 20	XP_010257963.1	0.00E+00	PREDICTED: squamosa promoter-binding-like protein 13A isoform X1 [Nelumbo nucifera]
miR156a	XM_010259662.2	1	NA	NA	NA	XM_010259662.2	GO:0005634,GO:0005634,GO:0005634,GO:0005634,GO:0003677,GO:0046872,GO:0003677,GO:0046872,GO:0003677,GO:0046872,GO:0003677,GO:0046872,	K13415|1|4.2e-16|89.7|mdm:103401427|protein brassinosteroid insensitive 1 [EC:2.7.10.1 2.7.11.1]!K20641|2|6.7e-14|82.4|cvr:CHLNCDRAFT_59250|Rho GTPase-activating protein 20	XP_010257963.1	0.00E+00	PREDICTED: squamosa promoter-binding-like protein 13A isoform X1 [Nelumbo nucifera]
miR156a	XM_010259663.2	1	NA	NA	NA	XM_010259663.2	GO:0005634,GO:0005634,GO:0005634,GO:0005634,GO:0003677,GO:0046872,GO:0003677,GO:0046872,GO:0003677,GO:0046872,GO:0003677,GO:0046872,	K13415|1|4.1e-16|89.7|mdm:103401427|protein brassinosteroid insensitive 1 [EC:2.7.10.1 2.7.11.1]!K20641|2|6.6e-14|82.4|cvr:CHLNCDRAFT_59250|Rho GTPase-activating protein 20	XP_010257963.1	0.00E+00	PREDICTED: squamosa promoter-binding-like protein 13A isoform X1 [Nelumbo nucifera]
miR156a	XM_010259665.2	1	NA	NA	NA	XM_010259665.2	GO:0005634,GO:0005634,GO:0005634,GO:0005634,GO:0003677,GO:0046872,GO:0003677,GO:0046872,GO:0003677,GO:0046872,GO:0003677,GO:0046872,	K13415|1|4.1e-16|89.7|mdm:103401427|protein brassinosteroid insensitive 1 [EC:2.7.10.1 2.7.11.1]!K20641|2|6.5e-14|82.4|cvr:CHLNCDRAFT_59250|Rho GTPase-activating protein 20	XP_010257963.1	0.00E+00	PREDICTED: squamosa promoter-binding-like protein 13A isoform X1 [Nelumbo nucifera]
miR156a	XM_010259666.2	1	NA	NA	NA	XM_010259666.2	GO:0005634,GO:0005634,GO:0005634,GO:0005634,GO:0003677,GO:0046872,GO:0003677,GO:0046872,GO:0003677,GO:0046872,GO:0003677,GO:0046872,	K13415|1|4.0e-16|89.7|mdm:103401427|protein brassinosteroid insensitive 1 [EC:2.7.10.1 2.7.11.1]!K20641|2|6.4e-14|82.4|cvr:CHLNCDRAFT_59250|Rho GTPase-activating protein 20	XP_010257963.1	0.00E+00	PREDICTED: squamosa promoter-binding-like protein 13A isoform X1 [Nelumbo nucifera]
miR156a	XM_010259667.2	1	NA	NA	NA	XM_010259667.2	GO:0005634,GO:0005634,GO:0005634,GO:0005634,GO:0003677,GO:0046872,GO:0003677,GO:0046872,GO:0003677,GO:0046872,GO:0003677,GO:0046872,	K13415|1|3.9e-16|89.7|mdm:103401427|protein brassinosteroid insensitive 1 [EC:2.7.10.1 2.7.11.1]!K20641|2|6.2e-14|82.4|cvr:CHLNCDRAFT_59250|Rho GTPase-activating protein 20	XP_010257963.1	0.00E+00	PREDICTED: squamosa promoter-binding-like protein 13A isoform X1 [Nelumbo nucifera]
miR156a	XM_010259668.2	1	NA	NA	NA	XM_010259668.2	GO:0005634,GO:0005634,GO:0005634,GO:0005634,GO:0003677,GO:0046872,GO:0003677,GO:0046872,GO:0003677,GO:0046872,GO:0003677,GO:0046872,	K13415|1|4.3e-16|89.7|mdm:103401427|protein brassinosteroid insensitive 1 [EC:2.7.10.1 2.7.11.1]!K20641|2|6.8e-14|82.4|cvr:CHLNCDRAFT_59250|Rho GTPase-activating protein 20	XP_010257970.1	0.00E+00	PREDICTED: squamosa promoter-binding-like protein 13A isoform X2 [Nelumbo nucifera]
miR156a	XM_010260590.2	2	NA	NA	NA	XM_010260590.2	GO:0005634,GO:0005634,GO:0005634,GO:0003677,GO:0046872,GO:0003677,GO:0046872,GO:0003677,GO:0046872,	-	XP_010258892.1	4.40E-246	PREDICTED: squamosa promoter-binding-like protein 7 [Nelumbo nucifera]
miR156a	XM_010261969.2	3	NA	NA	NA	XM_010261969.2	GO:0005634,GO:0005634,GO:0003677,GO:0046872,GO:0003677,GO:0046872,	K13415|1|4.1e-23|112.1|mdm:103401427|protein brassinosteroid insensitive 1 [EC:2.7.10.1 2.7.11.1]!K20641|2|7.7e-14|81.3|cvr:CHLNCDRAFT_59250|Rho GTPase-activating protein 20	XP_010260271.1	8.30E-107	PREDICTED: squamosa promoter-binding protein 1 [Nelumbo nucifera]
miR156a	XM_010262424.1	1	NA	NA	NA	XM_010262424.1	GO:0005634,GO:0005634,GO:0005634,GO:0005634,GO:0003677,GO:0046872,GO:0003677,GO:0046872,GO:0003677,GO:0046872,GO:0003677,GO:0046872,	K13415|1|1.7e-16|90.9|mdm:103401427|protein brassinosteroid insensitive 1 [EC:2.7.10.1 2.7.11.1]!K20641|2|8.0e-14|82.0|cvr:CHLNCDRAFT_59250|Rho GTPase-activating protein 20	XP_010260726.1	0.00E+00	PREDICTED: squamosa promoter-binding-like protein 6 isoform X1 [Nelumbo nucifera]
miR156a	XM_010262434.1	1	NA	NA	NA	XM_010262434.1	GO:0005634,GO:0005634,GO:0005634,GO:0005634,GO:0003677,GO:0046872,GO:0003677,GO:0046872,GO:0003677,GO:0046872,GO:0003677,GO:0046872,	K13415|1|1.6e-16|90.9|mdm:103401427|protein brassinosteroid insensitive 1 [EC:2.7.10.1 2.7.11.1]!K20641|2|7.6e-14|82.0|cvr:CHLNCDRAFT_59250|Rho GTPase-activating protein 20	XP_010260726.1	0.00E+00	PREDICTED: squamosa promoter-binding-like protein 6 isoform X1 [Nelumbo nucifera]
miR156a	XM_010262443.1	1	NA	NA	NA	XM_010262443.1	GO:0005634,GO:0005634,GO:0005634,GO:0005634,GO:0003677,GO:0046872,GO:0003677,GO:0046872,GO:0003677,GO:0046872,GO:0003677,GO:0046872,	K13415|1|1.7e-16|90.9|mdm:103401427|protein brassinosteroid insensitive 1 [EC:2.7.10.1 2.7.11.1]!K20641|2|7.9e-14|82.0|cvr:CHLNCDRAFT_59250|Rho GTPase-activating protein 20	XP_010260726.1	0.00E+00	PREDICTED: squamosa promoter-binding-like protein 6 isoform X1 [Nelumbo nucifera]
miR156a	XM_010262451.1	1	NA	NA	NA	XM_010262451.1	GO:0005634,GO:0005634,GO:0005634,GO:0005634,GO:0003677,GO:0046872,GO:0003677,GO:0046872,GO:0003677,GO:0046872,GO:0003677,GO:0046872,	K13415|1|1.6e-16|90.9|mdm:103401427|protein brassinosteroid insensitive 1 [EC:2.7.10.1 2.7.11.1]!K20641|2|7.5e-14|82.0|cvr:CHLNCDRAFT_59250|Rho GTPase-activating protein 20	XP_010260726.1	0.00E+00	PREDICTED: squamosa promoter-binding-like protein 6 isoform X1 [Nelumbo nucifera]
miR156a	XM_010262459.1	1	NA	NA	NA	XM_010262459.1	GO:0005634,GO:0005634,GO:0005634,GO:0005634,GO:0003677,GO:0046872,GO:0003677,GO:0046872,GO:0003677,GO:0046872,GO:0003677,GO:0046872,	K13415|1|1.7e-16|90.9|mdm:103401427|protein brassinosteroid insensitive 1 [EC:2.7.10.1 2.7.11.1]!K20641|2|7.7e-14|82.0|cvr:CHLNCDRAFT_59250|Rho GTPase-activating protein 20	XP_010260726.1	0.00E+00	PREDICTED: squamosa promoter-binding-like protein 6 isoform X1 [Nelumbo nucifera]
miR156a	XM_010262466.1	1	NA	NA	NA	XM_010262466.1	GO:0005634,GO:0005634,GO:0005634,GO:0005634,GO:0003677,GO:0046872,GO:0003677,GO:0046872,GO:0003677,GO:0046872,GO:0003677,GO:0046872,	K13415|1|1.6e-16|90.9|mdm:103401427|protein brassinosteroid insensitive 1 [EC:2.7.10.1 2.7.11.1]!K20641|2|7.3e-14|82.0|cvr:CHLNCDRAFT_59250|Rho GTPase-activating protein 20	XP_010260726.1	0.00E+00	PREDICTED: squamosa promoter-binding-like protein 6 isoform X1 [Nelumbo nucifera]
miR156a	XM_010266030.2	2	NA	NA	NA	XM_010266030.2	GO:0005634,GO:0005634,GO:0005634,GO:0003677,GO:0046872,GO:0003677,GO:0046872,GO:0003677,GO:0046872,	K13415|1|2.1e-18|97.1|mdm:103401427|protein brassinosteroid insensitive 1 [EC:2.7.10.1 2.7.11.1]!K20641|2|7.7e-13|78.6|cvr:CHLNCDRAFT_59250|Rho GTPase-activating protein 20	XP_010264332.1	6.10E-242	PREDICTED: squamosa promoter-binding-like protein 7 [Nelumbo nucifera]
miR156a	XM_010267551.2	1	NA	NA	NA	XM_010267551.2	GO:0005634,GO:0005634,GO:0005634,GO:0003677,GO:0046872,GO:0003677,GO:0046872,GO:0003677,GO:0046872,	K13415|1|4.0e-19|99.0|mdm:103401427|protein brassinosteroid insensitive 1 [EC:2.7.10.1 2.7.11.1]!K20641|2|4.3e-13|79.0|cvr:CHLNCDRAFT_59250|Rho GTPase-activating protein 20	XP_010265853.1	9.60E-229	PREDICTED: squamosa promoter-binding-like protein 14 [Nelumbo nucifera]
miR156a	XM_010272024.2	3	NA	NA	NA	XM_010272024.2	GO:0046872,	K08343|1|1.6e-15|88.6|zma:103625959|ubiquitin-like-conjugating enzyme ATG3!K00232|2|4.0e-11|73.9|ghi:107952742|acyl-CoA oxidase [EC:1.3.3.6]!K03580|3|1.4e-08|65.5|han:110895866|ATP-dependent helicase HepA [EC:3.6.4.-]!K11643|4|7.1e-08|63.2|ppp:112295196|chromodomain-helicase-DNA-binding protein 4 [EC:3.6.4.12]	XP_010270326.1	0.00E+00	PREDICTED: uncharacterized protein LOC104606694 [Nelumbo nucifera]
miR156a	XM_010274087.1	3	NA	NA	NA	XM_010274087.1	GO:0005634,GO:0005634,GO:0003677,GO:0046872,GO:0003677,GO:0046872,	K13415|1|2.5e-24|115.5|mdm:103401427|protein brassinosteroid insensitive 1 [EC:2.7.10.1 2.7.11.1]	XP_010272389.1	8.20E-106	PREDICTED: squamosa promoter-binding protein 1-like [Nelumbo nucifera]
miR156a	XM_010280181.2	2	NA	NA	NA	XM_010280181.2	GO:0005634,GO:0005634,GO:0005634,GO:0005634,GO:0005634,GO:0003677,GO:0046872,GO:0003677,GO:0046872,GO:0003677,GO:0046872,GO:0003677,GO:0046872,GO:0003677,GO:0046872,	K13415|1|4.7e-20|103.2|mdm:103401427|protein brassinosteroid insensitive 1 [EC:2.7.10.1 2.7.11.1]!K20641|2|2.7e-12|77.4|cvr:CHLNCDRAFT_59250|Rho GTPase-activating protein 20!K21777|3|8.3e-09|65.9|psom:113316233|G2/mitotic-specific cyclin-B, other	XP_010278483.1	1.80E-291	PREDICTED: squamosa promoter-binding-like protein 3 isoform X1 [Nelumbo nucifera]
miR156a	XM_010280183.2	2	NA	NA	NA	XM_010280183.2	GO:0005634,GO:0005634,GO:0005634,GO:0005634,GO:0005634,GO:0003677,GO:0046872,GO:0003677,GO:0046872,GO:0003677,GO:0046872,GO:0003677,GO:0046872,GO:0003677,GO:0046872,	K13415|1|4.5e-20|103.2|mdm:103401427|protein brassinosteroid insensitive 1 [EC:2.7.10.1 2.7.11.1]!K20641|2|2.0e-12|77.8|cvr:CHLNCDRAFT_59250|Rho GTPase-activating protein 20!K21777|3|8.0e-09|65.9|psom:113316233|G2/mitotic-specific cyclin-B, other	XP_010278485.1	1.20E-273	PREDICTED: squamosa promoter-binding-like protein 3 isoform X3 [Nelumbo nucifera]
miR156a	XM_019196757.1	1	NA	NA	NA	XM_019196757.1	GO:0005634,GO:0005634,GO:0005634,GO:0003677,GO:0046872,GO:0003677,GO:0046872,GO:0003677,GO:0046872,	K13415|1|8.9e-17|91.7|mdm:103401427|protein brassinosteroid insensitive 1 [EC:2.7.10.1 2.7.11.1]!K20641|2|1.6e-10|70.9|cvr:CHLNCDRAFT_59250|Rho GTPase-activating protein 20	XP_010249063.1	3.40E-248	PREDICTED: squamosa promoter-binding-like protein 18 [Nelumbo nucifera]
miR156a	XM_019198370.1	1	NA	NA	NA	XM_019198370.1	GO:0005634,GO:0005634,GO:0005634,GO:0005634,GO:0003677,GO:0046872,GO:0003677,GO:0046872,GO:0003677,GO:0046872,GO:0003677,GO:0046872,	K13415|1|1.6e-16|90.9|mdm:103401427|protein brassinosteroid insensitive 1 [EC:2.7.10.1 2.7.11.1]!K20641|2|7.3e-14|82.0|cvr:CHLNCDRAFT_59250|Rho GTPase-activating protein 20	XP_010260726.1	0.00E+00	PREDICTED: squamosa promoter-binding-like protein 6 isoform X1 [Nelumbo nucifera]
miR156a	XM_019198371.1	1	NA	NA	NA	XM_019198371.1	GO:0005634,GO:0005634,GO:0005634,GO:0005634,GO:0003677,GO:0046872,GO:0003677,GO:0046872,GO:0003677,GO:0046872,GO:0003677,GO:0046872,	K13415|1|1.6e-16|90.9|mdm:103401427|protein brassinosteroid insensitive 1 [EC:2.7.10.1 2.7.11.1]!K20641|2|7.6e-14|82.0|cvr:CHLNCDRAFT_59250|Rho GTPase-activating protein 20	XP_010260726.1	0.00E+00	PREDICTED: squamosa promoter-binding-like protein 6 isoform X1 [Nelumbo nucifera]
miR156a	XM_019198375.1	1	NA	NA	NA	XM_019198375.1	GO:0005634,GO:0005634,GO:0005634,GO:0005634,GO:0003677,GO:0046872,GO:0003677,GO:0046872,GO:0003677,GO:0046872,GO:0003677,GO:0046872,	K13415|1|1.6e-16|90.9|mdm:103401427|protein brassinosteroid insensitive 1 [EC:2.7.10.1 2.7.11.1]!K20641|2|7.6e-14|82.0|cvr:CHLNCDRAFT_59250|Rho GTPase-activating protein 20	XP_010260726.1	0.00E+00	PREDICTED: squamosa promoter-binding-like protein 6 isoform X1 [Nelumbo nucifera]
miR156a	XM_019198376.1	1	NA	NA	NA	XM_019198376.1	GO:0005634,GO:0005634,GO:0005634,GO:0005634,GO:0003677,GO:0046872,GO:0003677,GO:0046872,GO:0003677,GO:0046872,GO:0003677,GO:0046872,	K13415|1|1.6e-16|90.9|mdm:103401427|protein brassinosteroid insensitive 1 [EC:2.7.10.1 2.7.11.1]!K20641|2|7.6e-14|82.0|cvr:CHLNCDRAFT_59250|Rho GTPase-activating protein 20	XP_019053921.1	0.00E+00	PREDICTED: squamosa promoter-binding-like protein 6 isoform X2 [Nelumbo nucifera]
miR156a	XM_019200318.1	2	NA	NA	NA	XM_019200318.1	GO:0005634,GO:0005634,GO:0005634,GO:0005634,GO:0005634,GO:0003677,GO:0046872,GO:0003677,GO:0046872,GO:0003677,GO:0046872,GO:0003677,GO:0046872,GO:0003677,GO:0046872,	K13415|1|4.9e-20|103.2|mdm:103401427|protein brassinosteroid insensitive 1 [EC:2.7.10.1 2.7.11.1]!K20641|2|2.9e-12|77.4|cvr:CHLNCDRAFT_59250|Rho GTPase-activating protein 20!K21777|3|8.6e-09|65.9|psom:113316233|G2/mitotic-specific cyclin-B, other	XP_010278483.1	1.80E-291	PREDICTED: squamosa promoter-binding-like protein 3 isoform X1 [Nelumbo nucifera]
miR156a	XM_019200319.1	2	NA	NA	NA	XM_019200319.1	GO:0005634,GO:0005634,GO:0005634,GO:0003677,GO:0046872,GO:0003677,GO:0046872,GO:0003677,GO:0046872,	K13415|1|4.3e-20|103.2|mdm:103401427|protein brassinosteroid insensitive 1 [EC:2.7.10.1 2.7.11.1]!K20641|2|2.5e-12|77.4|cvr:CHLNCDRAFT_59250|Rho GTPase-activating protein 20!K21777|3|7.6e-09|65.9|psom:113316233|G2/mitotic-specific cyclin-B, other	XP_019055864.1	3.70E-280	PREDICTED: squamosa promoter-binding-like protein 3 isoform X2 [Nelumbo nucifera]
miR156a	XM_019200320.1	2	NA	NA	NA	XM_019200320.1	GO:0005634,GO:0005634,GO:0005634,GO:0003677,GO:0046872,GO:0003677,GO:0046872,GO:0003677,GO:0046872,	K13415|1|4.1e-20|103.2|mdm:103401427|protein brassinosteroid insensitive 1 [EC:2.7.10.1 2.7.11.1]!K20641|2|2.4e-12|77.4|cvr:CHLNCDRAFT_59250|Rho GTPase-activating protein 20!K21777|3|7.3e-09|65.9|psom:113316233|G2/mitotic-specific cyclin-B, other	XP_019055865.1	2.60E-254	PREDICTED: squamosa promoter-binding-like protein 12 isoform X4 [Nelumbo nucifera]
miR156a	XR_734669.1	3	NA	NA	NA	XR_734669.1	GO:0009507,GO:0003844,GO:0043169,GO:0004553,GO:0005978,GO:0009791,	K00700|1|0.0e+00|1508.4|vvi:100260732|1,4-alpha-glucan branching enzyme [EC:2.4.1.18]	XP_003634715.1	0.00E+00	PREDICTED: 1,4-alpha-glucan-branching enzyme 3, chloroplastic/amyloplastic [Vitis vinifera]
miR156a	XR_735272.2	1	NA	NA	NA	XR_735272.2	GO:0005634,GO:0005634,GO:0005634,GO:0005634,GO:0003677,GO:0046872,GO:0003677,GO:0046872,GO:0003677,GO:0046872,GO:0003677,GO:0046872,	K13415|1|4.1e-16|89.7|mdm:103401427|protein brassinosteroid insensitive 1 [EC:2.7.10.1 2.7.11.1]!K20641|2|6.6e-14|82.4|cvr:CHLNCDRAFT_59250|Rho GTPase-activating protein 20	XP_010257963.1	0.00E+00	PREDICTED: squamosa promoter-binding-like protein 13A isoform X1 [Nelumbo nucifera]
miR156a	XR_736804.2	3	NA	NA	NA	XR_736804.2	GO:0046872,	K08343|1|1.5e-15|88.6|zma:103625959|ubiquitin-like-conjugating enzyme ATG3!K00232|2|3.7e-11|73.9|ghi:107952742|acyl-CoA oxidase [EC:1.3.3.6]!K03580|3|1.3e-08|65.5|han:110895866|ATP-dependent helicase HepA [EC:3.6.4.-]!K11643|4|6.6e-08|63.2|ppp:112295196|chromodomain-helicase-DNA-binding protein 4 [EC:3.6.4.12]	XP_010270326.1	0.00E+00	PREDICTED: uncharacterized protein LOC104606694 [Nelumbo nucifera]
miR156a	XR_736805.2	3	NA	NA	NA	XR_736805.2	GO:0046872,	K08343|1|1.5e-15|88.6|zma:103625959|ubiquitin-like-conjugating enzyme ATG3!K00232|2|3.9e-11|73.9|ghi:107952742|acyl-CoA oxidase [EC:1.3.3.6]!K03580|3|1.4e-08|65.5|han:110895866|ATP-dependent helicase HepA [EC:3.6.4.-]!K11643|4|6.9e-08|63.2|ppp:112295196|chromodomain-helicase-DNA-binding protein 4 [EC:3.6.4.12]	XP_010270326.1	0.00E+00	PREDICTED: uncharacterized protein LOC104606694 [Nelumbo nucifera]
miR156a	XR_736807.1	3	NA	NA	NA	XR_736807.1	GO:0046872,	K08343|1|1.1e-15|88.6|zma:103625959|ubiquitin-like-conjugating enzyme ATG3!K00232|2|2.7e-11|73.9|ghi:107952742|acyl-CoA oxidase [EC:1.3.3.6]!K03580|3|9.6e-09|65.5|han:110895866|ATP-dependent helicase HepA [EC:3.6.4.-]!K11643|4|4.8e-08|63.2|ppp:112274218|chromodomain-helicase-DNA-binding protein 4 [EC:3.6.4.12]	XP_010270326.1	0.00E+00	PREDICTED: uncharacterized protein LOC104606694 [Nelumbo nucifera]
miR156a-5p	XM_010244273.2	NA	NA	2.5	NA	XM_010244273.2	GO:0005622,GO:0005622,GO:0005622,GO:0004871,GO:0004871,GO:0004871,GO:0000160,GO:0000160,GO:0000160,	K14490|1|1.8e-79|298.9|nnu:104586892|histidine-containing phosphotransfer peotein	XP_010242575.1	9.70E-79	PREDICTED: histidine-containing phosphotransfer protein 1 isoform X1 [Nelumbo nucifera]
miR156a-5p	XM_010244275.2	NA	NA	2.5	NA	XM_010244275.2	GO:0005622,GO:0005622,GO:0005622,GO:0005622,GO:0005622,GO:0004871,GO:0004871,GO:0004871,GO:0004871,GO:0004871,GO:0000160,GO:0000160,GO:0000160,GO:0000160,GO:0000160,	K14490|1|4.8e-57|223.8|nnu:104586892|histidine-containing phosphotransfer peotein	XP_010242577.1	4.50E-61	PREDICTED: histidine-containing phosphotransfer protein 1 isoform X2 [Nelumbo nucifera]
miR156a-5p	XM_010247321.2	4	NA	2.5	NA	XM_010247321.2	-	-	XP_010245623.1	2.90E-75	PREDICTED: EPIDERMAL PATTERNING FACTOR-like protein 2 [Nelumbo nucifera]
miR156a-5p	XM_010249444.2	NA	NA	2.5	NA	XM_010249444.2	-	K14411|1|3.6e-44|182.6|csv:101220676|RNA-binding protein Musashi	XP_010247740.1	6.50E-249	PREDICTED: protein IQ-DOMAIN 1-like [Nelumbo nucifera]
miR156a-5p	XM_010249459.2	NA	NA	2.5	NA	XM_010249459.2	-	K14411|1|3.6e-44|182.6|csv:101220676|RNA-binding protein Musashi	XP_010247740.1	6.30E-249	PREDICTED: protein IQ-DOMAIN 1-like [Nelumbo nucifera]
miR156a-5p	XM_010249472.2	NA	NA	2.5	NA	XM_010249472.2	-	K14411|1|3.6e-44|182.6|csv:101220676|RNA-binding protein Musashi	XP_010247740.1	6.40E-249	PREDICTED: protein IQ-DOMAIN 1-like [Nelumbo nucifera]
miR156a-5p	XM_010249726.2	NA	NA	2.5	NA	XM_010249726.2	GO:0046983,GO:0046983,GO:0046983,	K13422|1|2.9e-07|58.9|dzi:111313354|transcription factor MYC2!K04733|4|1.1e-06|57.0|pavi:110761908|interleukin-1 receptor-associated kinase 4 [EC:2.7.11.1]	XP_010248028.1	4.50E-123	PREDICTED: uncharacterized protein LOC104590951 [Nelumbo nucifera]
miR156a-5p	XM_010249759.2	NA	NA	2.5	NA	XM_010249759.2	GO:0046983,GO:0046983,GO:0046983,GO:0046983,	K04733|1|1.8e-06|56.2|pavi:110761908|interleukin-1 receptor-associated kinase 4 [EC:2.7.11.1]!K13422|3|3.1e-06|55.5|dzi:111313354|transcription factor MYC2	XP_010248061.1	8.60E-124	PREDICTED: transcription factor bHLH101-like isoform X1 [Nelumbo nucifera]
miR156a-5p	XM_010250761.2	1	NA	1	NA	XM_010250761.2	GO:0005634,GO:0005634,GO:0005634,GO:0003677,GO:0046872,GO:0003677,GO:0046872,GO:0003677,GO:0046872,	K13415|1|9.2e-17|91.7|mdm:103401427|protein brassinosteroid insensitive 1 [EC:2.7.10.1 2.7.11.1]!K20641|2|1.7e-10|70.9|cvr:CHLNCDRAFT_59250|Rho GTPase-activating protein 20	XP_010249063.1	3.50E-248	PREDICTED: squamosa promoter-binding-like protein 18 [Nelumbo nucifera]
miR156a-5p	XM_010250762.2	1	NA	1	NA	XM_010250762.2	GO:0005634,GO:0005634,GO:0005634,GO:0003677,GO:0046872,GO:0003677,GO:0046872,GO:0003677,GO:0046872,	K13415|1|8.8e-17|91.7|mdm:103401427|protein brassinosteroid insensitive 1 [EC:2.7.10.1 2.7.11.1]!K20641|2|1.6e-10|70.9|cvr:CHLNCDRAFT_59250|Rho GTPase-activating protein 20	XP_010249063.1	3.30E-248	PREDICTED: squamosa promoter-binding-like protein 18 [Nelumbo nucifera]
miR156a-5p	XM_010250763.2	1	NA	1	NA	XM_010250763.2	GO:0005634,GO:0005634,GO:0005634,GO:0003677,GO:0046872,GO:0003677,GO:0046872,GO:0003677,GO:0046872,	K13415|1|8.8e-17|91.7|mdm:103401427|protein brassinosteroid insensitive 1 [EC:2.7.10.1 2.7.11.1]!K20641|2|1.6e-10|70.9|cvr:CHLNCDRAFT_59250|Rho GTPase-activating protein 20	XP_010249063.1	3.30E-248	PREDICTED: squamosa promoter-binding-like protein 18 [Nelumbo nucifera]
miR156a-5p	XM_010250764.2	1	NA	1	NA	XM_010250764.2	GO:0005634,GO:0005634,GO:0005634,GO:0003677,GO:0046872,GO:0003677,GO:0046872,GO:0003677,GO:0046872,	K13415|1|8.1e-17|91.7|mdm:103401427|protein brassinosteroid insensitive 1 [EC:2.7.10.1 2.7.11.1]!K20641|2|1.5e-10|70.9|cvr:CHLNCDRAFT_59250|Rho GTPase-activating protein 20	XP_010249063.1	3.10E-248	PREDICTED: squamosa promoter-binding-like protein 18 [Nelumbo nucifera]
miR156a-5p	XM_010250765.2	1	NA	1	NA	XM_010250765.2	GO:0005634,GO:0005634,GO:0005634,GO:0003677,GO:0046872,GO:0003677,GO:0046872,GO:0003677,GO:0046872,	K13415|1|8.1e-17|91.7|mdm:103401427|protein brassinosteroid insensitive 1 [EC:2.7.10.1 2.7.11.1]!K20641|2|1.5e-10|70.9|cvr:CHLNCDRAFT_59250|Rho GTPase-activating protein 20	XP_010249063.1	3.10E-248	PREDICTED: squamosa promoter-binding-like protein 18 [Nelumbo nucifera]
miR156a-5p	XM_010250766.2	1	NA	1	NA	XM_010250766.2	GO:0005634,GO:0005634,GO:0005634,GO:0003677,GO:0046872,GO:0003677,GO:0046872,GO:0003677,GO:0046872,	K13415|1|7.8e-17|91.7|mdm:103401427|protein brassinosteroid insensitive 1 [EC:2.7.10.1 2.7.11.1]!K20641|2|1.4e-10|70.9|cvr:CHLNCDRAFT_59250|Rho GTPase-activating protein 20	XP_010249063.1	3.00E-248	PREDICTED: squamosa promoter-binding-like protein 18 [Nelumbo nucifera]
miR156a-5p	XM_010251564.1	3.5	NA	2	NA	XM_010251564.1	-	-	XP_010249866.1	3.80E-110	PREDICTED: polyadenylate-binding protein-interacting protein 6 [Nelumbo nucifera]
miR156a-5p	XM_010252358.2	1	NA	1	NA	XM_010252358.2	GO:0005634,GO:0005634,GO:0005634,GO:0003677,GO:0046872,GO:0003677,GO:0046872,GO:0003677,GO:0046872,	K13415|1|2.3e-17|93.6|mdm:103401427|protein brassinosteroid insensitive 1 [EC:2.7.10.1 2.7.11.1]!K20641|2|4.6e-10|69.3|cvr:CHLNCDRAFT_59250|Rho GTPase-activating protein 20	XP_010250660.1	7.20E-235	PREDICTED: teosinte glume architecture 1-like [Nelumbo nucifera]
miR156a-5p	XM_010252359.2	1	NA	1	NA	XM_010252359.2	GO:0005634,GO:0005634,GO:0005634,GO:0003677,GO:0046872,GO:0003677,GO:0046872,GO:0003677,GO:0046872,	K13415|1|2.2e-17|93.6|mdm:103401427|protein brassinosteroid insensitive 1 [EC:2.7.10.1 2.7.11.1]!K20641|2|4.4e-10|69.3|cvr:CHLNCDRAFT_59250|Rho GTPase-activating protein 20	XP_010250660.1	6.80E-235	PREDICTED: teosinte glume architecture 1-like [Nelumbo nucifera]
miR156a-5p	XM_010252360.1	1	NA	1	NA	XM_010252360.1	GO:0005634,GO:0005634,GO:0005634,GO:0003677,GO:0046872,GO:0003677,GO:0046872,GO:0003677,GO:0046872,	K13415|1|2.1e-17|93.6|mdm:103401427|protein brassinosteroid insensitive 1 [EC:2.7.10.1 2.7.11.1]!K20641|2|4.3e-10|69.3|cvr:CHLNCDRAFT_59250|Rho GTPase-activating protein 20	XP_010250660.1	6.70E-235	PREDICTED: teosinte glume architecture 1-like [Nelumbo nucifera]
miR156a-5p	XM_010252562.2	NA	NA	2.5	NA	XM_010252562.2	-	K17964|1|0.0e+00|1738.8|nnu:104592977|leucine-rich PPR motif-containing protein, mitochondrial	XP_010250864.1	0.00E+00	PREDICTED: uncharacterized protein LOC104592977 isoform X1 [Nelumbo nucifera]
miR156a-5p	XM_010252563.2	NA	NA	2.5	NA	XM_010252563.2	-	K17964|1|6.5e-231|803.5|nnu:104592977|leucine-rich PPR motif-containing protein, mitochondrial	XP_010250865.1	0.00E+00	PREDICTED: uncharacterized protein LOC104592977 isoform X2 [Nelumbo nucifera]
miR156a-5p	XM_010252763.2	NA	NA	2.5	NA	XM_010252763.2	-	K04422|1|2.2e-18|96.7|han:110867564|mitogen-activated protein kinase kinase kinase 13 [EC:2.7.11.25]!K04371|2|3.0e-15|86.3|mdm:103416057|mitogen-activated protein kinase 1/3 [EC:2.7.11.24]	XP_010251065.1	2.50E-108	PREDICTED: uncharacterized protein LOC104593086 isoform X2 [Nelumbo nucifera]
miR156a-5p	XM_010253748.2	NA	NA	2.5	NA	XM_010253748.2	GO:0016021,	-	XP_010252050.1	0.00E+00	PREDICTED: transmembrane protein 87B [Nelumbo nucifera]
miR156a-5p	XM_010253861.2	1	NA	1	NA	XM_010253861.2	GO:0005634,GO:0005634,GO:0005634,GO:0005634,GO:0005634,GO:0003677,GO:0046872,GO:0003677,GO:0046872,GO:0003677,GO:0046872,GO:0003677,GO:0046872,GO:0003677,GO:0046872,	K13415|1|8.1e-20|102.4|mdm:103401427|protein brassinosteroid insensitive 1 [EC:2.7.10.1 2.7.11.1]!K20641|2|1.2e-12|78.6|cvr:CHLNCDRAFT_59250|Rho GTPase-activating protein 20!K21777|3|4.2e-08|63.5|psom:113316233|G2/mitotic-specific cyclin-B, other	XP_010252163.1	2.80E-284	PREDICTED: squamosa promoter-binding-like protein 3 isoform X1 [Nelumbo nucifera]
miR156a-5p	XM_010253862.2	1	NA	1	NA	XM_010253862.2	GO:0005634,GO:0005634,GO:0005634,GO:0005634,GO:0005634,GO:0003677,GO:0046872,GO:0003677,GO:0046872,GO:0003677,GO:0046872,GO:0003677,GO:0046872,GO:0003677,GO:0046872,	K13415|1|8.1e-20|102.4|mdm:103401427|protein brassinosteroid insensitive 1 [EC:2.7.10.1 2.7.11.1]!K20641|2|1.2e-12|78.6|cvr:CHLNCDRAFT_59250|Rho GTPase-activating protein 20!K21777|3|4.1e-08|63.5|psom:113316233|G2/mitotic-specific cyclin-B, other	XP_010252163.1	2.70E-284	PREDICTED: squamosa promoter-binding-like protein 3 isoform X1 [Nelumbo nucifera]
miR156a-5p	XM_010253864.2	1	NA	1	NA	XM_010253864.2	GO:0005634,GO:0005634,GO:0005634,GO:0005634,GO:0005634,GO:0003677,GO:0046872,GO:0003677,GO:0046872,GO:0003677,GO:0046872,GO:0003677,GO:0046872,GO:0003677,GO:0046872,	K13415|1|7.9e-20|102.4|mdm:103401427|protein brassinosteroid insensitive 1 [EC:2.7.10.1 2.7.11.1]!K20641|2|5.5e-13|79.7|cvr:CHLNCDRAFT_59250|Rho GTPase-activating protein 20!K21777|3|4.1e-08|63.5|psom:113316233|G2/mitotic-specific cyclin-B, other	XP_010252166.1	3.90E-267	PREDICTED: squamosa promoter-binding-like protein 12 isoform X2 [Nelumbo nucifera]
miR156a-5p	XM_010255726.2	NA	NA	2.5	NA	XM_010255726.2	GO:0016021,GO:0016021,GO:0005215,GO:0005215,	K09873|1|1.5e-137|491.9|nnu:104595131|aquaporin TIP	XP_010254028.1	8.00E-137	PREDICTED: aquaporin TIP2-1 [Nelumbo nucifera]
miR156a-5p	XM_010257006.2	NA	NA	2.5	NA	XM_010257006.2	-	K21249|1|7.2e-08|61.6|cre:CHLREDRAFT_168675|UV radiation resistance-associated gene protein	XP_010255308.1	2.40E-166	PREDICTED: uncharacterized protein LOC104596025 isoform X1 [Nelumbo nucifera]
miR156a-5p	XM_010257007.2	NA	NA	2.5	NA	XM_010257007.2	-	K21249|1|7.5e-11|71.2|cre:CHLREDRAFT_168675|UV radiation resistance-associated gene protein	XP_010255309.1	5.10E-151	PREDICTED: uncharacterized protein LOC104596025 isoform X2 [Nelumbo nucifera]
miR156a-5p	XM_010257008.2	NA	NA	2.5	NA	XM_010257008.2	-	-	XP_010255310.1	2.40E-134	PREDICTED: uncharacterized protein LOC104596025 isoform X3 [Nelumbo nucifera]
miR156a-5p	XM_010257277.2	NA	NA	2.5	NA	XM_010257277.2	GO:0005506,GO:0031418,GO:0016705,GO:0005506,GO:0031418,GO:0016705,	-	XP_010255579.1	1.10E-127	PREDICTED: uncharacterized protein LOC104596209 [Nelumbo nucifera]
miR156a-5p	XM_010257550.2	4	NA	2.5	NA	XM_010257550.2	GO:0005524,GO:0004356,GO:0006542,	K01915|1|2.4e-257|890.6|nnu:104596403|glutamine synthetase [EC:6.3.1.2]	XP_010255852.1	1.30E-256	PREDICTED: glutamine synthetase leaf isozyme, chloroplastic [Nelumbo nucifera]
miR156a-5p	XM_010258357.2	4	NA	2.5	NA	XM_010258357.2	GO:0048046,GO:0048046,GO:0048046,GO:0048046,GO:0005507,GO:0052716,GO:0005507,GO:0052716,GO:0016722,GO:0005507,GO:0052716,GO:0005507,GO:0052716,GO:0016722,GO:0046274,GO:0046274,GO:0046274,GO:0046274,	K05909|1|6.5e-288|992.3|vvi:100267265|laccase [EC:1.10.3.2]	XP_010262771.1	1.7e-310	PREDICTED: laccase-4-like [Nelumbo nucifera]
miR156a-5p	XM_010259128.2	1	NA	1	NA	XM_010259128.2	GO:0005634,GO:0005634,GO:0005634,GO:0003677,GO:0046872,GO:0003677,GO:0046872,GO:0003677,GO:0046872,	K13415|1|2.3e-18|97.1|mdm:103401427|protein brassinosteroid insensitive 1 [EC:2.7.10.1 2.7.11.1]!K20641|2|1.1e-12|78.2|cvr:CHLNCDRAFT_59250|Rho GTPase-activating protein 20	XP_010257430.1	1.80E-223	PREDICTED: squamosa promoter-binding-like protein 17 [Nelumbo nucifera]
miR156a-5p	XM_010259661.2	1	NA	1	NA	XM_010259661.2	GO:0005634,GO:0005634,GO:0005634,GO:0005634,GO:0003677,GO:0046872,GO:0003677,GO:0046872,GO:0003677,GO:0046872,GO:0003677,GO:0046872,	K13415|1|4.3e-16|89.7|mdm:103401427|protein brassinosteroid insensitive 1 [EC:2.7.10.1 2.7.11.1]!K20641|2|6.9e-14|82.4|cvr:CHLNCDRAFT_59250|Rho GTPase-activating protein 20	XP_010257963.1	0.00E+00	PREDICTED: squamosa promoter-binding-like protein 13A isoform X1 [Nelumbo nucifera]
miR156a-5p	XM_010259662.2	1	NA	1	NA	XM_010259662.2	GO:0005634,GO:0005634,GO:0005634,GO:0005634,GO:0003677,GO:0046872,GO:0003677,GO:0046872,GO:0003677,GO:0046872,GO:0003677,GO:0046872,	K13415|1|4.2e-16|89.7|mdm:103401427|protein brassinosteroid insensitive 1 [EC:2.7.10.1 2.7.11.1]!K20641|2|6.7e-14|82.4|cvr:CHLNCDRAFT_59250|Rho GTPase-activating protein 20	XP_010257963.1	0.00E+00	PREDICTED: squamosa promoter-binding-like protein 13A isoform X1 [Nelumbo nucifera]
miR156a-5p	XM_010259663.2	1	NA	1	NA	XM_010259663.2	GO:0005634,GO:0005634,GO:0005634,GO:0005634,GO:0003677,GO:0046872,GO:0003677,GO:0046872,GO:0003677,GO:0046872,GO:0003677,GO:0046872,	K13415|1|4.1e-16|89.7|mdm:103401427|protein brassinosteroid insensitive 1 [EC:2.7.10.1 2.7.11.1]!K20641|2|6.6e-14|82.4|cvr:CHLNCDRAFT_59250|Rho GTPase-activating protein 20	XP_010257963.1	0.00E+00	PREDICTED: squamosa promoter-binding-like protein 13A isoform X1 [Nelumbo nucifera]
miR156a-5p	XM_010259665.2	1	NA	1	NA	XM_010259665.2	GO:0005634,GO:0005634,GO:0005634,GO:0005634,GO:0003677,GO:0046872,GO:0003677,GO:0046872,GO:0003677,GO:0046872,GO:0003677,GO:0046872,	K13415|1|4.1e-16|89.7|mdm:103401427|protein brassinosteroid insensitive 1 [EC:2.7.10.1 2.7.11.1]!K20641|2|6.5e-14|82.4|cvr:CHLNCDRAFT_59250|Rho GTPase-activating protein 20	XP_010257963.1	0.00E+00	PREDICTED: squamosa promoter-binding-like protein 13A isoform X1 [Nelumbo nucifera]
miR156a-5p	XM_010259666.2	1	NA	1	NA	XM_010259666.2	GO:0005634,GO:0005634,GO:0005634,GO:0005634,GO:0003677,GO:0046872,GO:0003677,GO:0046872,GO:0003677,GO:0046872,GO:0003677,GO:0046872,	K13415|1|4.0e-16|89.7|mdm:103401427|protein brassinosteroid insensitive 1 [EC:2.7.10.1 2.7.11.1]!K20641|2|6.4e-14|82.4|cvr:CHLNCDRAFT_59250|Rho GTPase-activating protein 20	XP_010257963.1	0.00E+00	PREDICTED: squamosa promoter-binding-like protein 13A isoform X1 [Nelumbo nucifera]
miR156a-5p	XM_010259667.2	1	NA	1	NA	XM_010259667.2	GO:0005634,GO:0005634,GO:0005634,GO:0005634,GO:0003677,GO:0046872,GO:0003677,GO:0046872,GO:0003677,GO:0046872,GO:0003677,GO:0046872,	K13415|1|3.9e-16|89.7|mdm:103401427|protein brassinosteroid insensitive 1 [EC:2.7.10.1 2.7.11.1]!K20641|2|6.2e-14|82.4|cvr:CHLNCDRAFT_59250|Rho GTPase-activating protein 20	XP_010257963.1	0.00E+00	PREDICTED: squamosa promoter-binding-like protein 13A isoform X1 [Nelumbo nucifera]
miR156a-5p	XM_010259668.2	1	NA	1	NA	XM_010259668.2	GO:0005634,GO:0005634,GO:0005634,GO:0005634,GO:0003677,GO:0046872,GO:0003677,GO:0046872,GO:0003677,GO:0046872,GO:0003677,GO:0046872,	K13415|1|4.3e-16|89.7|mdm:103401427|protein brassinosteroid insensitive 1 [EC:2.7.10.1 2.7.11.1]!K20641|2|6.8e-14|82.4|cvr:CHLNCDRAFT_59250|Rho GTPase-activating protein 20	XP_010257970.1	0.00E+00	PREDICTED: squamosa promoter-binding-like protein 13A isoform X2 [Nelumbo nucifera]
miR156a-5p	XM_010260026.2	NA	NA	2.2	NA	XM_010260026.2	GO:0009501,GO:0009507,GO:0009501,GO:0009507,GO:0004373,GO:0004373,GO:0019252,GO:0019252,	K00703|1|0.0e+00|1602.4|nnu:104598114|starch synthase [EC:2.4.1.21]	XP_010258328.1	0.00E+00	PREDICTED: granule-bound starch synthase 2, chloroplastic/amyloplastic-like [Nelumbo nucifera]
miR156a-5p	XM_010260590.2	1	NA	1	NA	XM_010260590.2	GO:0005634,GO:0005634,GO:0005634,GO:0003677,GO:0046872,GO:0003677,GO:0046872,GO:0003677,GO:0046872,	-	XP_010258892.1	4.40E-246	PREDICTED: squamosa promoter-binding-like protein 7 [Nelumbo nucifera]
miR156a-5p	XM_010261018.2	NA	NA	2.2	NA	XM_010261018.2	GO:0051287,GO:0003979,GO:0051287,GO:0003979,GO:0051287,GO:0003979,GO:0051287,GO:0003979,	K00012|1|8.2e-258|892.1|nnu:104601106|UDPglucose 6-dehydrogenase [EC:1.1.1.22]	XP_010259320.1	4.80E-280	PREDICTED: UDP-glucose 6-dehydrogenase 5-like [Nelumbo nucifera]
miR156a-5p	XM_010261969.2	2	NA	1.5	NA	XM_010261969.2	GO:0005634,GO:0005634,GO:0003677,GO:0046872,GO:0003677,GO:0046872,	K13415|1|4.1e-23|112.1|mdm:103401427|protein brassinosteroid insensitive 1 [EC:2.7.10.1 2.7.11.1]!K20641|2|7.7e-14|81.3|cvr:CHLNCDRAFT_59250|Rho GTPase-activating protein 20	XP_010260271.1	8.30E-107	PREDICTED: squamosa promoter-binding protein 1 [Nelumbo nucifera]
miR156a-5p	XM_010262424.1	1	NA	1	NA	XM_010262424.1	GO:0005634,GO:0005634,GO:0005634,GO:0005634,GO:0003677,GO:0046872,GO:0003677,GO:0046872,GO:0003677,GO:0046872,GO:0003677,GO:0046872,	K13415|1|1.7e-16|90.9|mdm:103401427|protein brassinosteroid insensitive 1 [EC:2.7.10.1 2.7.11.1]!K20641|2|8.0e-14|82.0|cvr:CHLNCDRAFT_59250|Rho GTPase-activating protein 20	XP_010260726.1	0.00E+00	PREDICTED: squamosa promoter-binding-like protein 6 isoform X1 [Nelumbo nucifera]
miR156a-5p	XM_010262434.1	1	NA	1	NA	XM_010262434.1	GO:0005634,GO:0005634,GO:0005634,GO:0005634,GO:0003677,GO:0046872,GO:0003677,GO:0046872,GO:0003677,GO:0046872,GO:0003677,GO:0046872,	K13415|1|1.6e-16|90.9|mdm:103401427|protein brassinosteroid insensitive 1 [EC:2.7.10.1 2.7.11.1]!K20641|2|7.6e-14|82.0|cvr:CHLNCDRAFT_59250|Rho GTPase-activating protein 20	XP_010260726.1	0.00E+00	PREDICTED: squamosa promoter-binding-like protein 6 isoform X1 [Nelumbo nucifera]
miR156a-5p	XM_010262443.1	1	NA	1	NA	XM_010262443.1	GO:0005634,GO:0005634,GO:0005634,GO:0005634,GO:0003677,GO:0046872,GO:0003677,GO:0046872,GO:0003677,GO:0046872,GO:0003677,GO:0046872,	K13415|1|1.7e-16|90.9|mdm:103401427|protein brassinosteroid insensitive 1 [EC:2.7.10.1 2.7.11.1]!K20641|2|7.9e-14|82.0|cvr:CHLNCDRAFT_59250|Rho GTPase-activating protein 20	XP_010260726.1	0.00E+00	PREDICTED: squamosa promoter-binding-like protein 6 isoform X1 [Nelumbo nucifera]
miR156a-5p	XM_010262451.1	1	NA	1	NA	XM_010262451.1	GO:0005634,GO:0005634,GO:0005634,GO:0005634,GO:0003677,GO:0046872,GO:0003677,GO:0046872,GO:0003677,GO:0046872,GO:0003677,GO:0046872,	K13415|1|1.6e-16|90.9|mdm:103401427|protein brassinosteroid insensitive 1 [EC:2.7.10.1 2.7.11.1]!K20641|2|7.5e-14|82.0|cvr:CHLNCDRAFT_59250|Rho GTPase-activating protein 20	XP_010260726.1	0.00E+00	PREDICTED: squamosa promoter-binding-like protein 6 isoform X1 [Nelumbo nucifera]
miR156a-5p	XM_010262459.1	1	NA	1	NA	XM_010262459.1	GO:0005634,GO:0005634,GO:0005634,GO:0005634,GO:0003677,GO:0046872,GO:0003677,GO:0046872,GO:0003677,GO:0046872,GO:0003677,GO:0046872,	K13415|1|1.7e-16|90.9|mdm:103401427|protein brassinosteroid insensitive 1 [EC:2.7.10.1 2.7.11.1]!K20641|2|7.7e-14|82.0|cvr:CHLNCDRAFT_59250|Rho GTPase-activating protein 20	XP_010260726.1	0.00E+00	PREDICTED: squamosa promoter-binding-like protein 6 isoform X1 [Nelumbo nucifera]
miR156a-5p	XM_010262466.1	1	NA	1	NA	XM_010262466.1	GO:0005634,GO:0005634,GO:0005634,GO:0005634,GO:0003677,GO:0046872,GO:0003677,GO:0046872,GO:0003677,GO:0046872,GO:0003677,GO:0046872,	K13415|1|1.6e-16|90.9|mdm:103401427|protein brassinosteroid insensitive 1 [EC:2.7.10.1 2.7.11.1]!K20641|2|7.3e-14|82.0|cvr:CHLNCDRAFT_59250|Rho GTPase-activating protein 20	XP_010260726.1	0.00E+00	PREDICTED: squamosa promoter-binding-like protein 6 isoform X1 [Nelumbo nucifera]
miR156a-5p	XM_010262628.2	3.5	NA	2	NA	XM_010262628.2	-	K11253|1|4.9e-70|266.9|egu:105041527|histone H3	XP_010916783.1	2.60E-69	PREDICTED: histone H3-like centromeric protein CSE4 [Elaeis guineensis]
miR156a-5p	XM_010263160.2	3	NA	NA	NA	XM_010263160.2	-	-	XP_010261462.1	8.00E-90	PREDICTED: uncharacterized protein LOC104600294 [Nelumbo nucifera]
miR156a-5p	XM_010265903.2	NA	NA	2	NA	XM_010265903.2	GO:0009733,GO:0009733,GO:0009733,GO:0009733,GO:0009733,	K14488|1|1.2e-94|349.7|nnu:104602283|SAUR family protein	XP_010264205.1	6.30E-94	PREDICTED: auxin-responsive protein SAUR36-like [Nelumbo nucifera]
miR156a-5p	XM_010266030.2	1	NA	1	NA	XM_010266030.2	GO:0005634,GO:0005634,GO:0005634,GO:0003677,GO:0046872,GO:0003677,GO:0046872,GO:0003677,GO:0046872,	K13415|1|2.1e-18|97.1|mdm:103401427|protein brassinosteroid insensitive 1 [EC:2.7.10.1 2.7.11.1]!K20641|2|7.7e-13|78.6|cvr:CHLNCDRAFT_59250|Rho GTPase-activating protein 20	XP_010264332.1	6.10E-242	PREDICTED: squamosa promoter-binding-like protein 7 [Nelumbo nucifera]
miR156a-5p	XM_010267551.2	1	NA	1	NA	XM_010267551.2	GO:0005634,GO:0005634,GO:0005634,GO:0003677,GO:0046872,GO:0003677,GO:0046872,GO:0003677,GO:0046872,	K13415|1|4.0e-19|99.0|mdm:103401427|protein brassinosteroid insensitive 1 [EC:2.7.10.1 2.7.11.1]!K20641|2|4.3e-13|79.0|cvr:CHLNCDRAFT_59250|Rho GTPase-activating protein 20	XP_010265853.1	9.60E-229	PREDICTED: squamosa promoter-binding-like protein 14 [Nelumbo nucifera]
miR156a-5p	XM_010267981.2	4	NA	2.5	NA	XM_010267981.2	GO:0003723,GO:0003723,GO:0003723,GO:0003723,	K12741|1|2.2e-20|103.6|ppp:112291379|heterogeneous nuclear ribonucleoprotein A1/A3	XP_010266283.1	3.00E-169	PREDICTED: RNA-binding protein 38-like [Nelumbo nucifera]
miR156a-5p	XM_010270875.2	4	NA	2	NA	XM_010270875.2	GO:0004175,	K20309|1|5.4e-213|743.8|nnu:104605919|trafficking protein particle complex subunit 12	XP_010269177.1	2.90E-212	PREDICTED: trafficking protein particle complex subunit 12 [Nelumbo nucifera]
miR156a-5p	XM_010272024.2	3	NA	2	NA	XM_010272024.2	GO:0046872,	K08343|1|1.6e-15|88.6|zma:103625959|ubiquitin-like-conjugating enzyme ATG3!K00232|2|4.0e-11|73.9|ghi:107952742|acyl-CoA oxidase [EC:1.3.3.6]!K03580|3|1.4e-08|65.5|han:110895866|ATP-dependent helicase HepA [EC:3.6.4.-]!K11643|4|7.1e-08|63.2|ppp:112295196|chromodomain-helicase-DNA-binding protein 4 [EC:3.6.4.12]	XP_010270326.1	0.00E+00	PREDICTED: uncharacterized protein LOC104606694 [Nelumbo nucifera]
miR156a-5p	XM_010274087.1	2	NA	1.5	NA	XM_010274087.1	GO:0005634,GO:0005634,GO:0003677,GO:0046872,GO:0003677,GO:0046872,	K13415|1|2.5e-24|115.5|mdm:103401427|protein brassinosteroid insensitive 1 [EC:2.7.10.1 2.7.11.1]	XP_010272389.1	8.20E-106	PREDICTED: squamosa promoter-binding protein 1-like [Nelumbo nucifera]
miR156a-5p	XM_010276912.2	NA	NA	2.5	NA	XM_010276912.2	-	K14496|1|3.6e-121|437.6|nnu:104610351|abscisic acid receptor PYR/PYL family	XP_010275214.1	1.90E-120	PREDICTED: abscisic acid receptor PYR1 [Nelumbo nucifera]
miR156a-5p	XM_010280181.2	1	NA	1	NA	XM_010280181.2	GO:0005634,GO:0005634,GO:0005634,GO:0005634,GO:0005634,GO:0003677,GO:0046872,GO:0003677,GO:0046872,GO:0003677,GO:0046872,GO:0003677,GO:0046872,GO:0003677,GO:0046872,	K13415|1|4.7e-20|103.2|mdm:103401427|protein brassinosteroid insensitive 1 [EC:2.7.10.1 2.7.11.1]!K20641|2|2.7e-12|77.4|cvr:CHLNCDRAFT_59250|Rho GTPase-activating protein 20!K21777|3|8.3e-09|65.9|psom:113316233|G2/mitotic-specific cyclin-B, other	XP_010278483.1	1.80E-291	PREDICTED: squamosa promoter-binding-like protein 3 isoform X1 [Nelumbo nucifera]
miR156a-5p	XM_010280183.2	1	NA	1	NA	XM_010280183.2	GO:0005634,GO:0005634,GO:0005634,GO:0005634,GO:0005634,GO:0003677,GO:0046872,GO:0003677,GO:0046872,GO:0003677,GO:0046872,GO:0003677,GO:0046872,GO:0003677,GO:0046872,	K13415|1|4.5e-20|103.2|mdm:103401427|protein brassinosteroid insensitive 1 [EC:2.7.10.1 2.7.11.1]!K20641|2|2.0e-12|77.8|cvr:CHLNCDRAFT_59250|Rho GTPase-activating protein 20!K21777|3|8.0e-09|65.9|psom:113316233|G2/mitotic-specific cyclin-B, other	XP_010278485.1	1.20E-273	PREDICTED: squamosa promoter-binding-like protein 3 isoform X3 [Nelumbo nucifera]
miR156a-5p	XM_019196610.1	NA	NA	2.5	NA	XM_019196610.1	GO:0046983,GO:0046983,GO:0046983,	K04733|1|1.3e-06|56.2|pavi:110761908|interleukin-1 receptor-associated kinase 4 [EC:2.7.11.1]!K20558|3|8.4e-06|53.5|gmx:100809717|transcription factor SPEECHLESS	XP_019052155.1	2.10E-108	PREDICTED: transcription factor bHLH101-like isoform X2 [Nelumbo nucifera]
miR156a-5p	XM_019196757.1	1	NA	1	NA	XM_019196757.1	GO:0005634,GO:0005634,GO:0005634,GO:0003677,GO:0046872,GO:0003677,GO:0046872,GO:0003677,GO:0046872,	K13415|1|8.9e-17|91.7|mdm:103401427|protein brassinosteroid insensitive 1 [EC:2.7.10.1 2.7.11.1]!K20641|2|1.6e-10|70.9|cvr:CHLNCDRAFT_59250|Rho GTPase-activating protein 20	XP_010249063.1	3.40E-248	PREDICTED: squamosa promoter-binding-like protein 18 [Nelumbo nucifera]
miR156a-5p	XM_019198370.1	1	NA	1	NA	XM_019198370.1	GO:0005634,GO:0005634,GO:0005634,GO:0005634,GO:0003677,GO:0046872,GO:0003677,GO:0046872,GO:0003677,GO:0046872,GO:0003677,GO:0046872,	K13415|1|1.6e-16|90.9|mdm:103401427|protein brassinosteroid insensitive 1 [EC:2.7.10.1 2.7.11.1]!K20641|2|7.3e-14|82.0|cvr:CHLNCDRAFT_59250|Rho GTPase-activating protein 20	XP_010260726.1	0.00E+00	PREDICTED: squamosa promoter-binding-like protein 6 isoform X1 [Nelumbo nucifera]
miR156a-5p	XM_019198371.1	1	NA	1	NA	XM_019198371.1	GO:0005634,GO:0005634,GO:0005634,GO:0005634,GO:0003677,GO:0046872,GO:0003677,GO:0046872,GO:0003677,GO:0046872,GO:0003677,GO:0046872,	K13415|1|1.6e-16|90.9|mdm:103401427|protein brassinosteroid insensitive 1 [EC:2.7.10.1 2.7.11.1]!K20641|2|7.6e-14|82.0|cvr:CHLNCDRAFT_59250|Rho GTPase-activating protein 20	XP_010260726.1	0.00E+00	PREDICTED: squamosa promoter-binding-like protein 6 isoform X1 [Nelumbo nucifera]
miR156a-5p	XM_019198375.1	1	NA	1	NA	XM_019198375.1	GO:0005634,GO:0005634,GO:0005634,GO:0005634,GO:0003677,GO:0046872,GO:0003677,GO:0046872,GO:0003677,GO:0046872,GO:0003677,GO:0046872,	K13415|1|1.6e-16|90.9|mdm:103401427|protein brassinosteroid insensitive 1 [EC:2.7.10.1 2.7.11.1]!K20641|2|7.6e-14|82.0|cvr:CHLNCDRAFT_59250|Rho GTPase-activating protein 20	XP_010260726.1	0.00E+00	PREDICTED: squamosa promoter-binding-like protein 6 isoform X1 [Nelumbo nucifera]
miR156a-5p	XM_019198376.1	1	NA	1	NA	XM_019198376.1	GO:0005634,GO:0005634,GO:0005634,GO:0005634,GO:0003677,GO:0046872,GO:0003677,GO:0046872,GO:0003677,GO:0046872,GO:0003677,GO:0046872,	K13415|1|1.6e-16|90.9|mdm:103401427|protein brassinosteroid insensitive 1 [EC:2.7.10.1 2.7.11.1]!K20641|2|7.6e-14|82.0|cvr:CHLNCDRAFT_59250|Rho GTPase-activating protein 20	XP_019053921.1	0.00E+00	PREDICTED: squamosa promoter-binding-like protein 6 isoform X2 [Nelumbo nucifera]
miR156a-5p	XM_019198793.1	NA	NA	2.5	NA	XM_019198793.1	GO:0005634,GO:0005634,GO:0005634,GO:0005634,GO:0003700,GO:0003700,GO:0003700,GO:0003700,	K14514|1|0.0e+00|1242.6|nnu:104603484|ethylene-insensitive protein 3	XP_019054338.1	0.00E+00	PREDICTED: ETHYLENE INSENSITIVE 3-like 3 protein [Nelumbo nucifera]
miR156a-5p	XM_019199212.1	4	NA	2	NA	XM_019199212.1	GO:0004175,	K20309|1|2.8e-213|743.8|nnu:104605919|trafficking protein particle complex subunit 12	XP_010269177.1	1.50E-212	PREDICTED: trafficking protein particle complex subunit 12 [Nelumbo nucifera]
miR156a-5p	XM_019200318.1	1	NA	1	NA	XM_019200318.1	GO:0005634,GO:0005634,GO:0005634,GO:0005634,GO:0005634,GO:0003677,GO:0046872,GO:0003677,GO:0046872,GO:0003677,GO:0046872,GO:0003677,GO:0046872,GO:0003677,GO:0046872,	K13415|1|4.9e-20|103.2|mdm:103401427|protein brassinosteroid insensitive 1 [EC:2.7.10.1 2.7.11.1]!K20641|2|2.9e-12|77.4|cvr:CHLNCDRAFT_59250|Rho GTPase-activating protein 20!K21777|3|8.6e-09|65.9|psom:113316233|G2/mitotic-specific cyclin-B, other	XP_010278483.1	1.80E-291	PREDICTED: squamosa promoter-binding-like protein 3 isoform X1 [Nelumbo nucifera]
miR156a-5p	XM_019200319.1	1	NA	1	NA	XM_019200319.1	GO:0005634,GO:0005634,GO:0005634,GO:0003677,GO:0046872,GO:0003677,GO:0046872,GO:0003677,GO:0046872,	K13415|1|4.3e-20|103.2|mdm:103401427|protein brassinosteroid insensitive 1 [EC:2.7.10.1 2.7.11.1]!K20641|2|2.5e-12|77.4|cvr:CHLNCDRAFT_59250|Rho GTPase-activating protein 20!K21777|3|7.6e-09|65.9|psom:113316233|G2/mitotic-specific cyclin-B, other	XP_019055864.1	3.70E-280	PREDICTED: squamosa promoter-binding-like protein 3 isoform X2 [Nelumbo nucifera]
miR156a-5p	XM_019200320.1	1	NA	1	NA	XM_019200320.1	GO:0005634,GO:0005634,GO:0005634,GO:0003677,GO:0046872,GO:0003677,GO:0046872,GO:0003677,GO:0046872,	K13415|1|4.1e-20|103.2|mdm:103401427|protein brassinosteroid insensitive 1 [EC:2.7.10.1 2.7.11.1]!K20641|2|2.4e-12|77.4|cvr:CHLNCDRAFT_59250|Rho GTPase-activating protein 20!K21777|3|7.3e-09|65.9|psom:113316233|G2/mitotic-specific cyclin-B, other	XP_019055865.1	2.60E-254	PREDICTED: squamosa promoter-binding-like protein 12 isoform X4 [Nelumbo nucifera]
miR156a-5p	XM_019200476.1	4	NA	2	NA	XM_019200476.1	-	-	XP_019056021.1	8.70E-85	PREDICTED: uncharacterized protein LOC104613517 [Nelumbo nucifera]
miR156a-5p	XR_002023009.1	NA	NA	2.5	NA	XR_002023009.1	GO:0005634,GO:0005634,GO:0005634,GO:0005634,GO:0003700,GO:0003700,GO:0003700,GO:0003700,	K14514|1|0.0e+00|1242.6|nnu:104603484|ethylene-insensitive protein 3	XP_019054338.1	0.00E+00	PREDICTED: ETHYLENE INSENSITIVE 3-like 3 protein [Nelumbo nucifera]
miR156a-5p	XR_002023159.1	4	NA	2	NA	XR_002023159.1	GO:0004175,	K20309|1|3.3e-213|743.8|nnu:104605919|trafficking protein particle complex subunit 12	XP_010269177.1	1.70E-212	PREDICTED: trafficking protein particle complex subunit 12 [Nelumbo nucifera]
miR156a-5p	XR_002023319.1	4	NA	2.5	NA	XR_002023319.1	GO:0005623,GO:0016021,GO:0005623,GO:0016021,GO:0005623,GO:0016021,GO:0016972,GO:0016972,GO:0016972,GO:0045454,GO:0045454,GO:0045454,	K10758|1|1.7e-22|111.3|nnu:104595277|thiol oxidase [EC:1.8.3.2]	XP_010254490.1	9.00E-22	PREDICTED: sulfhydryl oxidase 2-like isoform X3 [Nelumbo nucifera]
miR156a-5p	XR_733668.2	4	NA	2	NA	XR_733668.2	-	-	XP_010264887.1	8.10E-72	PREDICTED: uncharacterized protein LOC104602775 isoform X3 [Nelumbo nucifera]
miR156a-5p	XR_734669.1	3	NA	NA	NA	XR_734669.1	GO:0009507,GO:0003844,GO:0043169,GO:0004553,GO:0005978,GO:0009791,	K00700|1|0.0e+00|1508.4|vvi:100260732|1,4-alpha-glucan branching enzyme [EC:2.4.1.18]	XP_003634715.1	0.00E+00	PREDICTED: 1,4-alpha-glucan-branching enzyme 3, chloroplastic/amyloplastic [Vitis vinifera]
miR156a-5p	XR_735272.2	1	NA	1	NA	XR_735272.2	GO:0005634,GO:0005634,GO:0005634,GO:0005634,GO:0003677,GO:0046872,GO:0003677,GO:0046872,GO:0003677,GO:0046872,GO:0003677,GO:0046872,	K13415|1|4.1e-16|89.7|mdm:103401427|protein brassinosteroid insensitive 1 [EC:2.7.10.1 2.7.11.1]!K20641|2|6.6e-14|82.4|cvr:CHLNCDRAFT_59250|Rho GTPase-activating protein 20	XP_010257963.1	0.00E+00	PREDICTED: squamosa promoter-binding-like protein 13A isoform X1 [Nelumbo nucifera]
miR156a-5p	XR_736804.2	3	NA	2	NA	XR_736804.2	GO:0046872,	K08343|1|1.5e-15|88.6|zma:103625959|ubiquitin-like-conjugating enzyme ATG3!K00232|2|3.7e-11|73.9|ghi:107952742|acyl-CoA oxidase [EC:1.3.3.6]!K03580|3|1.3e-08|65.5|han:110895866|ATP-dependent helicase HepA [EC:3.6.4.-]!K11643|4|6.6e-08|63.2|ppp:112295196|chromodomain-helicase-DNA-binding protein 4 [EC:3.6.4.12]	XP_010270326.1	0.00E+00	PREDICTED: uncharacterized protein LOC104606694 [Nelumbo nucifera]
miR156a-5p	XR_736805.2	3	NA	2	NA	XR_736805.2	GO:0046872,	K08343|1|1.5e-15|88.6|zma:103625959|ubiquitin-like-conjugating enzyme ATG3!K00232|2|3.9e-11|73.9|ghi:107952742|acyl-CoA oxidase [EC:1.3.3.6]!K03580|3|1.4e-08|65.5|han:110895866|ATP-dependent helicase HepA [EC:3.6.4.-]!K11643|4|6.9e-08|63.2|ppp:112295196|chromodomain-helicase-DNA-binding protein 4 [EC:3.6.4.12]	XP_010270326.1	0.00E+00	PREDICTED: uncharacterized protein LOC104606694 [Nelumbo nucifera]
miR156a-5p	XR_736807.1	3	NA	2	NA	XR_736807.1	GO:0046872,	K08343|1|1.1e-15|88.6|zma:103625959|ubiquitin-like-conjugating enzyme ATG3!K00232|2|2.7e-11|73.9|ghi:107952742|acyl-CoA oxidase [EC:1.3.3.6]!K03580|3|9.6e-09|65.5|han:110895866|ATP-dependent helicase HepA [EC:3.6.4.-]!K11643|4|4.8e-08|63.2|ppp:112274218|chromodomain-helicase-DNA-binding protein 4 [EC:3.6.4.12]	XP_010270326.1	0.00E+00	PREDICTED: uncharacterized protein LOC104606694 [Nelumbo nucifera]
miR156a-5p	XR_736816.2	3	NA	2.5	NA	XR_736816.2	GO:0003950,GO:0006471,	K10798|1|9.7e-18|95.1|nnu:104607697|poly [ADP-ribose] polymerase [EC:2.4.2.30]	XP_010271692.1	5.20E-17	PREDICTED: putative poly [ADP-ribose] polymerase 3 [Nelumbo nucifera]
miR156a-5p	XR_736817.2	3	NA	2.5	NA	XR_736817.2	-	K10798|1|2.6e-21|107.1|lang:109353370|poly [ADP-ribose] polymerase [EC:2.4.2.30]	XP_019451151.1	1.40E-20	PREDICTED: poly [ADP-ribose] polymerase 3 [Lupinus angustifolius]
miR156b-3p	XM_010258103.2	3.5	NA	NA	NA	XM_010258103.2	GO:0016021,GO:0016021,GO:0016021,GO:0005886,GO:0016021,GO:0005524,GO:0016887,GO:0005524,GO:0016887,GO:0005524,GO:0042626,GO:0005524,GO:0016887,GO:0080168,GO:0009737,	K05681|1|4.4e-169|597.8|sind:105177025|ATP-binding cassette, subfamily G (WHITE), member 2	XP_010256405.1	0.00E+00	PREDICTED: ABC transporter G family member 25 [Nelumbo nucifera]
miR156c	XM_010249444.2	3.5	NA	NA	NA	XM_010249444.2	-	K14411|1|3.6e-44|182.6|csv:101220676|RNA-binding protein Musashi	XP_010247740.1	6.50E-249	PREDICTED: protein IQ-DOMAIN 1-like [Nelumbo nucifera]
miR156c	XM_010249459.2	3.5	NA	NA	NA	XM_010249459.2	-	K14411|1|3.6e-44|182.6|csv:101220676|RNA-binding protein Musashi	XP_010247740.1	6.30E-249	PREDICTED: protein IQ-DOMAIN 1-like [Nelumbo nucifera]
miR156c	XM_010249472.2	3.5	NA	NA	NA	XM_010249472.2	-	K14411|1|3.6e-44|182.6|csv:101220676|RNA-binding protein Musashi	XP_010247740.1	6.40E-249	PREDICTED: protein IQ-DOMAIN 1-like [Nelumbo nucifera]
miR156c	XM_010249912.2	3.5	NA	NA	NA	XM_010249912.2	GO:0004553,GO:0004553,GO:0005975,GO:0005975,	K01183|1|2.8e-95|350.5|nnu:104591123|chitinase [EC:3.2.1.14]	XP_010248214.1	1.50E-94	PREDICTED: acidic endochitinase-like, partial [Nelumbo nucifera]
miR156c	XM_010250761.2	1	NA	NA	NA	XM_010250761.2	GO:0005634,GO:0005634,GO:0005634,GO:0003677,GO:0046872,GO:0003677,GO:0046872,GO:0003677,GO:0046872,	K13415|1|9.2e-17|91.7|mdm:103401427|protein brassinosteroid insensitive 1 [EC:2.7.10.1 2.7.11.1]!K20641|2|1.7e-10|70.9|cvr:CHLNCDRAFT_59250|Rho GTPase-activating protein 20	XP_010249063.1	3.50E-248	PREDICTED: squamosa promoter-binding-like protein 18 [Nelumbo nucifera]
miR156c	XM_010250762.2	1	NA	NA	NA	XM_010250762.2	GO:0005634,GO:0005634,GO:0005634,GO:0003677,GO:0046872,GO:0003677,GO:0046872,GO:0003677,GO:0046872,	K13415|1|8.8e-17|91.7|mdm:103401427|protein brassinosteroid insensitive 1 [EC:2.7.10.1 2.7.11.1]!K20641|2|1.6e-10|70.9|cvr:CHLNCDRAFT_59250|Rho GTPase-activating protein 20	XP_010249063.1	3.30E-248	PREDICTED: squamosa promoter-binding-like protein 18 [Nelumbo nucifera]
miR156c	XM_010250763.2	1	NA	NA	NA	XM_010250763.2	GO:0005634,GO:0005634,GO:0005634,GO:0003677,GO:0046872,GO:0003677,GO:0046872,GO:0003677,GO:0046872,	K13415|1|8.8e-17|91.7|mdm:103401427|protein brassinosteroid insensitive 1 [EC:2.7.10.1 2.7.11.1]!K20641|2|1.6e-10|70.9|cvr:CHLNCDRAFT_59250|Rho GTPase-activating protein 20	XP_010249063.1	3.30E-248	PREDICTED: squamosa promoter-binding-like protein 18 [Nelumbo nucifera]
miR156c	XM_010250764.2	1	NA	NA	NA	XM_010250764.2	GO:0005634,GO:0005634,GO:0005634,GO:0003677,GO:0046872,GO:0003677,GO:0046872,GO:0003677,GO:0046872,	K13415|1|8.1e-17|91.7|mdm:103401427|protein brassinosteroid insensitive 1 [EC:2.7.10.1 2.7.11.1]!K20641|2|1.5e-10|70.9|cvr:CHLNCDRAFT_59250|Rho GTPase-activating protein 20	XP_010249063.1	3.10E-248	PREDICTED: squamosa promoter-binding-like protein 18 [Nelumbo nucifera]
miR156c	XM_010250765.2	1	NA	NA	NA	XM_010250765.2	GO:0005634,GO:0005634,GO:0005634,GO:0003677,GO:0046872,GO:0003677,GO:0046872,GO:0003677,GO:0046872,	K13415|1|8.1e-17|91.7|mdm:103401427|protein brassinosteroid insensitive 1 [EC:2.7.10.1 2.7.11.1]!K20641|2|1.5e-10|70.9|cvr:CHLNCDRAFT_59250|Rho GTPase-activating protein 20	XP_010249063.1	3.10E-248	PREDICTED: squamosa promoter-binding-like protein 18 [Nelumbo nucifera]
miR156c	XM_010250766.2	1	NA	NA	NA	XM_010250766.2	GO:0005634,GO:0005634,GO:0005634,GO:0003677,GO:0046872,GO:0003677,GO:0046872,GO:0003677,GO:0046872,	K13415|1|7.8e-17|91.7|mdm:103401427|protein brassinosteroid insensitive 1 [EC:2.7.10.1 2.7.11.1]!K20641|2|1.4e-10|70.9|cvr:CHLNCDRAFT_59250|Rho GTPase-activating protein 20	XP_010249063.1	3.00E-248	PREDICTED: squamosa promoter-binding-like protein 18 [Nelumbo nucifera]
miR156c	XM_010252358.2	1	NA	NA	NA	XM_010252358.2	GO:0005634,GO:0005634,GO:0005634,GO:0003677,GO:0046872,GO:0003677,GO:0046872,GO:0003677,GO:0046872,	K13415|1|2.3e-17|93.6|mdm:103401427|protein brassinosteroid insensitive 1 [EC:2.7.10.1 2.7.11.1]!K20641|2|4.6e-10|69.3|cvr:CHLNCDRAFT_59250|Rho GTPase-activating protein 20	XP_010250660.1	7.20E-235	PREDICTED: teosinte glume architecture 1-like [Nelumbo nucifera]
miR156c	XM_010252359.2	1	NA	NA	NA	XM_010252359.2	GO:0005634,GO:0005634,GO:0005634,GO:0003677,GO:0046872,GO:0003677,GO:0046872,GO:0003677,GO:0046872,	K13415|1|2.2e-17|93.6|mdm:103401427|protein brassinosteroid insensitive 1 [EC:2.7.10.1 2.7.11.1]!K20641|2|4.4e-10|69.3|cvr:CHLNCDRAFT_59250|Rho GTPase-activating protein 20	XP_010250660.1	6.80E-235	PREDICTED: teosinte glume architecture 1-like [Nelumbo nucifera]
miR156c	XM_010252360.1	1	NA	NA	NA	XM_010252360.1	GO:0005634,GO:0005634,GO:0005634,GO:0003677,GO:0046872,GO:0003677,GO:0046872,GO:0003677,GO:0046872,	K13415|1|2.1e-17|93.6|mdm:103401427|protein brassinosteroid insensitive 1 [EC:2.7.10.1 2.7.11.1]!K20641|2|4.3e-10|69.3|cvr:CHLNCDRAFT_59250|Rho GTPase-activating protein 20	XP_010250660.1	6.70E-235	PREDICTED: teosinte glume architecture 1-like [Nelumbo nucifera]
miR156c	XM_010253861.2	0	NA	NA	NA	XM_010253861.2	GO:0005634,GO:0005634,GO:0005634,GO:0005634,GO:0005634,GO:0003677,GO:0046872,GO:0003677,GO:0046872,GO:0003677,GO:0046872,GO:0003677,GO:0046872,GO:0003677,GO:0046872,	K13415|1|8.1e-20|102.4|mdm:103401427|protein brassinosteroid insensitive 1 [EC:2.7.10.1 2.7.11.1]!K20641|2|1.2e-12|78.6|cvr:CHLNCDRAFT_59250|Rho GTPase-activating protein 20!K21777|3|4.2e-08|63.5|psom:113316233|G2/mitotic-specific cyclin-B, other	XP_010252163.1	2.80E-284	PREDICTED: squamosa promoter-binding-like protein 3 isoform X1 [Nelumbo nucifera]
miR156c	XM_010253862.2	0	NA	NA	NA	XM_010253862.2	GO:0005634,GO:0005634,GO:0005634,GO:0005634,GO:0005634,GO:0003677,GO:0046872,GO:0003677,GO:0046872,GO:0003677,GO:0046872,GO:0003677,GO:0046872,GO:0003677,GO:0046872,	K13415|1|8.1e-20|102.4|mdm:103401427|protein brassinosteroid insensitive 1 [EC:2.7.10.1 2.7.11.1]!K20641|2|1.2e-12|78.6|cvr:CHLNCDRAFT_59250|Rho GTPase-activating protein 20!K21777|3|4.1e-08|63.5|psom:113316233|G2/mitotic-specific cyclin-B, other	XP_010252163.1	2.70E-284	PREDICTED: squamosa promoter-binding-like protein 3 isoform X1 [Nelumbo nucifera]
miR156c	XM_010253864.2	0	NA	NA	NA	XM_010253864.2	GO:0005634,GO:0005634,GO:0005634,GO:0005634,GO:0005634,GO:0003677,GO:0046872,GO:0003677,GO:0046872,GO:0003677,GO:0046872,GO:0003677,GO:0046872,GO:0003677,GO:0046872,	K13415|1|7.9e-20|102.4|mdm:103401427|protein brassinosteroid insensitive 1 [EC:2.7.10.1 2.7.11.1]!K20641|2|5.5e-13|79.7|cvr:CHLNCDRAFT_59250|Rho GTPase-activating protein 20!K21777|3|4.1e-08|63.5|psom:113316233|G2/mitotic-specific cyclin-B, other	XP_010252166.1	3.90E-267	PREDICTED: squamosa promoter-binding-like protein 12 isoform X2 [Nelumbo nucifera]
miR156c	XM_010257006.2	3	NA	NA	NA	XM_010257006.2	-	K21249|1|7.2e-08|61.6|cre:CHLREDRAFT_168675|UV radiation resistance-associated gene protein	XP_010255308.1	2.40E-166	PREDICTED: uncharacterized protein LOC104596025 isoform X1 [Nelumbo nucifera]
miR156c	XM_010257007.2	3	NA	NA	NA	XM_010257007.2	-	K21249|1|7.5e-11|71.2|cre:CHLREDRAFT_168675|UV radiation resistance-associated gene protein	XP_010255309.1	5.10E-151	PREDICTED: uncharacterized protein LOC104596025 isoform X2 [Nelumbo nucifera]
miR156c	XM_010257008.2	3	NA	NA	NA	XM_010257008.2	-	-	XP_010255310.1	2.40E-134	PREDICTED: uncharacterized protein LOC104596025 isoform X3 [Nelumbo nucifera]
miR156c	XM_010259128.2	0	NA	NA	NA	XM_010259128.2	GO:0005634,GO:0005634,GO:0005634,GO:0003677,GO:0046872,GO:0003677,GO:0046872,GO:0003677,GO:0046872,	K13415|1|2.3e-18|97.1|mdm:103401427|protein brassinosteroid insensitive 1 [EC:2.7.10.1 2.7.11.1]!K20641|2|1.1e-12|78.2|cvr:CHLNCDRAFT_59250|Rho GTPase-activating protein 20	XP_010257430.1	1.80E-223	PREDICTED: squamosa promoter-binding-like protein 17 [Nelumbo nucifera]
miR156c	XM_010259661.2	0.5	NA	NA	NA	XM_010259661.2	GO:0005634,GO:0005634,GO:0005634,GO:0005634,GO:0003677,GO:0046872,GO:0003677,GO:0046872,GO:0003677,GO:0046872,GO:0003677,GO:0046872,	K13415|1|4.3e-16|89.7|mdm:103401427|protein brassinosteroid insensitive 1 [EC:2.7.10.1 2.7.11.1]!K20641|2|6.9e-14|82.4|cvr:CHLNCDRAFT_59250|Rho GTPase-activating protein 20	XP_010257963.1	0.00E+00	PREDICTED: squamosa promoter-binding-like protein 13A isoform X1 [Nelumbo nucifera]
miR156c	XM_010259662.2	0.5	NA	NA	NA	XM_010259662.2	GO:0005634,GO:0005634,GO:0005634,GO:0005634,GO:0003677,GO:0046872,GO:0003677,GO:0046872,GO:0003677,GO:0046872,GO:0003677,GO:0046872,	K13415|1|4.2e-16|89.7|mdm:103401427|protein brassinosteroid insensitive 1 [EC:2.7.10.1 2.7.11.1]!K20641|2|6.7e-14|82.4|cvr:CHLNCDRAFT_59250|Rho GTPase-activating protein 20	XP_010257963.1	0.00E+00	PREDICTED: squamosa promoter-binding-like protein 13A isoform X1 [Nelumbo nucifera]
miR156c	XM_010259663.2	0.5	NA	NA	NA	XM_010259663.2	GO:0005634,GO:0005634,GO:0005634,GO:0005634,GO:0003677,GO:0046872,GO:0003677,GO:0046872,GO:0003677,GO:0046872,GO:0003677,GO:0046872,	K13415|1|4.1e-16|89.7|mdm:103401427|protein brassinosteroid insensitive 1 [EC:2.7.10.1 2.7.11.1]!K20641|2|6.6e-14|82.4|cvr:CHLNCDRAFT_59250|Rho GTPase-activating protein 20	XP_010257963.1	0.00E+00	PREDICTED: squamosa promoter-binding-like protein 13A isoform X1 [Nelumbo nucifera]
miR156c	XM_010259665.2	0.5	NA	NA	NA	XM_010259665.2	GO:0005634,GO:0005634,GO:0005634,GO:0005634,GO:0003677,GO:0046872,GO:0003677,GO:0046872,GO:0003677,GO:0046872,GO:0003677,GO:0046872,	K13415|1|4.1e-16|89.7|mdm:103401427|protein brassinosteroid insensitive 1 [EC:2.7.10.1 2.7.11.1]!K20641|2|6.5e-14|82.4|cvr:CHLNCDRAFT_59250|Rho GTPase-activating protein 20	XP_010257963.1	0.00E+00	PREDICTED: squamosa promoter-binding-like protein 13A isoform X1 [Nelumbo nucifera]
miR156c	XM_010259666.2	0.5	NA	NA	NA	XM_010259666.2	GO:0005634,GO:0005634,GO:0005634,GO:0005634,GO:0003677,GO:0046872,GO:0003677,GO:0046872,GO:0003677,GO:0046872,GO:0003677,GO:0046872,	K13415|1|4.0e-16|89.7|mdm:103401427|protein brassinosteroid insensitive 1 [EC:2.7.10.1 2.7.11.1]!K20641|2|6.4e-14|82.4|cvr:CHLNCDRAFT_59250|Rho GTPase-activating protein 20	XP_010257963.1	0.00E+00	PREDICTED: squamosa promoter-binding-like protein 13A isoform X1 [Nelumbo nucifera]
miR156c	XM_010259667.2	0.5	NA	NA	NA	XM_010259667.2	GO:0005634,GO:0005634,GO:0005634,GO:0005634,GO:0003677,GO:0046872,GO:0003677,GO:0046872,GO:0003677,GO:0046872,GO:0003677,GO:0046872,	K13415|1|3.9e-16|89.7|mdm:103401427|protein brassinosteroid insensitive 1 [EC:2.7.10.1 2.7.11.1]!K20641|2|6.2e-14|82.4|cvr:CHLNCDRAFT_59250|Rho GTPase-activating protein 20	XP_010257963.1	0.00E+00	PREDICTED: squamosa promoter-binding-like protein 13A isoform X1 [Nelumbo nucifera]
miR156c	XM_010259668.2	0.5	NA	NA	NA	XM_010259668.2	GO:0005634,GO:0005634,GO:0005634,GO:0005634,GO:0003677,GO:0046872,GO:0003677,GO:0046872,GO:0003677,GO:0046872,GO:0003677,GO:0046872,	K13415|1|4.3e-16|89.7|mdm:103401427|protein brassinosteroid insensitive 1 [EC:2.7.10.1 2.7.11.1]!K20641|2|6.8e-14|82.4|cvr:CHLNCDRAFT_59250|Rho GTPase-activating protein 20	XP_010257970.1	0.00E+00	PREDICTED: squamosa promoter-binding-like protein 13A isoform X2 [Nelumbo nucifera]
miR156c	XM_010260590.2	1	NA	NA	NA	XM_010260590.2	GO:0005634,GO:0005634,GO:0005634,GO:0003677,GO:0046872,GO:0003677,GO:0046872,GO:0003677,GO:0046872,	-	XP_010258892.1	4.40E-246	PREDICTED: squamosa promoter-binding-like protein 7 [Nelumbo nucifera]
miR156c	XM_010261969.2	2	NA	NA	NA	XM_010261969.2	GO:0005634,GO:0005634,GO:0003677,GO:0046872,GO:0003677,GO:0046872,	K13415|1|4.1e-23|112.1|mdm:103401427|protein brassinosteroid insensitive 1 [EC:2.7.10.1 2.7.11.1]!K20641|2|7.7e-14|81.3|cvr:CHLNCDRAFT_59250|Rho GTPase-activating protein 20	XP_010260271.1	8.30E-107	PREDICTED: squamosa promoter-binding protein 1 [Nelumbo nucifera]
miR156c	XM_010262424.1	1	NA	NA	NA	XM_010262424.1	GO:0005634,GO:0005634,GO:0005634,GO:0005634,GO:0003677,GO:0046872,GO:0003677,GO:0046872,GO:0003677,GO:0046872,GO:0003677,GO:0046872,	K13415|1|1.7e-16|90.9|mdm:103401427|protein brassinosteroid insensitive 1 [EC:2.7.10.1 2.7.11.1]!K20641|2|8.0e-14|82.0|cvr:CHLNCDRAFT_59250|Rho GTPase-activating protein 20	XP_010260726.1	0.00E+00	PREDICTED: squamosa promoter-binding-like protein 6 isoform X1 [Nelumbo nucifera]
miR156c	XM_010262434.1	1	NA	NA	NA	XM_010262434.1	GO:0005634,GO:0005634,GO:0005634,GO:0005634,GO:0003677,GO:0046872,GO:0003677,GO:0046872,GO:0003677,GO:0046872,GO:0003677,GO:0046872,	K13415|1|1.6e-16|90.9|mdm:103401427|protein brassinosteroid insensitive 1 [EC:2.7.10.1 2.7.11.1]!K20641|2|7.6e-14|82.0|cvr:CHLNCDRAFT_59250|Rho GTPase-activating protein 20	XP_010260726.1	0.00E+00	PREDICTED: squamosa promoter-binding-like protein 6 isoform X1 [Nelumbo nucifera]
miR156c	XM_010262443.1	1	NA	NA	NA	XM_010262443.1	GO:0005634,GO:0005634,GO:0005634,GO:0005634,GO:0003677,GO:0046872,GO:0003677,GO:0046872,GO:0003677,GO:0046872,GO:0003677,GO:0046872,	K13415|1|1.7e-16|90.9|mdm:103401427|protein brassinosteroid insensitive 1 [EC:2.7.10.1 2.7.11.1]!K20641|2|7.9e-14|82.0|cvr:CHLNCDRAFT_59250|Rho GTPase-activating protein 20	XP_010260726.1	0.00E+00	PREDICTED: squamosa promoter-binding-like protein 6 isoform X1 [Nelumbo nucifera]
miR156c	XM_010262451.1	1	NA	NA	NA	XM_010262451.1	GO:0005634,GO:0005634,GO:0005634,GO:0005634,GO:0003677,GO:0046872,GO:0003677,GO:0046872,GO:0003677,GO:0046872,GO:0003677,GO:0046872,	K13415|1|1.6e-16|90.9|mdm:103401427|protein brassinosteroid insensitive 1 [EC:2.7.10.1 2.7.11.1]!K20641|2|7.5e-14|82.0|cvr:CHLNCDRAFT_59250|Rho GTPase-activating protein 20	XP_010260726.1	0.00E+00	PREDICTED: squamosa promoter-binding-like protein 6 isoform X1 [Nelumbo nucifera]
miR156c	XM_010262459.1	1	NA	NA	NA	XM_010262459.1	GO:0005634,GO:0005634,GO:0005634,GO:0005634,GO:0003677,GO:0046872,GO:0003677,GO:0046872,GO:0003677,GO:0046872,GO:0003677,GO:0046872,	K13415|1|1.7e-16|90.9|mdm:103401427|protein brassinosteroid insensitive 1 [EC:2.7.10.1 2.7.11.1]!K20641|2|7.7e-14|82.0|cvr:CHLNCDRAFT_59250|Rho GTPase-activating protein 20	XP_010260726.1	0.00E+00	PREDICTED: squamosa promoter-binding-like protein 6 isoform X1 [Nelumbo nucifera]
miR156c	XM_010262466.1	1	NA	NA	NA	XM_010262466.1	GO:0005634,GO:0005634,GO:0005634,GO:0005634,GO:0003677,GO:0046872,GO:0003677,GO:0046872,GO:0003677,GO:0046872,GO:0003677,GO:0046872,	K13415|1|1.6e-16|90.9|mdm:103401427|protein brassinosteroid insensitive 1 [EC:2.7.10.1 2.7.11.1]!K20641|2|7.3e-14|82.0|cvr:CHLNCDRAFT_59250|Rho GTPase-activating protein 20	XP_010260726.1	0.00E+00	PREDICTED: squamosa promoter-binding-like protein 6 isoform X1 [Nelumbo nucifera]
miR156c	XM_010266030.2	1	NA	NA	NA	XM_010266030.2	GO:0005634,GO:0005634,GO:0005634,GO:0003677,GO:0046872,GO:0003677,GO:0046872,GO:0003677,GO:0046872,	K13415|1|2.1e-18|97.1|mdm:103401427|protein brassinosteroid insensitive 1 [EC:2.7.10.1 2.7.11.1]!K20641|2|7.7e-13|78.6|cvr:CHLNCDRAFT_59250|Rho GTPase-activating protein 20	XP_010264332.1	6.10E-242	PREDICTED: squamosa promoter-binding-like protein 7 [Nelumbo nucifera]
miR156c	XM_010267551.2	0	NA	NA	NA	XM_010267551.2	GO:0005634,GO:0005634,GO:0005634,GO:0003677,GO:0046872,GO:0003677,GO:0046872,GO:0003677,GO:0046872,	K13415|1|4.0e-19|99.0|mdm:103401427|protein brassinosteroid insensitive 1 [EC:2.7.10.1 2.7.11.1]!K20641|2|4.3e-13|79.0|cvr:CHLNCDRAFT_59250|Rho GTPase-activating protein 20	XP_010265853.1	9.60E-229	PREDICTED: squamosa promoter-binding-like protein 14 [Nelumbo nucifera]
miR156c	XM_010267569.1	3.5	NA	NA	NA	XM_010267569.1	GO:0004553,GO:0004553,GO:0005975,GO:0005975,	K01183|1|2.0e-166|587.8|nnu:104603515|chitinase [EC:3.2.1.14]	XP_010265871.1	1.10E-165	PREDICTED: acidic endochitinase-like [Nelumbo nucifera]
miR156c	XM_010274087.1	2	NA	NA	NA	XM_010274087.1	GO:0005634,GO:0005634,GO:0003677,GO:0046872,GO:0003677,GO:0046872,	K13415|1|2.5e-24|115.5|mdm:103401427|protein brassinosteroid insensitive 1 [EC:2.7.10.1 2.7.11.1]	XP_010272389.1	8.20E-106	PREDICTED: squamosa promoter-binding protein 1-like [Nelumbo nucifera]
miR156c	XM_010280181.2	0	NA	NA	NA	XM_010280181.2	GO:0005634,GO:0005634,GO:0005634,GO:0005634,GO:0005634,GO:0003677,GO:0046872,GO:0003677,GO:0046872,GO:0003677,GO:0046872,GO:0003677,GO:0046872,GO:0003677,GO:0046872,	K13415|1|4.7e-20|103.2|mdm:103401427|protein brassinosteroid insensitive 1 [EC:2.7.10.1 2.7.11.1]!K20641|2|2.7e-12|77.4|cvr:CHLNCDRAFT_59250|Rho GTPase-activating protein 20!K21777|3|8.3e-09|65.9|psom:113316233|G2/mitotic-specific cyclin-B, other	XP_010278483.1	1.80E-291	PREDICTED: squamosa promoter-binding-like protein 3 isoform X1 [Nelumbo nucifera]
miR156c	XM_010280183.2	0	NA	NA	NA	XM_010280183.2	GO:0005634,GO:0005634,GO:0005634,GO:0005634,GO:0005634,GO:0003677,GO:0046872,GO:0003677,GO:0046872,GO:0003677,GO:0046872,GO:0003677,GO:0046872,GO:0003677,GO:0046872,	K13415|1|4.5e-20|103.2|mdm:103401427|protein brassinosteroid insensitive 1 [EC:2.7.10.1 2.7.11.1]!K20641|2|2.0e-12|77.8|cvr:CHLNCDRAFT_59250|Rho GTPase-activating protein 20!K21777|3|8.0e-09|65.9|psom:113316233|G2/mitotic-specific cyclin-B, other	XP_010278485.1	1.20E-273	PREDICTED: squamosa promoter-binding-like protein 3 isoform X3 [Nelumbo nucifera]
miR156c	XM_019196757.1	1	NA	NA	NA	XM_019196757.1	GO:0005634,GO:0005634,GO:0005634,GO:0003677,GO:0046872,GO:0003677,GO:0046872,GO:0003677,GO:0046872,	K13415|1|8.9e-17|91.7|mdm:103401427|protein brassinosteroid insensitive 1 [EC:2.7.10.1 2.7.11.1]!K20641|2|1.6e-10|70.9|cvr:CHLNCDRAFT_59250|Rho GTPase-activating protein 20	XP_010249063.1	3.40E-248	PREDICTED: squamosa promoter-binding-like protein 18 [Nelumbo nucifera]
miR156c	XM_019198370.1	1	NA	NA	NA	XM_019198370.1	GO:0005634,GO:0005634,GO:0005634,GO:0005634,GO:0003677,GO:0046872,GO:0003677,GO:0046872,GO:0003677,GO:0046872,GO:0003677,GO:0046872,	K13415|1|1.6e-16|90.9|mdm:103401427|protein brassinosteroid insensitive 1 [EC:2.7.10.1 2.7.11.1]!K20641|2|7.3e-14|82.0|cvr:CHLNCDRAFT_59250|Rho GTPase-activating protein 20	XP_010260726.1	0.00E+00	PREDICTED: squamosa promoter-binding-like protein 6 isoform X1 [Nelumbo nucifera]
miR156c	XM_019198371.1	1	NA	NA	NA	XM_019198371.1	GO:0005634,GO:0005634,GO:0005634,GO:0005634,GO:0003677,GO:0046872,GO:0003677,GO:0046872,GO:0003677,GO:0046872,GO:0003677,GO:0046872,	K13415|1|1.6e-16|90.9|mdm:103401427|protein brassinosteroid insensitive 1 [EC:2.7.10.1 2.7.11.1]!K20641|2|7.6e-14|82.0|cvr:CHLNCDRAFT_59250|Rho GTPase-activating protein 20	XP_010260726.1	0.00E+00	PREDICTED: squamosa promoter-binding-like protein 6 isoform X1 [Nelumbo nucifera]
miR156c	XM_019198375.1	1	NA	NA	NA	XM_019198375.1	GO:0005634,GO:0005634,GO:0005634,GO:0005634,GO:0003677,GO:0046872,GO:0003677,GO:0046872,GO:0003677,GO:0046872,GO:0003677,GO:0046872,	K13415|1|1.6e-16|90.9|mdm:103401427|protein brassinosteroid insensitive 1 [EC:2.7.10.1 2.7.11.1]!K20641|2|7.6e-14|82.0|cvr:CHLNCDRAFT_59250|Rho GTPase-activating protein 20	XP_010260726.1	0.00E+00	PREDICTED: squamosa promoter-binding-like protein 6 isoform X1 [Nelumbo nucifera]
miR156c	XM_019198376.1	1	NA	NA	NA	XM_019198376.1	GO:0005634,GO:0005634,GO:0005634,GO:0005634,GO:0003677,GO:0046872,GO:0003677,GO:0046872,GO:0003677,GO:0046872,GO:0003677,GO:0046872,	K13415|1|1.6e-16|90.9|mdm:103401427|protein brassinosteroid insensitive 1 [EC:2.7.10.1 2.7.11.1]!K20641|2|7.6e-14|82.0|cvr:CHLNCDRAFT_59250|Rho GTPase-activating protein 20	XP_019053921.1	0.00E+00	PREDICTED: squamosa promoter-binding-like protein 6 isoform X2 [Nelumbo nucifera]
miR156c	XM_019200318.1	0	NA	NA	NA	XM_019200318.1	GO:0005634,GO:0005634,GO:0005634,GO:0005634,GO:0005634,GO:0003677,GO:0046872,GO:0003677,GO:0046872,GO:0003677,GO:0046872,GO:0003677,GO:0046872,GO:0003677,GO:0046872,	K13415|1|4.9e-20|103.2|mdm:103401427|protein brassinosteroid insensitive 1 [EC:2.7.10.1 2.7.11.1]!K20641|2|2.9e-12|77.4|cvr:CHLNCDRAFT_59250|Rho GTPase-activating protein 20!K21777|3|8.6e-09|65.9|psom:113316233|G2/mitotic-specific cyclin-B, other	XP_010278483.1	1.80E-291	PREDICTED: squamosa promoter-binding-like protein 3 isoform X1 [Nelumbo nucifera]
miR156c	XM_019200319.1	0	NA	NA	NA	XM_019200319.1	GO:0005634,GO:0005634,GO:0005634,GO:0003677,GO:0046872,GO:0003677,GO:0046872,GO:0003677,GO:0046872,	K13415|1|4.3e-20|103.2|mdm:103401427|protein brassinosteroid insensitive 1 [EC:2.7.10.1 2.7.11.1]!K20641|2|2.5e-12|77.4|cvr:CHLNCDRAFT_59250|Rho GTPase-activating protein 20!K21777|3|7.6e-09|65.9|psom:113316233|G2/mitotic-specific cyclin-B, other	XP_019055864.1	3.70E-280	PREDICTED: squamosa promoter-binding-like protein 3 isoform X2 [Nelumbo nucifera]
miR156c	XM_019200320.1	0	NA	NA	NA	XM_019200320.1	GO:0005634,GO:0005634,GO:0005634,GO:0003677,GO:0046872,GO:0003677,GO:0046872,GO:0003677,GO:0046872,	K13415|1|4.1e-20|103.2|mdm:103401427|protein brassinosteroid insensitive 1 [EC:2.7.10.1 2.7.11.1]!K20641|2|2.4e-12|77.4|cvr:CHLNCDRAFT_59250|Rho GTPase-activating protein 20!K21777|3|7.3e-09|65.9|psom:113316233|G2/mitotic-specific cyclin-B, other	XP_019055865.1	2.60E-254	PREDICTED: squamosa promoter-binding-like protein 12 isoform X4 [Nelumbo nucifera]
miR156c	XR_002023319.1	3	NA	NA	NA	XR_002023319.1	GO:0005623,GO:0016021,GO:0005623,GO:0016021,GO:0005623,GO:0016021,GO:0016972,GO:0016972,GO:0016972,GO:0045454,GO:0045454,GO:0045454,	K10758|1|1.7e-22|111.3|nnu:104595277|thiol oxidase [EC:1.8.3.2]	XP_010254490.1	9.00E-22	PREDICTED: sulfhydryl oxidase 2-like isoform X3 [Nelumbo nucifera]
miR156c	XR_734274.1	3	NA	NA	NA	XR_734274.1	-	-	-	-	-
miR156c	XR_735272.2	0.5	NA	NA	NA	XR_735272.2	GO:0005634,GO:0005634,GO:0005634,GO:0005634,GO:0003677,GO:0046872,GO:0003677,GO:0046872,GO:0003677,GO:0046872,GO:0003677,GO:0046872,	K13415|1|4.1e-16|89.7|mdm:103401427|protein brassinosteroid insensitive 1 [EC:2.7.10.1 2.7.11.1]!K20641|2|6.6e-14|82.4|cvr:CHLNCDRAFT_59250|Rho GTPase-activating protein 20	XP_010257963.1	0.00E+00	PREDICTED: squamosa promoter-binding-like protein 13A isoform X1 [Nelumbo nucifera]
miR156f-3p_4	XM_010259328.2	3	NA	NA	NA	XM_010259328.2	GO:0005737,GO:0031965,GO:0034399,GO:0005622,GO:0008139,GO:0008565,GO:0008536,GO:0008536,GO:0006607,GO:0000060,GO:0006610,GO:0006886,	K20222|1|0.0e+00|2078.5|nnu:104611133|importin-5	XP_010276366.1	0.00E+00	PREDICTED: importin-5-like [Nelumbo nucifera]
miR156f-3p_4	XM_010277796.2	3.5	NA	NA	NA	XM_010277796.2	-	K03875|1|2.5e-06|56.6|ppp:112289862|F-box and leucine-rich repeat protein 1 (S-phase kinase-associated protein 2)!K10268|4|3.3e-06|56.2|psom:113280184|F-box and leucine-rich repeat protein 2/20	XP_010276098.1	2.20E-194	PREDICTED: uncharacterized protein LOC104610934 [Nelumbo nucifera]
miR156f-5p	XM_010244273.2	3.5	NA	2	NA	XM_010244273.2	GO:0005622,GO:0005622,GO:0005622,GO:0004871,GO:0004871,GO:0004871,GO:0000160,GO:0000160,GO:0000160,	K14490|1|1.8e-79|298.9|nnu:104586892|histidine-containing phosphotransfer peotein	XP_010242575.1	9.70E-79	PREDICTED: histidine-containing phosphotransfer protein 1 isoform X1 [Nelumbo nucifera]
miR156f-5p	XM_010244275.2	3.5	NA	2	NA	XM_010244275.2	GO:0005622,GO:0005622,GO:0005622,GO:0005622,GO:0005622,GO:0004871,GO:0004871,GO:0004871,GO:0004871,GO:0004871,GO:0000160,GO:0000160,GO:0000160,GO:0000160,GO:0000160,	K14490|1|4.8e-57|223.8|nnu:104586892|histidine-containing phosphotransfer peotein	XP_010242577.1	4.50E-61	PREDICTED: histidine-containing phosphotransfer protein 1 isoform X2 [Nelumbo nucifera]
miR156f-5p	XM_010244425.2	3.5	NA	2.5	NA	XM_010244425.2	GO:0016021,GO:0016021,GO:0016021,	-	XP_010242727.1	0.00E+00	PREDICTED: uncharacterized protein LOC104587007 [Nelumbo nucifera]
miR156f-5p	XM_010244941.2	NA	NA	2.5	NA	XM_010244941.2	-	K15691|1|0.0e+00|1285.8|nnu:104587363|E3 ubiquitin-protein ligase RFWD3 [EC:2.3.2.27]	OVA06945.1	8.20E-171	zinc finger protein [Macleaya cordata]
miR156f-5p	XM_010245059.2	NA	NA	2.5	NA	XM_010245059.2	GO:0004725,GO:0004725,	K18081|1|0.0e+00|1409.8|nnu:104612520|myotubularin-related protein 1/2 [EC:3.1.3.64 3.1.3.95]	XP_010278260.1	0.00E+00	PREDICTED: phosphatidylinositol-3-phosphatase myotubularin-1-like isoform X1 [Nelumbo nucifera]
miR156f-5p	XM_010247321.2	4	NA	2	NA	XM_010247321.2	-	-	XP_010245623.1	2.90E-75	PREDICTED: EPIDERMAL PATTERNING FACTOR-like protein 2 [Nelumbo nucifera]
miR156f-5p	XM_010249444.2	NA	NA	2.5	NA	XM_010249444.2	-	K14411|1|3.6e-44|182.6|csv:101220676|RNA-binding protein Musashi	XP_010247740.1	6.50E-249	PREDICTED: protein IQ-DOMAIN 1-like [Nelumbo nucifera]
miR156f-5p	XM_010249459.2	NA	NA	2.5	NA	XM_010249459.2	-	K14411|1|3.6e-44|182.6|csv:101220676|RNA-binding protein Musashi	XP_010247740.1	6.30E-249	PREDICTED: protein IQ-DOMAIN 1-like [Nelumbo nucifera]
miR156f-5p	XM_010249472.2	NA	NA	2.5	NA	XM_010249472.2	-	K14411|1|3.6e-44|182.6|csv:101220676|RNA-binding protein Musashi	XP_010247740.1	6.40E-249	PREDICTED: protein IQ-DOMAIN 1-like [Nelumbo nucifera]
miR156f-5p	XM_010250725.2	NA	NA	2.5	NA	XM_010250725.2	GO:0005634,GO:0005634,GO:0005634,GO:0003677,GO:0003677,GO:0003677,GO:0006355,GO:0006351,GO:0006355,GO:0006351,GO:0006355,GO:0006351,	K08869|1|1.2e-25|121.3|cre:CHLREDRAFT_165812|aarF domain-containing kinase!K15397|3|1.4e-13|81.3|cpep:111776416|3-ketoacyl-CoA synthase [EC:2.3.1.199]!K17613|4|8.0e-09|65.5|mpp:MICPUCDRAFT_55883|calcineurin-binding protein cabin-1!K09522|5|2.6e-07|60.5|sind:105158027|DnaJ homolog subfamily C member 2	XP_010249027.1	9.90E-191	PREDICTED: transcription factor DIVARICATA-like isoform X1 [Nelumbo nucifera]
miR156f-5p	XM_010250761.2	2	NA	1.5	NA	XM_010250761.2	GO:0005634,GO:0005634,GO:0005634,GO:0003677,GO:0046872,GO:0003677,GO:0046872,GO:0003677,GO:0046872,	K13415|1|9.2e-17|91.7|mdm:103401427|protein brassinosteroid insensitive 1 [EC:2.7.10.1 2.7.11.1]!K20641|2|1.7e-10|70.9|cvr:CHLNCDRAFT_59250|Rho GTPase-activating protein 20	XP_010249063.1	3.50E-248	PREDICTED: squamosa promoter-binding-like protein 18 [Nelumbo nucifera]
miR156f-5p	XM_010250762.2	2	NA	1.5	NA	XM_010250762.2	GO:0005634,GO:0005634,GO:0005634,GO:0003677,GO:0046872,GO:0003677,GO:0046872,GO:0003677,GO:0046872,	K13415|1|8.8e-17|91.7|mdm:103401427|protein brassinosteroid insensitive 1 [EC:2.7.10.1 2.7.11.1]!K20641|2|1.6e-10|70.9|cvr:CHLNCDRAFT_59250|Rho GTPase-activating protein 20	XP_010249063.1	3.30E-248	PREDICTED: squamosa promoter-binding-like protein 18 [Nelumbo nucifera]
miR156f-5p	XM_010250763.2	2	NA	1.5	NA	XM_010250763.2	GO:0005634,GO:0005634,GO:0005634,GO:0003677,GO:0046872,GO:0003677,GO:0046872,GO:0003677,GO:0046872,	K13415|1|8.8e-17|91.7|mdm:103401427|protein brassinosteroid insensitive 1 [EC:2.7.10.1 2.7.11.1]!K20641|2|1.6e-10|70.9|cvr:CHLNCDRAFT_59250|Rho GTPase-activating protein 20	XP_010249063.1	3.30E-248	PREDICTED: squamosa promoter-binding-like protein 18 [Nelumbo nucifera]
miR156f-5p	XM_010250764.2	2	NA	1.5	NA	XM_010250764.2	GO:0005634,GO:0005634,GO:0005634,GO:0003677,GO:0046872,GO:0003677,GO:0046872,GO:0003677,GO:0046872,	K13415|1|8.1e-17|91.7|mdm:103401427|protein brassinosteroid insensitive 1 [EC:2.7.10.1 2.7.11.1]!K20641|2|1.5e-10|70.9|cvr:CHLNCDRAFT_59250|Rho GTPase-activating protein 20	XP_010249063.1	3.10E-248	PREDICTED: squamosa promoter-binding-like protein 18 [Nelumbo nucifera]
miR156f-5p	XM_010250765.2	2	NA	1.5	NA	XM_010250765.2	GO:0005634,GO:0005634,GO:0005634,GO:0003677,GO:0046872,GO:0003677,GO:0046872,GO:0003677,GO:0046872,	K13415|1|8.1e-17|91.7|mdm:103401427|protein brassinosteroid insensitive 1 [EC:2.7.10.1 2.7.11.1]!K20641|2|1.5e-10|70.9|cvr:CHLNCDRAFT_59250|Rho GTPase-activating protein 20	XP_010249063.1	3.10E-248	PREDICTED: squamosa promoter-binding-like protein 18 [Nelumbo nucifera]
miR156f-5p	XM_010250766.2	2	NA	1.5	NA	XM_010250766.2	GO:0005634,GO:0005634,GO:0005634,GO:0003677,GO:0046872,GO:0003677,GO:0046872,GO:0003677,GO:0046872,	K13415|1|7.8e-17|91.7|mdm:103401427|protein brassinosteroid insensitive 1 [EC:2.7.10.1 2.7.11.1]!K20641|2|1.4e-10|70.9|cvr:CHLNCDRAFT_59250|Rho GTPase-activating protein 20	XP_010249063.1	3.00E-248	PREDICTED: squamosa promoter-binding-like protein 18 [Nelumbo nucifera]
miR156f-5p	XM_010252358.2	2	NA	1.5	NA	XM_010252358.2	GO:0005634,GO:0005634,GO:0005634,GO:0003677,GO:0046872,GO:0003677,GO:0046872,GO:0003677,GO:0046872,	K13415|1|2.3e-17|93.6|mdm:103401427|protein brassinosteroid insensitive 1 [EC:2.7.10.1 2.7.11.1]!K20641|2|4.6e-10|69.3|cvr:CHLNCDRAFT_59250|Rho GTPase-activating protein 20	XP_010250660.1	7.20E-235	PREDICTED: teosinte glume architecture 1-like [Nelumbo nucifera]
miR156f-5p	XM_010252359.2	2	NA	1.5	NA	XM_010252359.2	GO:0005634,GO:0005634,GO:0005634,GO:0003677,GO:0046872,GO:0003677,GO:0046872,GO:0003677,GO:0046872,	K13415|1|2.2e-17|93.6|mdm:103401427|protein brassinosteroid insensitive 1 [EC:2.7.10.1 2.7.11.1]!K20641|2|4.4e-10|69.3|cvr:CHLNCDRAFT_59250|Rho GTPase-activating protein 20	XP_010250660.1	6.80E-235	PREDICTED: teosinte glume architecture 1-like [Nelumbo nucifera]
miR156f-5p	XM_010252360.1	2	NA	1.5	NA	XM_010252360.1	GO:0005634,GO:0005634,GO:0005634,GO:0003677,GO:0046872,GO:0003677,GO:0046872,GO:0003677,GO:0046872,	K13415|1|2.1e-17|93.6|mdm:103401427|protein brassinosteroid insensitive 1 [EC:2.7.10.1 2.7.11.1]!K20641|2|4.3e-10|69.3|cvr:CHLNCDRAFT_59250|Rho GTPase-activating protein 20	XP_010250660.1	6.70E-235	PREDICTED: teosinte glume architecture 1-like [Nelumbo nucifera]
miR156f-5p	XM_010252562.2	3.5	NA	2	NA	XM_010252562.2	-	K17964|1|0.0e+00|1738.8|nnu:104592977|leucine-rich PPR motif-containing protein, mitochondrial	XP_010250864.1	0.00E+00	PREDICTED: uncharacterized protein LOC104592977 isoform X1 [Nelumbo nucifera]
miR156f-5p	XM_010252563.2	3.5	NA	2	NA	XM_010252563.2	-	K17964|1|6.5e-231|803.5|nnu:104592977|leucine-rich PPR motif-containing protein, mitochondrial	XP_010250865.1	0.00E+00	PREDICTED: uncharacterized protein LOC104592977 isoform X2 [Nelumbo nucifera]
miR156f-5p	XM_010253464.2	3.5	NA	2.5	NA	XM_010253464.2	-	K17398|1|7.6e-31|139.4|atr:18426191|DNA (cytosine-5)-methyltransferase 3A [EC:2.1.1.37]	XP_010251766.1	0.00E+00	PREDICTED: uncharacterized protein LOC104593562 isoform X1 [Nelumbo nucifera]
miR156f-5p	XM_010253748.2	3.5	NA	2	NA	XM_010253748.2	GO:0016021,	-	XP_010252050.1	0.00E+00	PREDICTED: transmembrane protein 87B [Nelumbo nucifera]
miR156f-5p	XM_010253861.2	2	NA	1.5	NA	XM_010253861.2	GO:0005634,GO:0005634,GO:0005634,GO:0005634,GO:0005634,GO:0003677,GO:0046872,GO:0003677,GO:0046872,GO:0003677,GO:0046872,GO:0003677,GO:0046872,GO:0003677,GO:0046872,	K13415|1|8.1e-20|102.4|mdm:103401427|protein brassinosteroid insensitive 1 [EC:2.7.10.1 2.7.11.1]!K20641|2|1.2e-12|78.6|cvr:CHLNCDRAFT_59250|Rho GTPase-activating protein 20!K21777|3|4.2e-08|63.5|psom:113316233|G2/mitotic-specific cyclin-B, other	XP_010252163.1	2.80E-284	PREDICTED: squamosa promoter-binding-like protein 3 isoform X1 [Nelumbo nucifera]
miR156f-5p	XM_010253862.2	2	NA	1.5	NA	XM_010253862.2	GO:0005634,GO:0005634,GO:0005634,GO:0005634,GO:0005634,GO:0003677,GO:0046872,GO:0003677,GO:0046872,GO:0003677,GO:0046872,GO:0003677,GO:0046872,GO:0003677,GO:0046872,	K13415|1|8.1e-20|102.4|mdm:103401427|protein brassinosteroid insensitive 1 [EC:2.7.10.1 2.7.11.1]!K20641|2|1.2e-12|78.6|cvr:CHLNCDRAFT_59250|Rho GTPase-activating protein 20!K21777|3|4.1e-08|63.5|psom:113316233|G2/mitotic-specific cyclin-B, other	XP_010252163.1	2.70E-284	PREDICTED: squamosa promoter-binding-like protein 3 isoform X1 [Nelumbo nucifera]
miR156f-5p	XM_010253864.2	2	NA	1.5	NA	XM_010253864.2	GO:0005634,GO:0005634,GO:0005634,GO:0005634,GO:0005634,GO:0003677,GO:0046872,GO:0003677,GO:0046872,GO:0003677,GO:0046872,GO:0003677,GO:0046872,GO:0003677,GO:0046872,	K13415|1|7.9e-20|102.4|mdm:103401427|protein brassinosteroid insensitive 1 [EC:2.7.10.1 2.7.11.1]!K20641|2|5.5e-13|79.7|cvr:CHLNCDRAFT_59250|Rho GTPase-activating protein 20!K21777|3|4.1e-08|63.5|psom:113316233|G2/mitotic-specific cyclin-B, other	XP_010252166.1	3.90E-267	PREDICTED: squamosa promoter-binding-like protein 12 isoform X2 [Nelumbo nucifera]
miR156f-5p	XM_010255726.2	NA	NA	2.5	NA	XM_010255726.2	GO:0016021,GO:0016021,GO:0005215,GO:0005215,	K09873|1|1.5e-137|491.9|nnu:104595131|aquaporin TIP	XP_010254028.1	8.00E-137	PREDICTED: aquaporin TIP2-1 [Nelumbo nucifera]
miR156f-5p	XM_010257550.2	NA	NA	2.5	NA	XM_010257550.2	GO:0005524,GO:0004356,GO:0006542,	K01915|1|2.4e-257|890.6|nnu:104596403|glutamine synthetase [EC:6.3.1.2]	XP_010255852.1	1.30E-256	PREDICTED: glutamine synthetase leaf isozyme, chloroplastic [Nelumbo nucifera]
miR156f-5p	XM_010259128.2	2	NA	1.5	NA	XM_010259128.2	GO:0005634,GO:0005634,GO:0005634,GO:0003677,GO:0046872,GO:0003677,GO:0046872,GO:0003677,GO:0046872,	K13415|1|2.3e-18|97.1|mdm:103401427|protein brassinosteroid insensitive 1 [EC:2.7.10.1 2.7.11.1]!K20641|2|1.1e-12|78.2|cvr:CHLNCDRAFT_59250|Rho GTPase-activating protein 20	XP_010257430.1	1.80E-223	PREDICTED: squamosa promoter-binding-like protein 17 [Nelumbo nucifera]
miR156f-5p	XM_010259661.2	1	NA	1	NA	XM_010259661.2	GO:0005634,GO:0005634,GO:0005634,GO:0005634,GO:0003677,GO:0046872,GO:0003677,GO:0046872,GO:0003677,GO:0046872,GO:0003677,GO:0046872,	K13415|1|4.3e-16|89.7|mdm:103401427|protein brassinosteroid insensitive 1 [EC:2.7.10.1 2.7.11.1]!K20641|2|6.9e-14|82.4|cvr:CHLNCDRAFT_59250|Rho GTPase-activating protein 20	XP_010257963.1	0.00E+00	PREDICTED: squamosa promoter-binding-like protein 13A isoform X1 [Nelumbo nucifera]
miR156f-5p	XM_010259662.2	1	NA	1	NA	XM_010259662.2	GO:0005634,GO:0005634,GO:0005634,GO:0005634,GO:0003677,GO:0046872,GO:0003677,GO:0046872,GO:0003677,GO:0046872,GO:0003677,GO:0046872,	K13415|1|4.2e-16|89.7|mdm:103401427|protein brassinosteroid insensitive 1 [EC:2.7.10.1 2.7.11.1]!K20641|2|6.7e-14|82.4|cvr:CHLNCDRAFT_59250|Rho GTPase-activating protein 20	XP_010257963.1	0.00E+00	PREDICTED: squamosa promoter-binding-like protein 13A isoform X1 [Nelumbo nucifera]
miR156f-5p	XM_010259663.2	1	NA	1	NA	XM_010259663.2	GO:0005634,GO:0005634,GO:0005634,GO:0005634,GO:0003677,GO:0046872,GO:0003677,GO:0046872,GO:0003677,GO:0046872,GO:0003677,GO:0046872,	K13415|1|4.1e-16|89.7|mdm:103401427|protein brassinosteroid insensitive 1 [EC:2.7.10.1 2.7.11.1]!K20641|2|6.6e-14|82.4|cvr:CHLNCDRAFT_59250|Rho GTPase-activating protein 20	XP_010257963.1	0.00E+00	PREDICTED: squamosa promoter-binding-like protein 13A isoform X1 [Nelumbo nucifera]
miR156f-5p	XM_010259665.2	1	NA	1	NA	XM_010259665.2	GO:0005634,GO:0005634,GO:0005634,GO:0005634,GO:0003677,GO:0046872,GO:0003677,GO:0046872,GO:0003677,GO:0046872,GO:0003677,GO:0046872,	K13415|1|4.1e-16|89.7|mdm:103401427|protein brassinosteroid insensitive 1 [EC:2.7.10.1 2.7.11.1]!K20641|2|6.5e-14|82.4|cvr:CHLNCDRAFT_59250|Rho GTPase-activating protein 20	XP_010257963.1	0.00E+00	PREDICTED: squamosa promoter-binding-like protein 13A isoform X1 [Nelumbo nucifera]
miR156f-5p	XM_010259666.2	1	NA	1	NA	XM_010259666.2	GO:0005634,GO:0005634,GO:0005634,GO:0005634,GO:0003677,GO:0046872,GO:0003677,GO:0046872,GO:0003677,GO:0046872,GO:0003677,GO:0046872,	K13415|1|4.0e-16|89.7|mdm:103401427|protein brassinosteroid insensitive 1 [EC:2.7.10.1 2.7.11.1]!K20641|2|6.4e-14|82.4|cvr:CHLNCDRAFT_59250|Rho GTPase-activating protein 20	XP_010257963.1	0.00E+00	PREDICTED: squamosa promoter-binding-like protein 13A isoform X1 [Nelumbo nucifera]
miR156f-5p	XM_010259667.2	1	NA	1	NA	XM_010259667.2	GO:0005634,GO:0005634,GO:0005634,GO:0005634,GO:0003677,GO:0046872,GO:0003677,GO:0046872,GO:0003677,GO:0046872,GO:0003677,GO:0046872,	K13415|1|3.9e-16|89.7|mdm:103401427|protein brassinosteroid insensitive 1 [EC:2.7.10.1 2.7.11.1]!K20641|2|6.2e-14|82.4|cvr:CHLNCDRAFT_59250|Rho GTPase-activating protein 20	XP_010257963.1	0.00E+00	PREDICTED: squamosa promoter-binding-like protein 13A isoform X1 [Nelumbo nucifera]
miR156f-5p	XM_010259668.2	1	NA	1	NA	XM_010259668.2	GO:0005634,GO:0005634,GO:0005634,GO:0005634,GO:0003677,GO:0046872,GO:0003677,GO:0046872,GO:0003677,GO:0046872,GO:0003677,GO:0046872,	K13415|1|4.3e-16|89.7|mdm:103401427|protein brassinosteroid insensitive 1 [EC:2.7.10.1 2.7.11.1]!K20641|2|6.8e-14|82.4|cvr:CHLNCDRAFT_59250|Rho GTPase-activating protein 20	XP_010257970.1	0.00E+00	PREDICTED: squamosa promoter-binding-like protein 13A isoform X2 [Nelumbo nucifera]
miR156f-5p	XM_010260590.2	2	NA	2.5	NA	XM_010260590.2	GO:0005634,GO:0005634,GO:0005634,GO:0003677,GO:0046872,GO:0003677,GO:0046872,GO:0003677,GO:0046872,	-	XP_010258892.1	4.40E-246	PREDICTED: squamosa promoter-binding-like protein 7 [Nelumbo nucifera]
miR156f-5p	XM_010261018.2	NA	NA	2.5	NA	XM_010261018.2	GO:0051287,GO:0003979,GO:0051287,GO:0003979,GO:0051287,GO:0003979,GO:0051287,GO:0003979,	K00012|1|8.2e-258|892.1|nnu:104601106|UDPglucose 6-dehydrogenase [EC:1.1.1.22]	XP_010259320.1	4.80E-280	PREDICTED: UDP-glucose 6-dehydrogenase 5-like [Nelumbo nucifera]
miR156f-5p	XM_010261969.2	2	NA	1.5	NA	XM_010261969.2	GO:0005634,GO:0005634,GO:0003677,GO:0046872,GO:0003677,GO:0046872,	K13415|1|4.1e-23|112.1|mdm:103401427|protein brassinosteroid insensitive 1 [EC:2.7.10.1 2.7.11.1]!K20641|2|7.7e-14|81.3|cvr:CHLNCDRAFT_59250|Rho GTPase-activating protein 20	XP_010260271.1	8.30E-107	PREDICTED: squamosa promoter-binding protein 1 [Nelumbo nucifera]
miR156f-5p	XM_010262424.1	2	NA	1.5	NA	XM_010262424.1	GO:0005634,GO:0005634,GO:0005634,GO:0005634,GO:0003677,GO:0046872,GO:0003677,GO:0046872,GO:0003677,GO:0046872,GO:0003677,GO:0046872,	K13415|1|1.7e-16|90.9|mdm:103401427|protein brassinosteroid insensitive 1 [EC:2.7.10.1 2.7.11.1]!K20641|2|8.0e-14|82.0|cvr:CHLNCDRAFT_59250|Rho GTPase-activating protein 20	XP_010260726.1	0.00E+00	PREDICTED: squamosa promoter-binding-like protein 6 isoform X1 [Nelumbo nucifera]
miR156f-5p	XM_010262434.1	2	NA	1.5	NA	XM_010262434.1	GO:0005634,GO:0005634,GO:0005634,GO:0005634,GO:0003677,GO:0046872,GO:0003677,GO:0046872,GO:0003677,GO:0046872,GO:0003677,GO:0046872,	K13415|1|1.6e-16|90.9|mdm:103401427|protein brassinosteroid insensitive 1 [EC:2.7.10.1 2.7.11.1]!K20641|2|7.6e-14|82.0|cvr:CHLNCDRAFT_59250|Rho GTPase-activating protein 20	XP_010260726.1	0.00E+00	PREDICTED: squamosa promoter-binding-like protein 6 isoform X1 [Nelumbo nucifera]
miR156f-5p	XM_010262443.1	2	NA	1.5	NA	XM_010262443.1	GO:0005634,GO:0005634,GO:0005634,GO:0005634,GO:0003677,GO:0046872,GO:0003677,GO:0046872,GO:0003677,GO:0046872,GO:0003677,GO:0046872,	K13415|1|1.7e-16|90.9|mdm:103401427|protein brassinosteroid insensitive 1 [EC:2.7.10.1 2.7.11.1]!K20641|2|7.9e-14|82.0|cvr:CHLNCDRAFT_59250|Rho GTPase-activating protein 20	XP_010260726.1	0.00E+00	PREDICTED: squamosa promoter-binding-like protein 6 isoform X1 [Nelumbo nucifera]
miR156f-5p	XM_010262451.1	2	NA	1.5	NA	XM_010262451.1	GO:0005634,GO:0005634,GO:0005634,GO:0005634,GO:0003677,GO:0046872,GO:0003677,GO:0046872,GO:0003677,GO:0046872,GO:0003677,GO:0046872,	K13415|1|1.6e-16|90.9|mdm:103401427|protein brassinosteroid insensitive 1 [EC:2.7.10.1 2.7.11.1]!K20641|2|7.5e-14|82.0|cvr:CHLNCDRAFT_59250|Rho GTPase-activating protein 20	XP_010260726.1	0.00E+00	PREDICTED: squamosa promoter-binding-like protein 6 isoform X1 [Nelumbo nucifera]
miR156f-5p	XM_010262459.1	2	NA	1.5	NA	XM_010262459.1	GO:0005634,GO:0005634,GO:0005634,GO:0005634,GO:0003677,GO:0046872,GO:0003677,GO:0046872,GO:0003677,GO:0046872,GO:0003677,GO:0046872,	K13415|1|1.7e-16|90.9|mdm:103401427|protein brassinosteroid insensitive 1 [EC:2.7.10.1 2.7.11.1]!K20641|2|7.7e-14|82.0|cvr:CHLNCDRAFT_59250|Rho GTPase-activating protein 20	XP_010260726.1	0.00E+00	PREDICTED: squamosa promoter-binding-like protein 6 isoform X1 [Nelumbo nucifera]
miR156f-5p	XM_010262466.1	2	NA	1.5	NA	XM_010262466.1	GO:0005634,GO:0005634,GO:0005634,GO:0005634,GO:0003677,GO:0046872,GO:0003677,GO:0046872,GO:0003677,GO:0046872,GO:0003677,GO:0046872,	K13415|1|1.6e-16|90.9|mdm:103401427|protein brassinosteroid insensitive 1 [EC:2.7.10.1 2.7.11.1]!K20641|2|7.3e-14|82.0|cvr:CHLNCDRAFT_59250|Rho GTPase-activating protein 20	XP_010260726.1	0.00E+00	PREDICTED: squamosa promoter-binding-like protein 6 isoform X1 [Nelumbo nucifera]
miR156f-5p	XM_010262628.2	NA	NA	2.5	NA	XM_010262628.2	-	K11253|1|4.9e-70|266.9|egu:105041527|histone H3	XP_010916783.1	2.60E-69	PREDICTED: histone H3-like centromeric protein CSE4 [Elaeis guineensis]
miR156f-5p	XM_010263160.2	3	NA	NA	NA	XM_010263160.2	-	-	XP_010261462.1	8.00E-90	PREDICTED: uncharacterized protein LOC104600294 [Nelumbo nucifera]
miR156f-5p	XM_010264239.2	3.5	NA	NA	NA	XM_010264239.2	-	K08956|1|3.1e-129|464.5|gra:105797721|AFG3 family protein [EC:3.4.24.-]!K22857|2|3.3e-09|65.9|hbr:110664996|EEF1A lysine methyltransferase 4 [EC:2.1.1.-]!K01256|3|3.4e-06|55.8|smo:SELMODRAFT_407075|aminopeptidase N [EC:3.4.11.2]	XP_010262541.1	1.70E-173	PREDICTED: uncharacterized protein At5g02240-like [Nelumbo nucifera]
miR156f-5p	XM_010264565.2	3.5	NA	2.5	NA	XM_010264565.2	GO:0005737,GO:0005737,GO:0045548,GO:0045548,GO:0009800,GO:0006559,GO:0009800,GO:0006559,	K10775|1|0.0e+00|1279.2|rcu:8273543|phenylalanine ammonia-lyase [EC:4.3.1.24]	XP_002531677.1	0.00E+00	PREDICTED: phenylalanine ammonia-lyase G4 [Ricinus communis]
miR156f-5p	XM_010266030.2	2	NA	1.5	NA	XM_010266030.2	GO:0005634,GO:0005634,GO:0005634,GO:0003677,GO:0046872,GO:0003677,GO:0046872,GO:0003677,GO:0046872,	K13415|1|2.1e-18|97.1|mdm:103401427|protein brassinosteroid insensitive 1 [EC:2.7.10.1 2.7.11.1]!K20641|2|7.7e-13|78.6|cvr:CHLNCDRAFT_59250|Rho GTPase-activating protein 20	XP_010264332.1	6.10E-242	PREDICTED: squamosa promoter-binding-like protein 7 [Nelumbo nucifera]
miR156f-5p	XM_010267551.2	2	NA	1.5	NA	XM_010267551.2	GO:0005634,GO:0005634,GO:0005634,GO:0003677,GO:0046872,GO:0003677,GO:0046872,GO:0003677,GO:0046872,	K13415|1|4.0e-19|99.0|mdm:103401427|protein brassinosteroid insensitive 1 [EC:2.7.10.1 2.7.11.1]!K20641|2|4.3e-13|79.0|cvr:CHLNCDRAFT_59250|Rho GTPase-activating protein 20	XP_010265853.1	9.60E-229	PREDICTED: squamosa promoter-binding-like protein 14 [Nelumbo nucifera]
miR156f-5p	XM_010267981.2	NA	NA	2.5	NA	XM_010267981.2	GO:0003723,GO:0003723,GO:0003723,GO:0003723,	K12741|1|2.2e-20|103.6|ppp:112291379|heterogeneous nuclear ribonucleoprotein A1/A3	XP_010266283.1	3.00E-169	PREDICTED: RNA-binding protein 38-like [Nelumbo nucifera]
miR156f-5p	XM_010270501.2	3.5	NA	NA	NA	XM_010270501.2	GO:0004144,GO:0004144,GO:0045017,GO:0045017,	K20098|1|2.3e-55|219.5|mtr:MTR_4g078460|DNA excision repair protein ERCC-6-like 2 [EC:3.6.4.-]!K15406|2|1.3e-31|140.6|brp:103868062|wax-ester synthase / diacylglycerol O-acyltransferase [EC:2.3.1.75 2.3.1.20]	XP_010268803.1	5.80E-275	PREDICTED: O-acyltransferase WSD1-like [Nelumbo nucifera]
miR156f-5p	XM_010270875.2	4	NA	2	NA	XM_010270875.2	GO:0004175,	K20309|1|5.4e-213|743.8|nnu:104605919|trafficking protein particle complex subunit 12	XP_010269177.1	2.90E-212	PREDICTED: trafficking protein particle complex subunit 12 [Nelumbo nucifera]
miR156f-5p	XM_010272024.2	NA	NA	2	NA	XM_010272024.2	GO:0046872,	K08343|1|1.6e-15|88.6|zma:103625959|ubiquitin-like-conjugating enzyme ATG3!K00232|2|4.0e-11|73.9|ghi:107952742|acyl-CoA oxidase [EC:1.3.3.6]!K03580|3|1.4e-08|65.5|han:110895866|ATP-dependent helicase HepA [EC:3.6.4.-]!K11643|4|7.1e-08|63.2|ppp:112295196|chromodomain-helicase-DNA-binding protein 4 [EC:3.6.4.12]	XP_010270326.1	0.00E+00	PREDICTED: uncharacterized protein LOC104606694 [Nelumbo nucifera]
miR156f-5p	XM_010274087.1	2	NA	1.5	NA	XM_010274087.1	GO:0005634,GO:0005634,GO:0003677,GO:0046872,GO:0003677,GO:0046872,	K13415|1|2.5e-24|115.5|mdm:103401427|protein brassinosteroid insensitive 1 [EC:2.7.10.1 2.7.11.1]	XP_010272389.1	8.20E-106	PREDICTED: squamosa promoter-binding protein 1-like [Nelumbo nucifera]
miR156f-5p	XM_010278401.2	NA	NA	2.5	NA	XM_010278401.2	-	K19513|1|0.0e+00|1680.6|nnu:104611385|protein CLEC16A	XP_010276703.1	0.00E+00	PREDICTED: uncharacterized protein LOC104611385 isoform X1 [Nelumbo nucifera]
miR156f-5p	XM_010278402.2	NA	NA	2.5	NA	XM_010278402.2	-	K19513|1|0.0e+00|1680.6|nnu:104611385|protein CLEC16A	XP_010276703.1	0.00E+00	PREDICTED: uncharacterized protein LOC104611385 isoform X1 [Nelumbo nucifera]
miR156f-5p	XM_010278403.2	NA	NA	2.5	NA	XM_010278403.2	-	K19513|1|0.0e+00|1489.6|nnu:104611385|protein CLEC16A	XP_010276705.1	0.00E+00	PREDICTED: uncharacterized protein LOC104611385 isoform X2 [Nelumbo nucifera]
miR156f-5p	XM_010278404.2	NA	NA	2.5	NA	XM_010278404.2	-	K19513|1|0.0e+00|1273.8|nnu:104611385|protein CLEC16A	XP_010276706.1	0.00E+00	PREDICTED: uncharacterized protein LOC104611385 isoform X3 [Nelumbo nucifera]
miR156f-5p	XM_010278405.2	NA	NA	2.5	NA	XM_010278405.2	-	K19513|1|0.0e+00|1379.8|nnu:104611385|protein CLEC16A	XP_010276707.1	0.00E+00	PREDICTED: uncharacterized protein LOC104611385 isoform X4 [Nelumbo nucifera]
miR156f-5p	XM_010280181.2	2	NA	1.5	NA	XM_010280181.2	GO:0005634,GO:0005634,GO:0005634,GO:0005634,GO:0005634,GO:0003677,GO:0046872,GO:0003677,GO:0046872,GO:0003677,GO:0046872,GO:0003677,GO:0046872,GO:0003677,GO:0046872,	K13415|1|4.7e-20|103.2|mdm:103401427|protein brassinosteroid insensitive 1 [EC:2.7.10.1 2.7.11.1]!K20641|2|2.7e-12|77.4|cvr:CHLNCDRAFT_59250|Rho GTPase-activating protein 20!K21777|3|8.3e-09|65.9|psom:113316233|G2/mitotic-specific cyclin-B, other	XP_010278483.1	1.80E-291	PREDICTED: squamosa promoter-binding-like protein 3 isoform X1 [Nelumbo nucifera]
miR156f-5p	XM_010280183.2	2	NA	1.5	NA	XM_010280183.2	GO:0005634,GO:0005634,GO:0005634,GO:0005634,GO:0005634,GO:0003677,GO:0046872,GO:0003677,GO:0046872,GO:0003677,GO:0046872,GO:0003677,GO:0046872,GO:0003677,GO:0046872,	K13415|1|4.5e-20|103.2|mdm:103401427|protein brassinosteroid insensitive 1 [EC:2.7.10.1 2.7.11.1]!K20641|2|2.0e-12|77.8|cvr:CHLNCDRAFT_59250|Rho GTPase-activating protein 20!K21777|3|8.0e-09|65.9|psom:113316233|G2/mitotic-specific cyclin-B, other	XP_010278485.1	1.20E-273	PREDICTED: squamosa promoter-binding-like protein 3 isoform X3 [Nelumbo nucifera]
miR156f-5p	XM_010280775.2	NA	NA	2.5	NA	XM_010280775.2	GO:0030060,GO:0030060,GO:0005975,GO:0006108,GO:0006099,GO:0005975,GO:0006108,GO:0006099,	K00026|1|1.0e-194|682.2|nnu:104613084|malate dehydrogenase [EC:1.1.1.37]	XP_010279077.1	5.30E-194	PREDICTED: malate dehydrogenase, mitochondrial-like [Nelumbo nucifera]
miR156f-5p	XM_010281140.1	NA	NA	2.5	NA	XM_010281140.1	-	K20823|1|4.7e-30|133.7|vvi:100250870|N-alpha-acetyltransferase 35, NatC auxiliary subunit!K20299|2|1.4e-29|132.1|jre:108995769|vacuolar protein sorting-associated protein 53!K12598|3|3.4e-28|127.5|nto:104086057|ATP-dependent RNA helicase DOB1 [EC:3.6.4.13]!K12879|4|9.9e-28|125.9|nta:107822176|THO complex subunit 2!K19026|5|6.4e-27|123.2|nta:107760795|spatacsin	XP_010279442.1	6.10E-92	PREDICTED: uncharacterized protein LOC104613364 [Nelumbo nucifera]
miR156f-5p	XM_019196757.1	2	NA	1.5	NA	XM_019196757.1	GO:0005634,GO:0005634,GO:0005634,GO:0003677,GO:0046872,GO:0003677,GO:0046872,GO:0003677,GO:0046872,	K13415|1|8.9e-17|91.7|mdm:103401427|protein brassinosteroid insensitive 1 [EC:2.7.10.1 2.7.11.1]!K20641|2|1.6e-10|70.9|cvr:CHLNCDRAFT_59250|Rho GTPase-activating protein 20	XP_010249063.1	3.40E-248	PREDICTED: squamosa promoter-binding-like protein 18 [Nelumbo nucifera]
miR156f-5p	XM_019198370.1	2	NA	1.5	NA	XM_019198370.1	GO:0005634,GO:0005634,GO:0005634,GO:0005634,GO:0003677,GO:0046872,GO:0003677,GO:0046872,GO:0003677,GO:0046872,GO:0003677,GO:0046872,	K13415|1|1.6e-16|90.9|mdm:103401427|protein brassinosteroid insensitive 1 [EC:2.7.10.1 2.7.11.1]!K20641|2|7.3e-14|82.0|cvr:CHLNCDRAFT_59250|Rho GTPase-activating protein 20	XP_010260726.1	0.00E+00	PREDICTED: squamosa promoter-binding-like protein 6 isoform X1 [Nelumbo nucifera]
miR156f-5p	XM_019198371.1	2	NA	1.5	NA	XM_019198371.1	GO:0005634,GO:0005634,GO:0005634,GO:0005634,GO:0003677,GO:0046872,GO:0003677,GO:0046872,GO:0003677,GO:0046872,GO:0003677,GO:0046872,	K13415|1|1.6e-16|90.9|mdm:103401427|protein brassinosteroid insensitive 1 [EC:2.7.10.1 2.7.11.1]!K20641|2|7.6e-14|82.0|cvr:CHLNCDRAFT_59250|Rho GTPase-activating protein 20	XP_010260726.1	0.00E+00	PREDICTED: squamosa promoter-binding-like protein 6 isoform X1 [Nelumbo nucifera]
miR156f-5p	XM_019198375.1	2	NA	1.5	NA	XM_019198375.1	GO:0005634,GO:0005634,GO:0005634,GO:0005634,GO:0003677,GO:0046872,GO:0003677,GO:0046872,GO:0003677,GO:0046872,GO:0003677,GO:0046872,	K13415|1|1.6e-16|90.9|mdm:103401427|protein brassinosteroid insensitive 1 [EC:2.7.10.1 2.7.11.1]!K20641|2|7.6e-14|82.0|cvr:CHLNCDRAFT_59250|Rho GTPase-activating protein 20	XP_010260726.1	0.00E+00	PREDICTED: squamosa promoter-binding-like protein 6 isoform X1 [Nelumbo nucifera]
miR156f-5p	XM_019198376.1	2	NA	1.5	NA	XM_019198376.1	GO:0005634,GO:0005634,GO:0005634,GO:0005634,GO:0003677,GO:0046872,GO:0003677,GO:0046872,GO:0003677,GO:0046872,GO:0003677,GO:0046872,	K13415|1|1.6e-16|90.9|mdm:103401427|protein brassinosteroid insensitive 1 [EC:2.7.10.1 2.7.11.1]!K20641|2|7.6e-14|82.0|cvr:CHLNCDRAFT_59250|Rho GTPase-activating protein 20	XP_019053921.1	0.00E+00	PREDICTED: squamosa promoter-binding-like protein 6 isoform X2 [Nelumbo nucifera]
miR156f-5p	XM_019198793.1	NA	NA	2.5	NA	XM_019198793.1	GO:0005634,GO:0005634,GO:0005634,GO:0005634,GO:0003700,GO:0003700,GO:0003700,GO:0003700,	K14514|1|0.0e+00|1242.6|nnu:104603484|ethylene-insensitive protein 3	XP_019054338.1	0.00E+00	PREDICTED: ETHYLENE INSENSITIVE 3-like 3 protein [Nelumbo nucifera]
miR156f-5p	XM_019199212.1	4	NA	2	NA	XM_019199212.1	GO:0004175,	K20309|1|2.8e-213|743.8|nnu:104605919|trafficking protein particle complex subunit 12	XP_010269177.1	1.50E-212	PREDICTED: trafficking protein particle complex subunit 12 [Nelumbo nucifera]
miR156f-5p	XM_019200097.1	NA	NA	2.5	NA	XM_019200097.1	-	K19513|1|0.0e+00|1680.6|nnu:104611385|protein CLEC16A	XP_010276703.1	0.00E+00	PREDICTED: uncharacterized protein LOC104611385 isoform X1 [Nelumbo nucifera]
miR156f-5p	XM_019200318.1	2	NA	1.5	NA	XM_019200318.1	GO:0005634,GO:0005634,GO:0005634,GO:0005634,GO:0005634,GO:0003677,GO:0046872,GO:0003677,GO:0046872,GO:0003677,GO:0046872,GO:0003677,GO:0046872,GO:0003677,GO:0046872,	K13415|1|4.9e-20|103.2|mdm:103401427|protein brassinosteroid insensitive 1 [EC:2.7.10.1 2.7.11.1]!K20641|2|2.9e-12|77.4|cvr:CHLNCDRAFT_59250|Rho GTPase-activating protein 20!K21777|3|8.6e-09|65.9|psom:113316233|G2/mitotic-specific cyclin-B, other	XP_010278483.1	1.80E-291	PREDICTED: squamosa promoter-binding-like protein 3 isoform X1 [Nelumbo nucifera]
miR156f-5p	XM_019200319.1	2	NA	1.5	NA	XM_019200319.1	GO:0005634,GO:0005634,GO:0005634,GO:0003677,GO:0046872,GO:0003677,GO:0046872,GO:0003677,GO:0046872,	K13415|1|4.3e-20|103.2|mdm:103401427|protein brassinosteroid insensitive 1 [EC:2.7.10.1 2.7.11.1]!K20641|2|2.5e-12|77.4|cvr:CHLNCDRAFT_59250|Rho GTPase-activating protein 20!K21777|3|7.6e-09|65.9|psom:113316233|G2/mitotic-specific cyclin-B, other	XP_019055864.1	3.70E-280	PREDICTED: squamosa promoter-binding-like protein 3 isoform X2 [Nelumbo nucifera]
miR156f-5p	XM_019200320.1	2	NA	1.5	NA	XM_019200320.1	GO:0005634,GO:0005634,GO:0005634,GO:0003677,GO:0046872,GO:0003677,GO:0046872,GO:0003677,GO:0046872,	K13415|1|4.1e-20|103.2|mdm:103401427|protein brassinosteroid insensitive 1 [EC:2.7.10.1 2.7.11.1]!K20641|2|2.4e-12|77.4|cvr:CHLNCDRAFT_59250|Rho GTPase-activating protein 20!K21777|3|7.3e-09|65.9|psom:113316233|G2/mitotic-specific cyclin-B, other	XP_019055865.1	2.60E-254	PREDICTED: squamosa promoter-binding-like protein 12 isoform X4 [Nelumbo nucifera]
miR156f-5p	XM_019200476.1	3.5	NA	2	NA	XM_019200476.1	-	-	XP_019056021.1	8.70E-85	PREDICTED: uncharacterized protein LOC104613517 [Nelumbo nucifera]
miR156f-5p	XR_002023009.1	NA	NA	2.5	NA	XR_002023009.1	GO:0005634,GO:0005634,GO:0005634,GO:0005634,GO:0003700,GO:0003700,GO:0003700,GO:0003700,	K14514|1|0.0e+00|1242.6|nnu:104603484|ethylene-insensitive protein 3	XP_019054338.1	0.00E+00	PREDICTED: ETHYLENE INSENSITIVE 3-like 3 protein [Nelumbo nucifera]
miR156f-5p	XR_002023159.1	4	NA	2	NA	XR_002023159.1	GO:0004175,	K20309|1|3.3e-213|743.8|nnu:104605919|trafficking protein particle complex subunit 12	XP_010269177.1	1.70E-212	PREDICTED: trafficking protein particle complex subunit 12 [Nelumbo nucifera]
miR156f-5p	XR_002023319.1	4	NA	2.5	NA	XR_002023319.1	GO:0005623,GO:0016021,GO:0005623,GO:0016021,GO:0005623,GO:0016021,GO:0016972,GO:0016972,GO:0016972,GO:0045454,GO:0045454,GO:0045454,	K10758|1|1.7e-22|111.3|nnu:104595277|thiol oxidase [EC:1.8.3.2]	XP_010254490.1	9.00E-22	PREDICTED: sulfhydryl oxidase 2-like isoform X3 [Nelumbo nucifera]
miR156f-5p	XR_733668.2	NA	NA	2.5	NA	XR_733668.2	-	-	XP_010264887.1	8.10E-72	PREDICTED: uncharacterized protein LOC104602775 isoform X3 [Nelumbo nucifera]
miR156f-5p	XR_735272.2	1	NA	1	NA	XR_735272.2	GO:0005634,GO:0005634,GO:0005634,GO:0005634,GO:0003677,GO:0046872,GO:0003677,GO:0046872,GO:0003677,GO:0046872,GO:0003677,GO:0046872,	K13415|1|4.1e-16|89.7|mdm:103401427|protein brassinosteroid insensitive 1 [EC:2.7.10.1 2.7.11.1]!K20641|2|6.6e-14|82.4|cvr:CHLNCDRAFT_59250|Rho GTPase-activating protein 20	XP_010257963.1	0.00E+00	PREDICTED: squamosa promoter-binding-like protein 13A isoform X1 [Nelumbo nucifera]
miR156f-5p	XR_736804.2	NA	NA	2	NA	XR_736804.2	GO:0046872,	K08343|1|1.5e-15|88.6|zma:103625959|ubiquitin-like-conjugating enzyme ATG3!K00232|2|3.7e-11|73.9|ghi:107952742|acyl-CoA oxidase [EC:1.3.3.6]!K03580|3|1.3e-08|65.5|han:110895866|ATP-dependent helicase HepA [EC:3.6.4.-]!K11643|4|6.6e-08|63.2|ppp:112295196|chromodomain-helicase-DNA-binding protein 4 [EC:3.6.4.12]	XP_010270326.1	0.00E+00	PREDICTED: uncharacterized protein LOC104606694 [Nelumbo nucifera]
miR156f-5p	XR_736805.2	NA	NA	2	NA	XR_736805.2	GO:0046872,	K08343|1|1.5e-15|88.6|zma:103625959|ubiquitin-like-conjugating enzyme ATG3!K00232|2|3.9e-11|73.9|ghi:107952742|acyl-CoA oxidase [EC:1.3.3.6]!K03580|3|1.4e-08|65.5|han:110895866|ATP-dependent helicase HepA [EC:3.6.4.-]!K11643|4|6.9e-08|63.2|ppp:112295196|chromodomain-helicase-DNA-binding protein 4 [EC:3.6.4.12]	XP_010270326.1	0.00E+00	PREDICTED: uncharacterized protein LOC104606694 [Nelumbo nucifera]
miR156f-5p	XR_736807.1	NA	NA	2	NA	XR_736807.1	GO:0046872,	K08343|1|1.1e-15|88.6|zma:103625959|ubiquitin-like-conjugating enzyme ATG3!K00232|2|2.7e-11|73.9|ghi:107952742|acyl-CoA oxidase [EC:1.3.3.6]!K03580|3|9.6e-09|65.5|han:110895866|ATP-dependent helicase HepA [EC:3.6.4.-]!K11643|4|4.8e-08|63.2|ppp:112274218|chromodomain-helicase-DNA-binding protein 4 [EC:3.6.4.12]	XP_010270326.1	0.00E+00	PREDICTED: uncharacterized protein LOC104606694 [Nelumbo nucifera]
miR156f-5p	XR_736816.2	NA	NA	2.5	NA	XR_736816.2	GO:0003950,GO:0006471,	K10798|1|9.7e-18|95.1|nnu:104607697|poly [ADP-ribose] polymerase [EC:2.4.2.30]	XP_010271692.1	5.20E-17	PREDICTED: putative poly [ADP-ribose] polymerase 3 [Nelumbo nucifera]
miR156f-5p	XR_736817.2	NA	NA	2.5	NA	XR_736817.2	-	K10798|1|2.6e-21|107.1|lang:109353370|poly [ADP-ribose] polymerase [EC:2.4.2.30]	XP_019451151.1	1.40E-20	PREDICTED: poly [ADP-ribose] polymerase 3 [Lupinus angustifolius]
miR156g_1	XM_010249709.2	3	NA	NA	NA	XM_010249709.2	GO:0005524,GO:0031072,GO:0046872,GO:0051082,GO:0005524,GO:0031072,GO:0046872,GO:0051082,GO:0005524,GO:0031072,GO:0046872,GO:0051082,GO:0005524,GO:0031072,GO:0046872,GO:0051082,GO:0006457,GO:0009408,GO:0006457,GO:0009408,GO:0006457,GO:0009408,GO:0006457,GO:0009408,	K09503|1|2.5e-222|774.2|cit:102611703|DnaJ homolog subfamily A member 2	XP_010248011.1	1.10E-247	PREDICTED: dnaJ protein homolog 2-like [Nelumbo nucifera]
miR156g_1	XM_010249710.2	3	NA	NA	NA	XM_010249710.2	GO:0005524,GO:0031072,GO:0046872,GO:0051082,GO:0005524,GO:0031072,GO:0046872,GO:0051082,GO:0005524,GO:0031072,GO:0046872,GO:0051082,GO:0005524,GO:0031072,GO:0046872,GO:0051082,GO:0006457,GO:0009408,GO:0006457,GO:0009408,GO:0006457,GO:0009408,GO:0006457,GO:0009408,	K09503|1|2.5e-222|774.2|cit:102611703|DnaJ homolog subfamily A member 2	XP_010248011.1	1.10E-247	PREDICTED: dnaJ protein homolog 2-like [Nelumbo nucifera]
miR156g_1	XM_010250618.2	3.5	NA	NA	NA	XM_010250618.2	GO:0000228,	K06670|1|0.0e+00|1125.5|nnu:104591666|cohesin complex subunit SCC1	XP_010248920.1	0.00E+00	PREDICTED: sister chromatid cohesion 1 protein 2 isoform X1 [Nelumbo nucifera]
miR156g_1	XM_010250619.2	3.5	NA	NA	NA	XM_010250619.2	GO:0000228,	K06670|1|1.1e-283|978.0|nnu:104591666|cohesin complex subunit SCC1	XP_010248921.1	1.60E-288	PREDICTED: sister chromatid cohesion 1 protein 2 isoform X2 [Nelumbo nucifera]
miR156g_1	XM_010250761.2	2.5	NA	NA	NA	XM_010250761.2	GO:0005634,GO:0005634,GO:0005634,GO:0003677,GO:0046872,GO:0003677,GO:0046872,GO:0003677,GO:0046872,	K13415|1|9.2e-17|91.7|mdm:103401427|protein brassinosteroid insensitive 1 [EC:2.7.10.1 2.7.11.1]!K20641|2|1.7e-10|70.9|cvr:CHLNCDRAFT_59250|Rho GTPase-activating protein 20	XP_010249063.1	3.50E-248	PREDICTED: squamosa promoter-binding-like protein 18 [Nelumbo nucifera]
miR156g_1	XM_010250762.2	2.5	NA	NA	NA	XM_010250762.2	GO:0005634,GO:0005634,GO:0005634,GO:0003677,GO:0046872,GO:0003677,GO:0046872,GO:0003677,GO:0046872,	K13415|1|8.8e-17|91.7|mdm:103401427|protein brassinosteroid insensitive 1 [EC:2.7.10.1 2.7.11.1]!K20641|2|1.6e-10|70.9|cvr:CHLNCDRAFT_59250|Rho GTPase-activating protein 20	XP_010249063.1	3.30E-248	PREDICTED: squamosa promoter-binding-like protein 18 [Nelumbo nucifera]
miR156g_1	XM_010250763.2	2.5	NA	NA	NA	XM_010250763.2	GO:0005634,GO:0005634,GO:0005634,GO:0003677,GO:0046872,GO:0003677,GO:0046872,GO:0003677,GO:0046872,	K13415|1|8.8e-17|91.7|mdm:103401427|protein brassinosteroid insensitive 1 [EC:2.7.10.1 2.7.11.1]!K20641|2|1.6e-10|70.9|cvr:CHLNCDRAFT_59250|Rho GTPase-activating protein 20	XP_010249063.1	3.30E-248	PREDICTED: squamosa promoter-binding-like protein 18 [Nelumbo nucifera]
miR156g_1	XM_010250764.2	2.5	NA	NA	NA	XM_010250764.2	GO:0005634,GO:0005634,GO:0005634,GO:0003677,GO:0046872,GO:0003677,GO:0046872,GO:0003677,GO:0046872,	K13415|1|8.1e-17|91.7|mdm:103401427|protein brassinosteroid insensitive 1 [EC:2.7.10.1 2.7.11.1]!K20641|2|1.5e-10|70.9|cvr:CHLNCDRAFT_59250|Rho GTPase-activating protein 20	XP_010249063.1	3.10E-248	PREDICTED: squamosa promoter-binding-like protein 18 [Nelumbo nucifera]
miR156g_1	XM_010250765.2	2.5	NA	NA	NA	XM_010250765.2	GO:0005634,GO:0005634,GO:0005634,GO:0003677,GO:0046872,GO:0003677,GO:0046872,GO:0003677,GO:0046872,	K13415|1|8.1e-17|91.7|mdm:103401427|protein brassinosteroid insensitive 1 [EC:2.7.10.1 2.7.11.1]!K20641|2|1.5e-10|70.9|cvr:CHLNCDRAFT_59250|Rho GTPase-activating protein 20	XP_010249063.1	3.10E-248	PREDICTED: squamosa promoter-binding-like protein 18 [Nelumbo nucifera]
miR156g_1	XM_010250766.2	2.5	NA	NA	NA	XM_010250766.2	GO:0005634,GO:0005634,GO:0005634,GO:0003677,GO:0046872,GO:0003677,GO:0046872,GO:0003677,GO:0046872,	K13415|1|7.8e-17|91.7|mdm:103401427|protein brassinosteroid insensitive 1 [EC:2.7.10.1 2.7.11.1]!K20641|2|1.4e-10|70.9|cvr:CHLNCDRAFT_59250|Rho GTPase-activating protein 20	XP_010249063.1	3.00E-248	PREDICTED: squamosa promoter-binding-like protein 18 [Nelumbo nucifera]
miR156g_1	XM_010252358.2	2.5	NA	NA	NA	XM_010252358.2	GO:0005634,GO:0005634,GO:0005634,GO:0003677,GO:0046872,GO:0003677,GO:0046872,GO:0003677,GO:0046872,	K13415|1|2.3e-17|93.6|mdm:103401427|protein brassinosteroid insensitive 1 [EC:2.7.10.1 2.7.11.1]!K20641|2|4.6e-10|69.3|cvr:CHLNCDRAFT_59250|Rho GTPase-activating protein 20	XP_010250660.1	7.20E-235	PREDICTED: teosinte glume architecture 1-like [Nelumbo nucifera]
miR156g_1	XM_010252359.2	2.5	NA	NA	NA	XM_010252359.2	GO:0005634,GO:0005634,GO:0005634,GO:0003677,GO:0046872,GO:0003677,GO:0046872,GO:0003677,GO:0046872,	K13415|1|2.2e-17|93.6|mdm:103401427|protein brassinosteroid insensitive 1 [EC:2.7.10.1 2.7.11.1]!K20641|2|4.4e-10|69.3|cvr:CHLNCDRAFT_59250|Rho GTPase-activating protein 20	XP_010250660.1	6.80E-235	PREDICTED: teosinte glume architecture 1-like [Nelumbo nucifera]
miR156g_1	XM_010252360.1	2.5	NA	NA	NA	XM_010252360.1	GO:0005634,GO:0005634,GO:0005634,GO:0003677,GO:0046872,GO:0003677,GO:0046872,GO:0003677,GO:0046872,	K13415|1|2.1e-17|93.6|mdm:103401427|protein brassinosteroid insensitive 1 [EC:2.7.10.1 2.7.11.1]!K20641|2|4.3e-10|69.3|cvr:CHLNCDRAFT_59250|Rho GTPase-activating protein 20	XP_010250660.1	6.70E-235	PREDICTED: teosinte glume architecture 1-like [Nelumbo nucifera]
miR156g_1	XM_010256293.2	3.5	NA	NA	NA	XM_010256293.2	GO:0016874,GO:0004842,GO:0016874,GO:0004842,	K10592|1|0.0e+00|7205.5|nnu:104595538|E3 ubiquitin-protein ligase HUWE1 [EC:2.3.2.26]	XP_010277572.1	0.00E+00	PREDICTED: E3 ubiquitin-protein ligase UPL2-like isoform X1 [Nelumbo nucifera]
miR156g_1	XM_010256295.2	3.5	NA	NA	NA	XM_010256295.2	GO:0016874,GO:0004842,	K10592|1|0.0e+00|7023.7|nnu:104595538|E3 ubiquitin-protein ligase HUWE1 [EC:2.3.2.26]	XP_010277572.1	0.00E+00	PREDICTED: E3 ubiquitin-protein ligase UPL2-like isoform X1 [Nelumbo nucifera]
miR156g_1	XM_010259128.2	2	NA	NA	NA	XM_010259128.2	GO:0005634,GO:0005634,GO:0005634,GO:0003677,GO:0046872,GO:0003677,GO:0046872,GO:0003677,GO:0046872,	K13415|1|2.3e-18|97.1|mdm:103401427|protein brassinosteroid insensitive 1 [EC:2.7.10.1 2.7.11.1]!K20641|2|1.1e-12|78.2|cvr:CHLNCDRAFT_59250|Rho GTPase-activating protein 20	XP_010257430.1	1.80E-223	PREDICTED: squamosa promoter-binding-like protein 17 [Nelumbo nucifera]
miR156g_1	XM_010259661.2	2.5	NA	NA	NA	XM_010259661.2	GO:0005634,GO:0005634,GO:0005634,GO:0005634,GO:0003677,GO:0046872,GO:0003677,GO:0046872,GO:0003677,GO:0046872,GO:0003677,GO:0046872,	K13415|1|4.3e-16|89.7|mdm:103401427|protein brassinosteroid insensitive 1 [EC:2.7.10.1 2.7.11.1]!K20641|2|6.9e-14|82.4|cvr:CHLNCDRAFT_59250|Rho GTPase-activating protein 20	XP_010257963.1	0.00E+00	PREDICTED: squamosa promoter-binding-like protein 13A isoform X1 [Nelumbo nucifera]
miR156g_1	XM_010259662.2	2.5	NA	NA	NA	XM_010259662.2	GO:0005634,GO:0005634,GO:0005634,GO:0005634,GO:0003677,GO:0046872,GO:0003677,GO:0046872,GO:0003677,GO:0046872,GO:0003677,GO:0046872,	K13415|1|4.2e-16|89.7|mdm:103401427|protein brassinosteroid insensitive 1 [EC:2.7.10.1 2.7.11.1]!K20641|2|6.7e-14|82.4|cvr:CHLNCDRAFT_59250|Rho GTPase-activating protein 20	XP_010257963.1	0.00E+00	PREDICTED: squamosa promoter-binding-like protein 13A isoform X1 [Nelumbo nucifera]
miR156g_1	XM_010259663.2	2.5	NA	NA	NA	XM_010259663.2	GO:0005634,GO:0005634,GO:0005634,GO:0005634,GO:0003677,GO:0046872,GO:0003677,GO:0046872,GO:0003677,GO:0046872,GO:0003677,GO:0046872,	K13415|1|4.1e-16|89.7|mdm:103401427|protein brassinosteroid insensitive 1 [EC:2.7.10.1 2.7.11.1]!K20641|2|6.6e-14|82.4|cvr:CHLNCDRAFT_59250|Rho GTPase-activating protein 20	XP_010257963.1	0.00E+00	PREDICTED: squamosa promoter-binding-like protein 13A isoform X1 [Nelumbo nucifera]
miR156g_1	XM_010259665.2	2.5	NA	NA	NA	XM_010259665.2	GO:0005634,GO:0005634,GO:0005634,GO:0005634,GO:0003677,GO:0046872,GO:0003677,GO:0046872,GO:0003677,GO:0046872,GO:0003677,GO:0046872,	K13415|1|4.1e-16|89.7|mdm:103401427|protein brassinosteroid insensitive 1 [EC:2.7.10.1 2.7.11.1]!K20641|2|6.5e-14|82.4|cvr:CHLNCDRAFT_59250|Rho GTPase-activating protein 20	XP_010257963.1	0.00E+00	PREDICTED: squamosa promoter-binding-like protein 13A isoform X1 [Nelumbo nucifera]
miR156g_1	XM_010259666.2	2.5	NA	NA	NA	XM_010259666.2	GO:0005634,GO:0005634,GO:0005634,GO:0005634,GO:0003677,GO:0046872,GO:0003677,GO:0046872,GO:0003677,GO:0046872,GO:0003677,GO:0046872,	K13415|1|4.0e-16|89.7|mdm:103401427|protein brassinosteroid insensitive 1 [EC:2.7.10.1 2.7.11.1]!K20641|2|6.4e-14|82.4|cvr:CHLNCDRAFT_59250|Rho GTPase-activating protein 20	XP_010257963.1	0.00E+00	PREDICTED: squamosa promoter-binding-like protein 13A isoform X1 [Nelumbo nucifera]
miR156g_1	XM_010259667.2	2.5	NA	NA	NA	XM_010259667.2	GO:0005634,GO:0005634,GO:0005634,GO:0005634,GO:0003677,GO:0046872,GO:0003677,GO:0046872,GO:0003677,GO:0046872,GO:0003677,GO:0046872,	K13415|1|3.9e-16|89.7|mdm:103401427|protein brassinosteroid insensitive 1 [EC:2.7.10.1 2.7.11.1]!K20641|2|6.2e-14|82.4|cvr:CHLNCDRAFT_59250|Rho GTPase-activating protein 20	XP_010257963.1	0.00E+00	PREDICTED: squamosa promoter-binding-like protein 13A isoform X1 [Nelumbo nucifera]
miR156g_1	XM_010259668.2	2.5	NA	NA	NA	XM_010259668.2	GO:0005634,GO:0005634,GO:0005634,GO:0005634,GO:0003677,GO:0046872,GO:0003677,GO:0046872,GO:0003677,GO:0046872,GO:0003677,GO:0046872,	K13415|1|4.3e-16|89.7|mdm:103401427|protein brassinosteroid insensitive 1 [EC:2.7.10.1 2.7.11.1]!K20641|2|6.8e-14|82.4|cvr:CHLNCDRAFT_59250|Rho GTPase-activating protein 20	XP_010257970.1	0.00E+00	PREDICTED: squamosa promoter-binding-like protein 13A isoform X2 [Nelumbo nucifera]
miR156g_1	XM_010261137.2	3.5	NA	NA	NA	XM_010261137.2	GO:0006952,GO:0009607,GO:0006952,GO:0009607,	K05387|1|2.0e-15|85.9|peq:110030824|glutamate receptor, ionotropic, plant	XP_010259439.1	2.30E-86	PREDICTED: major allergen Pru ar 1-like [Nelumbo nucifera]
miR156g_1	XM_010262424.1	2.5	NA	NA	NA	XM_010262424.1	GO:0005634,GO:0005634,GO:0005634,GO:0005634,GO:0003677,GO:0046872,GO:0003677,GO:0046872,GO:0003677,GO:0046872,GO:0003677,GO:0046872,	K13415|1|1.7e-16|90.9|mdm:103401427|protein brassinosteroid insensitive 1 [EC:2.7.10.1 2.7.11.1]!K20641|2|8.0e-14|82.0|cvr:CHLNCDRAFT_59250|Rho GTPase-activating protein 20	XP_010260726.1	0.00E+00	PREDICTED: squamosa promoter-binding-like protein 6 isoform X1 [Nelumbo nucifera]
miR156g_1	XM_010262434.1	2.5	NA	NA	NA	XM_010262434.1	GO:0005634,GO:0005634,GO:0005634,GO:0005634,GO:0003677,GO:0046872,GO:0003677,GO:0046872,GO:0003677,GO:0046872,GO:0003677,GO:0046872,	K13415|1|1.6e-16|90.9|mdm:103401427|protein brassinosteroid insensitive 1 [EC:2.7.10.1 2.7.11.1]!K20641|2|7.6e-14|82.0|cvr:CHLNCDRAFT_59250|Rho GTPase-activating protein 20	XP_010260726.1	0.00E+00	PREDICTED: squamosa promoter-binding-like protein 6 isoform X1 [Nelumbo nucifera]
miR156g_1	XM_010262443.1	2.5	NA	NA	NA	XM_010262443.1	GO:0005634,GO:0005634,GO:0005634,GO:0005634,GO:0003677,GO:0046872,GO:0003677,GO:0046872,GO:0003677,GO:0046872,GO:0003677,GO:0046872,	K13415|1|1.7e-16|90.9|mdm:103401427|protein brassinosteroid insensitive 1 [EC:2.7.10.1 2.7.11.1]!K20641|2|7.9e-14|82.0|cvr:CHLNCDRAFT_59250|Rho GTPase-activating protein 20	XP_010260726.1	0.00E+00	PREDICTED: squamosa promoter-binding-like protein 6 isoform X1 [Nelumbo nucifera]
miR156g_1	XM_010262451.1	2.5	NA	NA	NA	XM_010262451.1	GO:0005634,GO:0005634,GO:0005634,GO:0005634,GO:0003677,GO:0046872,GO:0003677,GO:0046872,GO:0003677,GO:0046872,GO:0003677,GO:0046872,	K13415|1|1.6e-16|90.9|mdm:103401427|protein brassinosteroid insensitive 1 [EC:2.7.10.1 2.7.11.1]!K20641|2|7.5e-14|82.0|cvr:CHLNCDRAFT_59250|Rho GTPase-activating protein 20	XP_010260726.1	0.00E+00	PREDICTED: squamosa promoter-binding-like protein 6 isoform X1 [Nelumbo nucifera]
miR156g_1	XM_010262459.1	2.5	NA	NA	NA	XM_010262459.1	GO:0005634,GO:0005634,GO:0005634,GO:0005634,GO:0003677,GO:0046872,GO:0003677,GO:0046872,GO:0003677,GO:0046872,GO:0003677,GO:0046872,	K13415|1|1.7e-16|90.9|mdm:103401427|protein brassinosteroid insensitive 1 [EC:2.7.10.1 2.7.11.1]!K20641|2|7.7e-14|82.0|cvr:CHLNCDRAFT_59250|Rho GTPase-activating protein 20	XP_010260726.1	0.00E+00	PREDICTED: squamosa promoter-binding-like protein 6 isoform X1 [Nelumbo nucifera]
miR156g_1	XM_010262466.1	2.5	NA	NA	NA	XM_010262466.1	GO:0005634,GO:0005634,GO:0005634,GO:0005634,GO:0003677,GO:0046872,GO:0003677,GO:0046872,GO:0003677,GO:0046872,GO:0003677,GO:0046872,	K13415|1|1.6e-16|90.9|mdm:103401427|protein brassinosteroid insensitive 1 [EC:2.7.10.1 2.7.11.1]!K20641|2|7.3e-14|82.0|cvr:CHLNCDRAFT_59250|Rho GTPase-activating protein 20	XP_010260726.1	0.00E+00	PREDICTED: squamosa promoter-binding-like protein 6 isoform X1 [Nelumbo nucifera]
miR156g_1	XM_010263826.2	3.5	NA	NA	NA	XM_010263826.2	GO:0016021,GO:0016021,	K01754|1|8.8e-06|55.1|gab:108471661|threonine dehydratase [EC:4.3.1.19]	XP_010262128.1	2.70E-210	PREDICTED: uncharacterized protein LOC104600723 [Nelumbo nucifera]
miR156g_1	XM_010267551.2	2	NA	NA	NA	XM_010267551.2	GO:0005634,GO:0005634,GO:0005634,GO:0003677,GO:0046872,GO:0003677,GO:0046872,GO:0003677,GO:0046872,	K13415|1|4.0e-19|99.0|mdm:103401427|protein brassinosteroid insensitive 1 [EC:2.7.10.1 2.7.11.1]!K20641|2|4.3e-13|79.0|cvr:CHLNCDRAFT_59250|Rho GTPase-activating protein 20	XP_010265853.1	9.60E-229	PREDICTED: squamosa promoter-binding-like protein 14 [Nelumbo nucifera]
miR156g_1	XM_010268589.2	3	NA	NA	NA	XM_010268589.2	GO:0030131,GO:0030131,GO:0008565,GO:0008565,GO:0006886,GO:0016192,GO:0006886,GO:0016192,	K12392|1|0.0e+00|1761.9|nnu:104604296|AP-1 complex subunit beta-1	XP_010266891.1	0.00E+00	PREDICTED: beta-adaptin-like protein C [Nelumbo nucifera]
miR156g_1	XM_010274253.2	3	NA	NA	NA	XM_010274253.2	GO:0016021,GO:0005622,GO:0012505,GO:0016021,GO:0005886,GO:0031201,GO:0016021,GO:0012505,GO:0016021,GO:0005886,GO:0031201,GO:0005484,GO:0005484,GO:0000149,GO:0005484,GO:0000149,GO:0006886,GO:0016192,GO:0006887,GO:0006886,GO:0048278,GO:0006906,GO:0016192,GO:0006887,GO:0006886,GO:0048278,GO:0006906,	K08486|1|4.0e-174|613.6|nnu:104608306|syntaxin 1B/2/3	XP_010272555.1	2.10E-173	PREDICTED: syntaxin-related protein KNOLLE [Nelumbo nucifera]
miR156g_1	XM_010280356.2	3	NA	NA	NA	XM_010280356.2	GO:0005634,GO:0000981,GO:0043565,GO:0001135,GO:0044212,GO:0003824,GO:0003677,GO:0003677,GO:0030154,GO:0006357,GO:0008152,	K09422|1|1.2e-283|978.0|nnu:104612781|transcription factor MYB, plant	XP_010278658.1	6.50E-283	PREDICTED: uncharacterized protein LOC104612781 [Nelumbo nucifera]
miR156g_1	XM_010281223.2	3	NA	NA	NA	XM_010281223.2	GO:0005634,GO:0005634,GO:0005634,	K18810|1|3.4e-195|684.1|nnu:104613419|cyclin D1/2/4, plant	XP_010279525.1	1.80E-194	PREDICTED: cyclin-D4-1-like [Nelumbo nucifera]
miR156g_1	XM_019196757.1	2.5	NA	NA	NA	XM_019196757.1	GO:0005634,GO:0005634,GO:0005634,GO:0003677,GO:0046872,GO:0003677,GO:0046872,GO:0003677,GO:0046872,	K13415|1|8.9e-17|91.7|mdm:103401427|protein brassinosteroid insensitive 1 [EC:2.7.10.1 2.7.11.1]!K20641|2|1.6e-10|70.9|cvr:CHLNCDRAFT_59250|Rho GTPase-activating protein 20	XP_010249063.1	3.40E-248	PREDICTED: squamosa promoter-binding-like protein 18 [Nelumbo nucifera]
miR156g_1	XM_019198370.1	2.5	NA	NA	NA	XM_019198370.1	GO:0005634,GO:0005634,GO:0005634,GO:0005634,GO:0003677,GO:0046872,GO:0003677,GO:0046872,GO:0003677,GO:0046872,GO:0003677,GO:0046872,	K13415|1|1.6e-16|90.9|mdm:103401427|protein brassinosteroid insensitive 1 [EC:2.7.10.1 2.7.11.1]!K20641|2|7.3e-14|82.0|cvr:CHLNCDRAFT_59250|Rho GTPase-activating protein 20	XP_010260726.1	0.00E+00	PREDICTED: squamosa promoter-binding-like protein 6 isoform X1 [Nelumbo nucifera]
miR156g_1	XM_019198371.1	2.5	NA	NA	NA	XM_019198371.1	GO:0005634,GO:0005634,GO:0005634,GO:0005634,GO:0003677,GO:0046872,GO:0003677,GO:0046872,GO:0003677,GO:0046872,GO:0003677,GO:0046872,	K13415|1|1.6e-16|90.9|mdm:103401427|protein brassinosteroid insensitive 1 [EC:2.7.10.1 2.7.11.1]!K20641|2|7.6e-14|82.0|cvr:CHLNCDRAFT_59250|Rho GTPase-activating protein 20	XP_010260726.1	0.00E+00	PREDICTED: squamosa promoter-binding-like protein 6 isoform X1 [Nelumbo nucifera]
miR156g_1	XM_019198375.1	2.5	NA	NA	NA	XM_019198375.1	GO:0005634,GO:0005634,GO:0005634,GO:0005634,GO:0003677,GO:0046872,GO:0003677,GO:0046872,GO:0003677,GO:0046872,GO:0003677,GO:0046872,	K13415|1|1.6e-16|90.9|mdm:103401427|protein brassinosteroid insensitive 1 [EC:2.7.10.1 2.7.11.1]!K20641|2|7.6e-14|82.0|cvr:CHLNCDRAFT_59250|Rho GTPase-activating protein 20	XP_010260726.1	0.00E+00	PREDICTED: squamosa promoter-binding-like protein 6 isoform X1 [Nelumbo nucifera]
miR156g_1	XM_019198376.1	2.5	NA	NA	NA	XM_019198376.1	GO:0005634,GO:0005634,GO:0005634,GO:0005634,GO:0003677,GO:0046872,GO:0003677,GO:0046872,GO:0003677,GO:0046872,GO:0003677,GO:0046872,	K13415|1|1.6e-16|90.9|mdm:103401427|protein brassinosteroid insensitive 1 [EC:2.7.10.1 2.7.11.1]!K20641|2|7.6e-14|82.0|cvr:CHLNCDRAFT_59250|Rho GTPase-activating protein 20	XP_019053921.1	0.00E+00	PREDICTED: squamosa promoter-binding-like protein 6 isoform X2 [Nelumbo nucifera]
miR156g_1	XR_735272.2	2.5	NA	NA	NA	XR_735272.2	GO:0005634,GO:0005634,GO:0005634,GO:0005634,GO:0003677,GO:0046872,GO:0003677,GO:0046872,GO:0003677,GO:0046872,GO:0003677,GO:0046872,	K13415|1|4.1e-16|89.7|mdm:103401427|protein brassinosteroid insensitive 1 [EC:2.7.10.1 2.7.11.1]!K20641|2|6.6e-14|82.4|cvr:CHLNCDRAFT_59250|Rho GTPase-activating protein 20	XP_010257963.1	0.00E+00	PREDICTED: squamosa promoter-binding-like protein 13A isoform X1 [Nelumbo nucifera]
miR156g_1	XR_736323.2	3	NA	NA	NA	XR_736323.2	GO:0003723,GO:0003723,GO:0003723,	K13126|1|2.3e-31|139.8|nnu:104587229|polyadenylate-binding protein	XP_019054344.1	3.90E-40	PREDICTED: polyadenylate-binding protein 1-A isoform X2 [Nelumbo nucifera]
miR157a-5p	XM_010250761.2	3	NA	NA	NA	XM_010250761.2	GO:0005634,GO:0005634,GO:0005634,GO:0003677,GO:0046872,GO:0003677,GO:0046872,GO:0003677,GO:0046872,	K13415|1|9.2e-17|91.7|mdm:103401427|protein brassinosteroid insensitive 1 [EC:2.7.10.1 2.7.11.1]!K20641|2|1.7e-10|70.9|cvr:CHLNCDRAFT_59250|Rho GTPase-activating protein 20	XP_010249063.1	3.50E-248	PREDICTED: squamosa promoter-binding-like protein 18 [Nelumbo nucifera]
miR157a-5p	XM_010250762.2	3	NA	NA	NA	XM_010250762.2	GO:0005634,GO:0005634,GO:0005634,GO:0003677,GO:0046872,GO:0003677,GO:0046872,GO:0003677,GO:0046872,	K13415|1|8.8e-17|91.7|mdm:103401427|protein brassinosteroid insensitive 1 [EC:2.7.10.1 2.7.11.1]!K20641|2|1.6e-10|70.9|cvr:CHLNCDRAFT_59250|Rho GTPase-activating protein 20	XP_010249063.1	3.30E-248	PREDICTED: squamosa promoter-binding-like protein 18 [Nelumbo nucifera]
miR157a-5p	XM_010250763.2	3	NA	NA	NA	XM_010250763.2	GO:0005634,GO:0005634,GO:0005634,GO:0003677,GO:0046872,GO:0003677,GO:0046872,GO:0003677,GO:0046872,	K13415|1|8.8e-17|91.7|mdm:103401427|protein brassinosteroid insensitive 1 [EC:2.7.10.1 2.7.11.1]!K20641|2|1.6e-10|70.9|cvr:CHLNCDRAFT_59250|Rho GTPase-activating protein 20	XP_010249063.1	3.30E-248	PREDICTED: squamosa promoter-binding-like protein 18 [Nelumbo nucifera]
miR157a-5p	XM_010250764.2	3	NA	NA	NA	XM_010250764.2	GO:0005634,GO:0005634,GO:0005634,GO:0003677,GO:0046872,GO:0003677,GO:0046872,GO:0003677,GO:0046872,	K13415|1|8.1e-17|91.7|mdm:103401427|protein brassinosteroid insensitive 1 [EC:2.7.10.1 2.7.11.1]!K20641|2|1.5e-10|70.9|cvr:CHLNCDRAFT_59250|Rho GTPase-activating protein 20	XP_010249063.1	3.10E-248	PREDICTED: squamosa promoter-binding-like protein 18 [Nelumbo nucifera]
miR157a-5p	XM_010250765.2	3	NA	NA	NA	XM_010250765.2	GO:0005634,GO:0005634,GO:0005634,GO:0003677,GO:0046872,GO:0003677,GO:0046872,GO:0003677,GO:0046872,	K13415|1|8.1e-17|91.7|mdm:103401427|protein brassinosteroid insensitive 1 [EC:2.7.10.1 2.7.11.1]!K20641|2|1.5e-10|70.9|cvr:CHLNCDRAFT_59250|Rho GTPase-activating protein 20	XP_010249063.1	3.10E-248	PREDICTED: squamosa promoter-binding-like protein 18 [Nelumbo nucifera]
miR157a-5p	XM_010250766.2	3	NA	NA	NA	XM_010250766.2	GO:0005634,GO:0005634,GO:0005634,GO:0003677,GO:0046872,GO:0003677,GO:0046872,GO:0003677,GO:0046872,	K13415|1|7.8e-17|91.7|mdm:103401427|protein brassinosteroid insensitive 1 [EC:2.7.10.1 2.7.11.1]!K20641|2|1.4e-10|70.9|cvr:CHLNCDRAFT_59250|Rho GTPase-activating protein 20	XP_010249063.1	3.00E-248	PREDICTED: squamosa promoter-binding-like protein 18 [Nelumbo nucifera]
miR157a-5p	XM_010252358.2	3	NA	NA	NA	XM_010252358.2	GO:0005634,GO:0005634,GO:0005634,GO:0003677,GO:0046872,GO:0003677,GO:0046872,GO:0003677,GO:0046872,	K13415|1|2.3e-17|93.6|mdm:103401427|protein brassinosteroid insensitive 1 [EC:2.7.10.1 2.7.11.1]!K20641|2|4.6e-10|69.3|cvr:CHLNCDRAFT_59250|Rho GTPase-activating protein 20	XP_010250660.1	7.20E-235	PREDICTED: teosinte glume architecture 1-like [Nelumbo nucifera]
miR157a-5p	XM_010252359.2	3	NA	NA	NA	XM_010252359.2	GO:0005634,GO:0005634,GO:0005634,GO:0003677,GO:0046872,GO:0003677,GO:0046872,GO:0003677,GO:0046872,	K13415|1|2.2e-17|93.6|mdm:103401427|protein brassinosteroid insensitive 1 [EC:2.7.10.1 2.7.11.1]!K20641|2|4.4e-10|69.3|cvr:CHLNCDRAFT_59250|Rho GTPase-activating protein 20	XP_010250660.1	6.80E-235	PREDICTED: teosinte glume architecture 1-like [Nelumbo nucifera]
miR157a-5p	XM_010252360.1	3	NA	NA	NA	XM_010252360.1	GO:0005634,GO:0005634,GO:0005634,GO:0003677,GO:0046872,GO:0003677,GO:0046872,GO:0003677,GO:0046872,	K13415|1|2.1e-17|93.6|mdm:103401427|protein brassinosteroid insensitive 1 [EC:2.7.10.1 2.7.11.1]!K20641|2|4.3e-10|69.3|cvr:CHLNCDRAFT_59250|Rho GTPase-activating protein 20	XP_010250660.1	6.70E-235	PREDICTED: teosinte glume architecture 1-like [Nelumbo nucifera]
miR157a-5p	XM_010253861.2	2	NA	NA	NA	XM_010253861.2	GO:0005634,GO:0005634,GO:0005634,GO:0005634,GO:0005634,GO:0003677,GO:0046872,GO:0003677,GO:0046872,GO:0003677,GO:0046872,GO:0003677,GO:0046872,GO:0003677,GO:0046872,	K13415|1|8.1e-20|102.4|mdm:103401427|protein brassinosteroid insensitive 1 [EC:2.7.10.1 2.7.11.1]!K20641|2|1.2e-12|78.6|cvr:CHLNCDRAFT_59250|Rho GTPase-activating protein 20!K21777|3|4.2e-08|63.5|psom:113316233|G2/mitotic-specific cyclin-B, other	XP_010252163.1	2.80E-284	PREDICTED: squamosa promoter-binding-like protein 3 isoform X1 [Nelumbo nucifera]
miR157a-5p	XM_010253862.2	2	NA	NA	NA	XM_010253862.2	GO:0005634,GO:0005634,GO:0005634,GO:0005634,GO:0005634,GO:0003677,GO:0046872,GO:0003677,GO:0046872,GO:0003677,GO:0046872,GO:0003677,GO:0046872,GO:0003677,GO:0046872,	K13415|1|8.1e-20|102.4|mdm:103401427|protein brassinosteroid insensitive 1 [EC:2.7.10.1 2.7.11.1]!K20641|2|1.2e-12|78.6|cvr:CHLNCDRAFT_59250|Rho GTPase-activating protein 20!K21777|3|4.1e-08|63.5|psom:113316233|G2/mitotic-specific cyclin-B, other	XP_010252163.1	2.70E-284	PREDICTED: squamosa promoter-binding-like protein 3 isoform X1 [Nelumbo nucifera]
miR157a-5p	XM_010253864.2	2	NA	NA	NA	XM_010253864.2	GO:0005634,GO:0005634,GO:0005634,GO:0005634,GO:0005634,GO:0003677,GO:0046872,GO:0003677,GO:0046872,GO:0003677,GO:0046872,GO:0003677,GO:0046872,GO:0003677,GO:0046872,	K13415|1|7.9e-20|102.4|mdm:103401427|protein brassinosteroid insensitive 1 [EC:2.7.10.1 2.7.11.1]!K20641|2|5.5e-13|79.7|cvr:CHLNCDRAFT_59250|Rho GTPase-activating protein 20!K21777|3|4.1e-08|63.5|psom:113316233|G2/mitotic-specific cyclin-B, other	XP_010252166.1	3.90E-267	PREDICTED: squamosa promoter-binding-like protein 12 isoform X2 [Nelumbo nucifera]
miR157a-5p	XM_010254179.1	2	NA	NA	NA	XM_010254179.1	GO:0009507,GO:0003844,GO:0043169,GO:0004553,GO:0005978,GO:0009791,	K00700|1|0.0e+00|1508.4|vvi:100260732|1,4-alpha-glucan branching enzyme [EC:2.4.1.18]	XP_003634715.1	0.00E+00	PREDICTED: 1,4-alpha-glucan-branching enzyme 3, chloroplastic/amyloplastic [Vitis vinifera]
miR157a-5p	XM_010259128.2	2	NA	NA	NA	XM_010259128.2	GO:0005634,GO:0005634,GO:0005634,GO:0003677,GO:0046872,GO:0003677,GO:0046872,GO:0003677,GO:0046872,	K13415|1|2.3e-18|97.1|mdm:103401427|protein brassinosteroid insensitive 1 [EC:2.7.10.1 2.7.11.1]!K20641|2|1.1e-12|78.2|cvr:CHLNCDRAFT_59250|Rho GTPase-activating protein 20	XP_010257430.1	1.80E-223	PREDICTED: squamosa promoter-binding-like protein 17 [Nelumbo nucifera]
miR157a-5p	XM_010259661.2	2.5	NA	NA	NA	XM_010259661.2	GO:0005634,GO:0005634,GO:0005634,GO:0005634,GO:0003677,GO:0046872,GO:0003677,GO:0046872,GO:0003677,GO:0046872,GO:0003677,GO:0046872,	K13415|1|4.3e-16|89.7|mdm:103401427|protein brassinosteroid insensitive 1 [EC:2.7.10.1 2.7.11.1]!K20641|2|6.9e-14|82.4|cvr:CHLNCDRAFT_59250|Rho GTPase-activating protein 20	XP_010257963.1	0.00E+00	PREDICTED: squamosa promoter-binding-like protein 13A isoform X1 [Nelumbo nucifera]
miR157a-5p	XM_010259662.2	2.5	NA	NA	NA	XM_010259662.2	GO:0005634,GO:0005634,GO:0005634,GO:0005634,GO:0003677,GO:0046872,GO:0003677,GO:0046872,GO:0003677,GO:0046872,GO:0003677,GO:0046872,	K13415|1|4.2e-16|89.7|mdm:103401427|protein brassinosteroid insensitive 1 [EC:2.7.10.1 2.7.11.1]!K20641|2|6.7e-14|82.4|cvr:CHLNCDRAFT_59250|Rho GTPase-activating protein 20	XP_010257963.1	0.00E+00	PREDICTED: squamosa promoter-binding-like protein 13A isoform X1 [Nelumbo nucifera]
miR157a-5p	XM_010259663.2	2.5	NA	NA	NA	XM_010259663.2	GO:0005634,GO:0005634,GO:0005634,GO:0005634,GO:0003677,GO:0046872,GO:0003677,GO:0046872,GO:0003677,GO:0046872,GO:0003677,GO:0046872,	K13415|1|4.1e-16|89.7|mdm:103401427|protein brassinosteroid insensitive 1 [EC:2.7.10.1 2.7.11.1]!K20641|2|6.6e-14|82.4|cvr:CHLNCDRAFT_59250|Rho GTPase-activating protein 20	XP_010257963.1	0.00E+00	PREDICTED: squamosa promoter-binding-like protein 13A isoform X1 [Nelumbo nucifera]
miR157a-5p	XM_010259665.2	2.5	NA	NA	NA	XM_010259665.2	GO:0005634,GO:0005634,GO:0005634,GO:0005634,GO:0003677,GO:0046872,GO:0003677,GO:0046872,GO:0003677,GO:0046872,GO:0003677,GO:0046872,	K13415|1|4.1e-16|89.7|mdm:103401427|protein brassinosteroid insensitive 1 [EC:2.7.10.1 2.7.11.1]!K20641|2|6.5e-14|82.4|cvr:CHLNCDRAFT_59250|Rho GTPase-activating protein 20	XP_010257963.1	0.00E+00	PREDICTED: squamosa promoter-binding-like protein 13A isoform X1 [Nelumbo nucifera]
miR157a-5p	XM_010259666.2	2.5	NA	NA	NA	XM_010259666.2	GO:0005634,GO:0005634,GO:0005634,GO:0005634,GO:0003677,GO:0046872,GO:0003677,GO:0046872,GO:0003677,GO:0046872,GO:0003677,GO:0046872,	K13415|1|4.0e-16|89.7|mdm:103401427|protein brassinosteroid insensitive 1 [EC:2.7.10.1 2.7.11.1]!K20641|2|6.4e-14|82.4|cvr:CHLNCDRAFT_59250|Rho GTPase-activating protein 20	XP_010257963.1	0.00E+00	PREDICTED: squamosa promoter-binding-like protein 13A isoform X1 [Nelumbo nucifera]
miR157a-5p	XM_010259667.2	2.5	NA	NA	NA	XM_010259667.2	GO:0005634,GO:0005634,GO:0005634,GO:0005634,GO:0003677,GO:0046872,GO:0003677,GO:0046872,GO:0003677,GO:0046872,GO:0003677,GO:0046872,	K13415|1|3.9e-16|89.7|mdm:103401427|protein brassinosteroid insensitive 1 [EC:2.7.10.1 2.7.11.1]!K20641|2|6.2e-14|82.4|cvr:CHLNCDRAFT_59250|Rho GTPase-activating protein 20	XP_010257963.1	0.00E+00	PREDICTED: squamosa promoter-binding-like protein 13A isoform X1 [Nelumbo nucifera]
miR157a-5p	XM_010259668.2	2.5	NA	NA	NA	XM_010259668.2	GO:0005634,GO:0005634,GO:0005634,GO:0005634,GO:0003677,GO:0046872,GO:0003677,GO:0046872,GO:0003677,GO:0046872,GO:0003677,GO:0046872,	K13415|1|4.3e-16|89.7|mdm:103401427|protein brassinosteroid insensitive 1 [EC:2.7.10.1 2.7.11.1]!K20641|2|6.8e-14|82.4|cvr:CHLNCDRAFT_59250|Rho GTPase-activating protein 20	XP_010257970.1	0.00E+00	PREDICTED: squamosa promoter-binding-like protein 13A isoform X2 [Nelumbo nucifera]
miR157a-5p	XM_010260590.2	3	NA	NA	NA	XM_010260590.2	GO:0005634,GO:0005634,GO:0005634,GO:0003677,GO:0046872,GO:0003677,GO:0046872,GO:0003677,GO:0046872,	-	XP_010258892.1	4.40E-246	PREDICTED: squamosa promoter-binding-like protein 7 [Nelumbo nucifera]
miR157a-5p	XM_010262424.1	3	NA	NA	NA	XM_010262424.1	GO:0005634,GO:0005634,GO:0005634,GO:0005634,GO:0003677,GO:0046872,GO:0003677,GO:0046872,GO:0003677,GO:0046872,GO:0003677,GO:0046872,	K13415|1|1.7e-16|90.9|mdm:103401427|protein brassinosteroid insensitive 1 [EC:2.7.10.1 2.7.11.1]!K20641|2|8.0e-14|82.0|cvr:CHLNCDRAFT_59250|Rho GTPase-activating protein 20	XP_010260726.1	0.00E+00	PREDICTED: squamosa promoter-binding-like protein 6 isoform X1 [Nelumbo nucifera]
miR157a-5p	XM_010262434.1	3	NA	NA	NA	XM_010262434.1	GO:0005634,GO:0005634,GO:0005634,GO:0005634,GO:0003677,GO:0046872,GO:0003677,GO:0046872,GO:0003677,GO:0046872,GO:0003677,GO:0046872,	K13415|1|1.6e-16|90.9|mdm:103401427|protein brassinosteroid insensitive 1 [EC:2.7.10.1 2.7.11.1]!K20641|2|7.6e-14|82.0|cvr:CHLNCDRAFT_59250|Rho GTPase-activating protein 20	XP_010260726.1	0.00E+00	PREDICTED: squamosa promoter-binding-like protein 6 isoform X1 [Nelumbo nucifera]
miR157a-5p	XM_010262443.1	3	NA	NA	NA	XM_010262443.1	GO:0005634,GO:0005634,GO:0005634,GO:0005634,GO:0003677,GO:0046872,GO:0003677,GO:0046872,GO:0003677,GO:0046872,GO:0003677,GO:0046872,	K13415|1|1.7e-16|90.9|mdm:103401427|protein brassinosteroid insensitive 1 [EC:2.7.10.1 2.7.11.1]!K20641|2|7.9e-14|82.0|cvr:CHLNCDRAFT_59250|Rho GTPase-activating protein 20	XP_010260726.1	0.00E+00	PREDICTED: squamosa promoter-binding-like protein 6 isoform X1 [Nelumbo nucifera]
miR157a-5p	XM_010262451.1	3	NA	NA	NA	XM_010262451.1	GO:0005634,GO:0005634,GO:0005634,GO:0005634,GO:0003677,GO:0046872,GO:0003677,GO:0046872,GO:0003677,GO:0046872,GO:0003677,GO:0046872,	K13415|1|1.6e-16|90.9|mdm:103401427|protein brassinosteroid insensitive 1 [EC:2.7.10.1 2.7.11.1]!K20641|2|7.5e-14|82.0|cvr:CHLNCDRAFT_59250|Rho GTPase-activating protein 20	XP_010260726.1	0.00E+00	PREDICTED: squamosa promoter-binding-like protein 6 isoform X1 [Nelumbo nucifera]
miR157a-5p	XM_010262459.1	3	NA	NA	NA	XM_010262459.1	GO:0005634,GO:0005634,GO:0005634,GO:0005634,GO:0003677,GO:0046872,GO:0003677,GO:0046872,GO:0003677,GO:0046872,GO:0003677,GO:0046872,	K13415|1|1.7e-16|90.9|mdm:103401427|protein brassinosteroid insensitive 1 [EC:2.7.10.1 2.7.11.1]!K20641|2|7.7e-14|82.0|cvr:CHLNCDRAFT_59250|Rho GTPase-activating protein 20	XP_010260726.1	0.00E+00	PREDICTED: squamosa promoter-binding-like protein 6 isoform X1 [Nelumbo nucifera]
miR157a-5p	XM_010262466.1	3	NA	NA	NA	XM_010262466.1	GO:0005634,GO:0005634,GO:0005634,GO:0005634,GO:0003677,GO:0046872,GO:0003677,GO:0046872,GO:0003677,GO:0046872,GO:0003677,GO:0046872,	K13415|1|1.6e-16|90.9|mdm:103401427|protein brassinosteroid insensitive 1 [EC:2.7.10.1 2.7.11.1]!K20641|2|7.3e-14|82.0|cvr:CHLNCDRAFT_59250|Rho GTPase-activating protein 20	XP_010260726.1	0.00E+00	PREDICTED: squamosa promoter-binding-like protein 6 isoform X1 [Nelumbo nucifera]
miR157a-5p	XM_010263646.2	3.5	NA	NA	NA	XM_010263646.2	GO:0003677,GO:0003677,	K03255|1|2.4e-07|60.5|smo:SELMODRAFT_442478|protein TIF31!K11111|2|1.2e-06|58.2|mis:MICPUN_105273|telomeric repeat-binding factor 2!K09422|4|2.7e-06|57.0|ini:109173376|transcription factor MYB, plant	XP_010261948.1	0.00E+00	PREDICTED: uncharacterized protein LOC104600603 isoform X1 [Nelumbo nucifera]
miR157a-5p	XM_010263647.2	3.5	NA	NA	NA	XM_010263647.2	GO:0003677,GO:0003677,	K03255|1|2.4e-07|60.5|smo:SELMODRAFT_442478|protein TIF31!K11111|2|1.2e-06|58.2|mis:MICPUN_105273|telomeric repeat-binding factor 2!K09422|4|2.6e-06|57.0|hbr:110634116|transcription factor MYB, plant	XP_010261948.1	0.00E+00	PREDICTED: uncharacterized protein LOC104600603 isoform X1 [Nelumbo nucifera]
miR157a-5p	XM_010263649.2	3.5	NA	NA	NA	XM_010263649.2	GO:0003677,GO:0003677,	K03255|1|1.7e-07|60.5|smo:SELMODRAFT_442478|protein TIF31!K11111|2|8.3e-07|58.2|mis:MICPUN_105273|telomeric repeat-binding factor 2!K09422|4|1.8e-06|57.0|hbr:110634116|transcription factor MYB, plant	XP_010261948.1	9.00E-286	PREDICTED: uncharacterized protein LOC104600603 isoform X1 [Nelumbo nucifera]
miR157a-5p	XM_010263650.2	3.5	NA	NA	NA	XM_010263650.2	GO:0003677,GO:0003677,	K03255|1|1.7e-07|60.5|smo:SELMODRAFT_442478|protein TIF31!K11111|2|8.3e-07|58.2|mis:MICPUN_105273|telomeric repeat-binding factor 2!K09422|4|1.8e-06|57.0|hbr:110634116|transcription factor MYB, plant	XP_010261948.1	5.30E-286	PREDICTED: uncharacterized protein LOC104600603 isoform X1 [Nelumbo nucifera]
miR157a-5p	XM_010266030.2	3	NA	NA	NA	XM_010266030.2	GO:0005634,GO:0005634,GO:0005634,GO:0003677,GO:0046872,GO:0003677,GO:0046872,GO:0003677,GO:0046872,	K13415|1|2.1e-18|97.1|mdm:103401427|protein brassinosteroid insensitive 1 [EC:2.7.10.1 2.7.11.1]!K20641|2|7.7e-13|78.6|cvr:CHLNCDRAFT_59250|Rho GTPase-activating protein 20	XP_010264332.1	6.10E-242	PREDICTED: squamosa promoter-binding-like protein 7 [Nelumbo nucifera]
miR157a-5p	XM_010267551.2	2	NA	NA	NA	XM_010267551.2	GO:0005634,GO:0005634,GO:0005634,GO:0003677,GO:0046872,GO:0003677,GO:0046872,GO:0003677,GO:0046872,	K13415|1|4.0e-19|99.0|mdm:103401427|protein brassinosteroid insensitive 1 [EC:2.7.10.1 2.7.11.1]!K20641|2|4.3e-13|79.0|cvr:CHLNCDRAFT_59250|Rho GTPase-activating protein 20	XP_010265853.1	9.60E-229	PREDICTED: squamosa promoter-binding-like protein 14 [Nelumbo nucifera]
miR157a-5p	XM_010276966.1	2.5	NA	NA	NA	XM_010276966.1	GO:0016021,GO:0016021,GO:0016021,GO:0015743,GO:0015743,GO:0015743,	K03695|1|2.3e-38|163.3|egr:104416563|ATP-dependent Clp protease ATP-binding subunit ClpB	XP_010275268.1	4.40E-306	PREDICTED: aluminum-activated malate transporter 12-like [Nelumbo nucifera]
miR157a-5p	XM_010280181.2	2	NA	NA	NA	XM_010280181.2	GO:0005634,GO:0005634,GO:0005634,GO:0005634,GO:0005634,GO:0003677,GO:0046872,GO:0003677,GO:0046872,GO:0003677,GO:0046872,GO:0003677,GO:0046872,GO:0003677,GO:0046872,	K13415|1|4.7e-20|103.2|mdm:103401427|protein brassinosteroid insensitive 1 [EC:2.7.10.1 2.7.11.1]!K20641|2|2.7e-12|77.4|cvr:CHLNCDRAFT_59250|Rho GTPase-activating protein 20!K21777|3|8.3e-09|65.9|psom:113316233|G2/mitotic-specific cyclin-B, other	XP_010278483.1	1.80E-291	PREDICTED: squamosa promoter-binding-like protein 3 isoform X1 [Nelumbo nucifera]
miR157a-5p	XM_010280183.2	2	NA	NA	NA	XM_010280183.2	GO:0005634,GO:0005634,GO:0005634,GO:0005634,GO:0005634,GO:0003677,GO:0046872,GO:0003677,GO:0046872,GO:0003677,GO:0046872,GO:0003677,GO:0046872,GO:0003677,GO:0046872,	K13415|1|4.5e-20|103.2|mdm:103401427|protein brassinosteroid insensitive 1 [EC:2.7.10.1 2.7.11.1]!K20641|2|2.0e-12|77.8|cvr:CHLNCDRAFT_59250|Rho GTPase-activating protein 20!K21777|3|8.0e-09|65.9|psom:113316233|G2/mitotic-specific cyclin-B, other	XP_010278485.1	1.20E-273	PREDICTED: squamosa promoter-binding-like protein 3 isoform X3 [Nelumbo nucifera]
miR157a-5p	XM_019196757.1	3	NA	NA	NA	XM_019196757.1	GO:0005634,GO:0005634,GO:0005634,GO:0003677,GO:0046872,GO:0003677,GO:0046872,GO:0003677,GO:0046872,	K13415|1|8.9e-17|91.7|mdm:103401427|protein brassinosteroid insensitive 1 [EC:2.7.10.1 2.7.11.1]!K20641|2|1.6e-10|70.9|cvr:CHLNCDRAFT_59250|Rho GTPase-activating protein 20	XP_010249063.1	3.40E-248	PREDICTED: squamosa promoter-binding-like protein 18 [Nelumbo nucifera]
miR157a-5p	XM_019198370.1	3	NA	NA	NA	XM_019198370.1	GO:0005634,GO:0005634,GO:0005634,GO:0005634,GO:0003677,GO:0046872,GO:0003677,GO:0046872,GO:0003677,GO:0046872,GO:0003677,GO:0046872,	K13415|1|1.6e-16|90.9|mdm:103401427|protein brassinosteroid insensitive 1 [EC:2.7.10.1 2.7.11.1]!K20641|2|7.3e-14|82.0|cvr:CHLNCDRAFT_59250|Rho GTPase-activating protein 20	XP_010260726.1	0.00E+00	PREDICTED: squamosa promoter-binding-like protein 6 isoform X1 [Nelumbo nucifera]
miR157a-5p	XM_019198371.1	3	NA	NA	NA	XM_019198371.1	GO:0005634,GO:0005634,GO:0005634,GO:0005634,GO:0003677,GO:0046872,GO:0003677,GO:0046872,GO:0003677,GO:0046872,GO:0003677,GO:0046872,	K13415|1|1.6e-16|90.9|mdm:103401427|protein brassinosteroid insensitive 1 [EC:2.7.10.1 2.7.11.1]!K20641|2|7.6e-14|82.0|cvr:CHLNCDRAFT_59250|Rho GTPase-activating protein 20	XP_010260726.1	0.00E+00	PREDICTED: squamosa promoter-binding-like protein 6 isoform X1 [Nelumbo nucifera]
miR157a-5p	XM_019198375.1	3	NA	NA	NA	XM_019198375.1	GO:0005634,GO:0005634,GO:0005634,GO:0005634,GO:0003677,GO:0046872,GO:0003677,GO:0046872,GO:0003677,GO:0046872,GO:0003677,GO:0046872,	K13415|1|1.6e-16|90.9|mdm:103401427|protein brassinosteroid insensitive 1 [EC:2.7.10.1 2.7.11.1]!K20641|2|7.6e-14|82.0|cvr:CHLNCDRAFT_59250|Rho GTPase-activating protein 20	XP_010260726.1	0.00E+00	PREDICTED: squamosa promoter-binding-like protein 6 isoform X1 [Nelumbo nucifera]
miR157a-5p	XM_019198376.1	3	NA	NA	NA	XM_019198376.1	GO:0005634,GO:0005634,GO:0005634,GO:0005634,GO:0003677,GO:0046872,GO:0003677,GO:0046872,GO:0003677,GO:0046872,GO:0003677,GO:0046872,	K13415|1|1.6e-16|90.9|mdm:103401427|protein brassinosteroid insensitive 1 [EC:2.7.10.1 2.7.11.1]!K20641|2|7.6e-14|82.0|cvr:CHLNCDRAFT_59250|Rho GTPase-activating protein 20	XP_019053921.1	0.00E+00	PREDICTED: squamosa promoter-binding-like protein 6 isoform X2 [Nelumbo nucifera]
miR157a-5p	XM_019200318.1	2	NA	NA	NA	XM_019200318.1	GO:0005634,GO:0005634,GO:0005634,GO:0005634,GO:0005634,GO:0003677,GO:0046872,GO:0003677,GO:0046872,GO:0003677,GO:0046872,GO:0003677,GO:0046872,GO:0003677,GO:0046872,	K13415|1|4.9e-20|103.2|mdm:103401427|protein brassinosteroid insensitive 1 [EC:2.7.10.1 2.7.11.1]!K20641|2|2.9e-12|77.4|cvr:CHLNCDRAFT_59250|Rho GTPase-activating protein 20!K21777|3|8.6e-09|65.9|psom:113316233|G2/mitotic-specific cyclin-B, other	XP_010278483.1	1.80E-291	PREDICTED: squamosa promoter-binding-like protein 3 isoform X1 [Nelumbo nucifera]
miR157a-5p	XM_019200319.1	2	NA	NA	NA	XM_019200319.1	GO:0005634,GO:0005634,GO:0005634,GO:0003677,GO:0046872,GO:0003677,GO:0046872,GO:0003677,GO:0046872,	K13415|1|4.3e-20|103.2|mdm:103401427|protein brassinosteroid insensitive 1 [EC:2.7.10.1 2.7.11.1]!K20641|2|2.5e-12|77.4|cvr:CHLNCDRAFT_59250|Rho GTPase-activating protein 20!K21777|3|7.6e-09|65.9|psom:113316233|G2/mitotic-specific cyclin-B, other	XP_019055864.1	3.70E-280	PREDICTED: squamosa promoter-binding-like protein 3 isoform X2 [Nelumbo nucifera]
miR157a-5p	XM_019200320.1	2	NA	NA	NA	XM_019200320.1	GO:0005634,GO:0005634,GO:0005634,GO:0003677,GO:0046872,GO:0003677,GO:0046872,GO:0003677,GO:0046872,	K13415|1|4.1e-20|103.2|mdm:103401427|protein brassinosteroid insensitive 1 [EC:2.7.10.1 2.7.11.1]!K20641|2|2.4e-12|77.4|cvr:CHLNCDRAFT_59250|Rho GTPase-activating protein 20!K21777|3|7.3e-09|65.9|psom:113316233|G2/mitotic-specific cyclin-B, other	XP_019055865.1	2.60E-254	PREDICTED: squamosa promoter-binding-like protein 12 isoform X4 [Nelumbo nucifera]
miR157a-5p	XR_734669.1	2	NA	NA	NA	XR_734669.1	GO:0009507,GO:0003844,GO:0043169,GO:0004553,GO:0005978,GO:0009791,	K00700|1|0.0e+00|1508.4|vvi:100260732|1,4-alpha-glucan branching enzyme [EC:2.4.1.18]	XP_003634715.1	0.00E+00	PREDICTED: 1,4-alpha-glucan-branching enzyme 3, chloroplastic/amyloplastic [Vitis vinifera]
miR157a-5p	XR_735272.2	2.5	NA	NA	NA	XR_735272.2	GO:0005634,GO:0005634,GO:0005634,GO:0005634,GO:0003677,GO:0046872,GO:0003677,GO:0046872,GO:0003677,GO:0046872,GO:0003677,GO:0046872,	K13415|1|4.1e-16|89.7|mdm:103401427|protein brassinosteroid insensitive 1 [EC:2.7.10.1 2.7.11.1]!K20641|2|6.6e-14|82.4|cvr:CHLNCDRAFT_59250|Rho GTPase-activating protein 20	XP_010257963.1	0.00E+00	PREDICTED: squamosa promoter-binding-like protein 13A isoform X1 [Nelumbo nucifera]
miR157d	XM_010250761.2	2	NA	NA	NA	XM_010250761.2	GO:0005634,GO:0005634,GO:0005634,GO:0003677,GO:0046872,GO:0003677,GO:0046872,GO:0003677,GO:0046872,	K13415|1|9.2e-17|91.7|mdm:103401427|protein brassinosteroid insensitive 1 [EC:2.7.10.1 2.7.11.1]!K20641|2|1.7e-10|70.9|cvr:CHLNCDRAFT_59250|Rho GTPase-activating protein 20	XP_010249063.1	3.50E-248	PREDICTED: squamosa promoter-binding-like protein 18 [Nelumbo nucifera]
miR157d	XM_010250762.2	2	NA	NA	NA	XM_010250762.2	GO:0005634,GO:0005634,GO:0005634,GO:0003677,GO:0046872,GO:0003677,GO:0046872,GO:0003677,GO:0046872,	K13415|1|8.8e-17|91.7|mdm:103401427|protein brassinosteroid insensitive 1 [EC:2.7.10.1 2.7.11.1]!K20641|2|1.6e-10|70.9|cvr:CHLNCDRAFT_59250|Rho GTPase-activating protein 20	XP_010249063.1	3.30E-248	PREDICTED: squamosa promoter-binding-like protein 18 [Nelumbo nucifera]
miR157d	XM_010250763.2	2	NA	NA	NA	XM_010250763.2	GO:0005634,GO:0005634,GO:0005634,GO:0003677,GO:0046872,GO:0003677,GO:0046872,GO:0003677,GO:0046872,	K13415|1|8.8e-17|91.7|mdm:103401427|protein brassinosteroid insensitive 1 [EC:2.7.10.1 2.7.11.1]!K20641|2|1.6e-10|70.9|cvr:CHLNCDRAFT_59250|Rho GTPase-activating protein 20	XP_010249063.1	3.30E-248	PREDICTED: squamosa promoter-binding-like protein 18 [Nelumbo nucifera]
miR157d	XM_010250764.2	2	NA	NA	NA	XM_010250764.2	GO:0005634,GO:0005634,GO:0005634,GO:0003677,GO:0046872,GO:0003677,GO:0046872,GO:0003677,GO:0046872,	K13415|1|8.1e-17|91.7|mdm:103401427|protein brassinosteroid insensitive 1 [EC:2.7.10.1 2.7.11.1]!K20641|2|1.5e-10|70.9|cvr:CHLNCDRAFT_59250|Rho GTPase-activating protein 20	XP_010249063.1	3.10E-248	PREDICTED: squamosa promoter-binding-like protein 18 [Nelumbo nucifera]
miR157d	XM_010250765.2	2	NA	NA	NA	XM_010250765.2	GO:0005634,GO:0005634,GO:0005634,GO:0003677,GO:0046872,GO:0003677,GO:0046872,GO:0003677,GO:0046872,	K13415|1|8.1e-17|91.7|mdm:103401427|protein brassinosteroid insensitive 1 [EC:2.7.10.1 2.7.11.1]!K20641|2|1.5e-10|70.9|cvr:CHLNCDRAFT_59250|Rho GTPase-activating protein 20	XP_010249063.1	3.10E-248	PREDICTED: squamosa promoter-binding-like protein 18 [Nelumbo nucifera]
miR157d	XM_010250766.2	2	NA	NA	NA	XM_010250766.2	GO:0005634,GO:0005634,GO:0005634,GO:0003677,GO:0046872,GO:0003677,GO:0046872,GO:0003677,GO:0046872,	K13415|1|7.8e-17|91.7|mdm:103401427|protein brassinosteroid insensitive 1 [EC:2.7.10.1 2.7.11.1]!K20641|2|1.4e-10|70.9|cvr:CHLNCDRAFT_59250|Rho GTPase-activating protein 20	XP_010249063.1	3.00E-248	PREDICTED: squamosa promoter-binding-like protein 18 [Nelumbo nucifera]
miR157d	XM_010252358.2	2	NA	NA	NA	XM_010252358.2	GO:0005634,GO:0005634,GO:0005634,GO:0003677,GO:0046872,GO:0003677,GO:0046872,GO:0003677,GO:0046872,	K13415|1|2.3e-17|93.6|mdm:103401427|protein brassinosteroid insensitive 1 [EC:2.7.10.1 2.7.11.1]!K20641|2|4.6e-10|69.3|cvr:CHLNCDRAFT_59250|Rho GTPase-activating protein 20	XP_010250660.1	7.20E-235	PREDICTED: teosinte glume architecture 1-like [Nelumbo nucifera]
miR157d	XM_010252359.2	2	NA	NA	NA	XM_010252359.2	GO:0005634,GO:0005634,GO:0005634,GO:0003677,GO:0046872,GO:0003677,GO:0046872,GO:0003677,GO:0046872,	K13415|1|2.2e-17|93.6|mdm:103401427|protein brassinosteroid insensitive 1 [EC:2.7.10.1 2.7.11.1]!K20641|2|4.4e-10|69.3|cvr:CHLNCDRAFT_59250|Rho GTPase-activating protein 20	XP_010250660.1	6.80E-235	PREDICTED: teosinte glume architecture 1-like [Nelumbo nucifera]
miR157d	XM_010252360.1	2	NA	NA	NA	XM_010252360.1	GO:0005634,GO:0005634,GO:0005634,GO:0003677,GO:0046872,GO:0003677,GO:0046872,GO:0003677,GO:0046872,	K13415|1|2.1e-17|93.6|mdm:103401427|protein brassinosteroid insensitive 1 [EC:2.7.10.1 2.7.11.1]!K20641|2|4.3e-10|69.3|cvr:CHLNCDRAFT_59250|Rho GTPase-activating protein 20	XP_010250660.1	6.70E-235	PREDICTED: teosinte glume architecture 1-like [Nelumbo nucifera]
miR157d	XM_010253861.2	2	NA	NA	NA	XM_010253861.2	GO:0005634,GO:0005634,GO:0005634,GO:0005634,GO:0005634,GO:0003677,GO:0046872,GO:0003677,GO:0046872,GO:0003677,GO:0046872,GO:0003677,GO:0046872,GO:0003677,GO:0046872,	K13415|1|8.1e-20|102.4|mdm:103401427|protein brassinosteroid insensitive 1 [EC:2.7.10.1 2.7.11.1]!K20641|2|1.2e-12|78.6|cvr:CHLNCDRAFT_59250|Rho GTPase-activating protein 20!K21777|3|4.2e-08|63.5|psom:113316233|G2/mitotic-specific cyclin-B, other	XP_010252163.1	2.80E-284	PREDICTED: squamosa promoter-binding-like protein 3 isoform X1 [Nelumbo nucifera]
miR157d	XM_010253862.2	2	NA	NA	NA	XM_010253862.2	GO:0005634,GO:0005634,GO:0005634,GO:0005634,GO:0005634,GO:0003677,GO:0046872,GO:0003677,GO:0046872,GO:0003677,GO:0046872,GO:0003677,GO:0046872,GO:0003677,GO:0046872,	K13415|1|8.1e-20|102.4|mdm:103401427|protein brassinosteroid insensitive 1 [EC:2.7.10.1 2.7.11.1]!K20641|2|1.2e-12|78.6|cvr:CHLNCDRAFT_59250|Rho GTPase-activating protein 20!K21777|3|4.1e-08|63.5|psom:113316233|G2/mitotic-specific cyclin-B, other	XP_010252163.1	2.70E-284	PREDICTED: squamosa promoter-binding-like protein 3 isoform X1 [Nelumbo nucifera]
miR157d	XM_010253864.2	2	NA	NA	NA	XM_010253864.2	GO:0005634,GO:0005634,GO:0005634,GO:0005634,GO:0005634,GO:0003677,GO:0046872,GO:0003677,GO:0046872,GO:0003677,GO:0046872,GO:0003677,GO:0046872,GO:0003677,GO:0046872,	K13415|1|7.9e-20|102.4|mdm:103401427|protein brassinosteroid insensitive 1 [EC:2.7.10.1 2.7.11.1]!K20641|2|5.5e-13|79.7|cvr:CHLNCDRAFT_59250|Rho GTPase-activating protein 20!K21777|3|4.1e-08|63.5|psom:113316233|G2/mitotic-specific cyclin-B, other	XP_010252166.1	3.90E-267	PREDICTED: squamosa promoter-binding-like protein 12 isoform X2 [Nelumbo nucifera]
miR157d	XM_010254179.1	2	NA	NA	NA	XM_010254179.1	GO:0009507,GO:0003844,GO:0043169,GO:0004553,GO:0005978,GO:0009791,	K00700|1|0.0e+00|1508.4|vvi:100260732|1,4-alpha-glucan branching enzyme [EC:2.4.1.18]	XP_003634715.1	0.00E+00	PREDICTED: 1,4-alpha-glucan-branching enzyme 3, chloroplastic/amyloplastic [Vitis vinifera]
miR157d	XM_010259128.2	2	NA	NA	NA	XM_010259128.2	GO:0005634,GO:0005634,GO:0005634,GO:0003677,GO:0046872,GO:0003677,GO:0046872,GO:0003677,GO:0046872,	K13415|1|2.3e-18|97.1|mdm:103401427|protein brassinosteroid insensitive 1 [EC:2.7.10.1 2.7.11.1]!K20641|2|1.1e-12|78.2|cvr:CHLNCDRAFT_59250|Rho GTPase-activating protein 20	XP_010257430.1	1.80E-223	PREDICTED: squamosa promoter-binding-like protein 17 [Nelumbo nucifera]
miR157d	XM_010259661.2	2	NA	NA	NA	XM_010259661.2	GO:0005634,GO:0005634,GO:0005634,GO:0005634,GO:0003677,GO:0046872,GO:0003677,GO:0046872,GO:0003677,GO:0046872,GO:0003677,GO:0046872,	K13415|1|4.3e-16|89.7|mdm:103401427|protein brassinosteroid insensitive 1 [EC:2.7.10.1 2.7.11.1]!K20641|2|6.9e-14|82.4|cvr:CHLNCDRAFT_59250|Rho GTPase-activating protein 20	XP_010257963.1	0.00E+00	PREDICTED: squamosa promoter-binding-like protein 13A isoform X1 [Nelumbo nucifera]
miR157d	XM_010259662.2	2	NA	NA	NA	XM_010259662.2	GO:0005634,GO:0005634,GO:0005634,GO:0005634,GO:0003677,GO:0046872,GO:0003677,GO:0046872,GO:0003677,GO:0046872,GO:0003677,GO:0046872,	K13415|1|4.2e-16|89.7|mdm:103401427|protein brassinosteroid insensitive 1 [EC:2.7.10.1 2.7.11.1]!K20641|2|6.7e-14|82.4|cvr:CHLNCDRAFT_59250|Rho GTPase-activating protein 20	XP_010257963.1	0.00E+00	PREDICTED: squamosa promoter-binding-like protein 13A isoform X1 [Nelumbo nucifera]
miR157d	XM_010259663.2	2	NA	NA	NA	XM_010259663.2	GO:0005634,GO:0005634,GO:0005634,GO:0005634,GO:0003677,GO:0046872,GO:0003677,GO:0046872,GO:0003677,GO:0046872,GO:0003677,GO:0046872,	K13415|1|4.1e-16|89.7|mdm:103401427|protein brassinosteroid insensitive 1 [EC:2.7.10.1 2.7.11.1]!K20641|2|6.6e-14|82.4|cvr:CHLNCDRAFT_59250|Rho GTPase-activating protein 20	XP_010257963.1	0.00E+00	PREDICTED: squamosa promoter-binding-like protein 13A isoform X1 [Nelumbo nucifera]
miR157d	XM_010259665.2	2	NA	NA	NA	XM_010259665.2	GO:0005634,GO:0005634,GO:0005634,GO:0005634,GO:0003677,GO:0046872,GO:0003677,GO:0046872,GO:0003677,GO:0046872,GO:0003677,GO:0046872,	K13415|1|4.1e-16|89.7|mdm:103401427|protein brassinosteroid insensitive 1 [EC:2.7.10.1 2.7.11.1]!K20641|2|6.5e-14|82.4|cvr:CHLNCDRAFT_59250|Rho GTPase-activating protein 20	XP_010257963.1	0.00E+00	PREDICTED: squamosa promoter-binding-like protein 13A isoform X1 [Nelumbo nucifera]
miR157d	XM_010259666.2	2	NA	NA	NA	XM_010259666.2	GO:0005634,GO:0005634,GO:0005634,GO:0005634,GO:0003677,GO:0046872,GO:0003677,GO:0046872,GO:0003677,GO:0046872,GO:0003677,GO:0046872,	K13415|1|4.0e-16|89.7|mdm:103401427|protein brassinosteroid insensitive 1 [EC:2.7.10.1 2.7.11.1]!K20641|2|6.4e-14|82.4|cvr:CHLNCDRAFT_59250|Rho GTPase-activating protein 20	XP_010257963.1	0.00E+00	PREDICTED: squamosa promoter-binding-like protein 13A isoform X1 [Nelumbo nucifera]
miR157d	XM_010259667.2	2	NA	NA	NA	XM_010259667.2	GO:0005634,GO:0005634,GO:0005634,GO:0005634,GO:0003677,GO:0046872,GO:0003677,GO:0046872,GO:0003677,GO:0046872,GO:0003677,GO:0046872,	K13415|1|3.9e-16|89.7|mdm:103401427|protein brassinosteroid insensitive 1 [EC:2.7.10.1 2.7.11.1]!K20641|2|6.2e-14|82.4|cvr:CHLNCDRAFT_59250|Rho GTPase-activating protein 20	XP_010257963.1	0.00E+00	PREDICTED: squamosa promoter-binding-like protein 13A isoform X1 [Nelumbo nucifera]
miR157d	XM_010259668.2	2	NA	NA	NA	XM_010259668.2	GO:0005634,GO:0005634,GO:0005634,GO:0005634,GO:0003677,GO:0046872,GO:0003677,GO:0046872,GO:0003677,GO:0046872,GO:0003677,GO:0046872,	K13415|1|4.3e-16|89.7|mdm:103401427|protein brassinosteroid insensitive 1 [EC:2.7.10.1 2.7.11.1]!K20641|2|6.8e-14|82.4|cvr:CHLNCDRAFT_59250|Rho GTPase-activating protein 20	XP_010257970.1	0.00E+00	PREDICTED: squamosa promoter-binding-like protein 13A isoform X2 [Nelumbo nucifera]
miR157d	XM_010260590.2	2	NA	NA	NA	XM_010260590.2	GO:0005634,GO:0005634,GO:0005634,GO:0003677,GO:0046872,GO:0003677,GO:0046872,GO:0003677,GO:0046872,	-	XP_010258892.1	4.40E-246	PREDICTED: squamosa promoter-binding-like protein 7 [Nelumbo nucifera]
miR157d	XM_010261969.2	3	NA	NA	NA	XM_010261969.2	GO:0005634,GO:0005634,GO:0003677,GO:0046872,GO:0003677,GO:0046872,	K13415|1|4.1e-23|112.1|mdm:103401427|protein brassinosteroid insensitive 1 [EC:2.7.10.1 2.7.11.1]!K20641|2|7.7e-14|81.3|cvr:CHLNCDRAFT_59250|Rho GTPase-activating protein 20	XP_010260271.1	8.30E-107	PREDICTED: squamosa promoter-binding protein 1 [Nelumbo nucifera]
miR157d	XM_010262424.1	2	NA	NA	NA	XM_010262424.1	GO:0005634,GO:0005634,GO:0005634,GO:0005634,GO:0003677,GO:0046872,GO:0003677,GO:0046872,GO:0003677,GO:0046872,GO:0003677,GO:0046872,	K13415|1|1.7e-16|90.9|mdm:103401427|protein brassinosteroid insensitive 1 [EC:2.7.10.1 2.7.11.1]!K20641|2|8.0e-14|82.0|cvr:CHLNCDRAFT_59250|Rho GTPase-activating protein 20	XP_010260726.1	0.00E+00	PREDICTED: squamosa promoter-binding-like protein 6 isoform X1 [Nelumbo nucifera]
miR157d	XM_010262434.1	2	NA	NA	NA	XM_010262434.1	GO:0005634,GO:0005634,GO:0005634,GO:0005634,GO:0003677,GO:0046872,GO:0003677,GO:0046872,GO:0003677,GO:0046872,GO:0003677,GO:0046872,	K13415|1|1.6e-16|90.9|mdm:103401427|protein brassinosteroid insensitive 1 [EC:2.7.10.1 2.7.11.1]!K20641|2|7.6e-14|82.0|cvr:CHLNCDRAFT_59250|Rho GTPase-activating protein 20	XP_010260726.1	0.00E+00	PREDICTED: squamosa promoter-binding-like protein 6 isoform X1 [Nelumbo nucifera]
miR157d	XM_010262443.1	2	NA	NA	NA	XM_010262443.1	GO:0005634,GO:0005634,GO:0005634,GO:0005634,GO:0003677,GO:0046872,GO:0003677,GO:0046872,GO:0003677,GO:0046872,GO:0003677,GO:0046872,	K13415|1|1.7e-16|90.9|mdm:103401427|protein brassinosteroid insensitive 1 [EC:2.7.10.1 2.7.11.1]!K20641|2|7.9e-14|82.0|cvr:CHLNCDRAFT_59250|Rho GTPase-activating protein 20	XP_010260726.1	0.00E+00	PREDICTED: squamosa promoter-binding-like protein 6 isoform X1 [Nelumbo nucifera]
miR157d	XM_010262451.1	2	NA	NA	NA	XM_010262451.1	GO:0005634,GO:0005634,GO:0005634,GO:0005634,GO:0003677,GO:0046872,GO:0003677,GO:0046872,GO:0003677,GO:0046872,GO:0003677,GO:0046872,	K13415|1|1.6e-16|90.9|mdm:103401427|protein brassinosteroid insensitive 1 [EC:2.7.10.1 2.7.11.1]!K20641|2|7.5e-14|82.0|cvr:CHLNCDRAFT_59250|Rho GTPase-activating protein 20	XP_010260726.1	0.00E+00	PREDICTED: squamosa promoter-binding-like protein 6 isoform X1 [Nelumbo nucifera]
miR157d	XM_010262459.1	2	NA	NA	NA	XM_010262459.1	GO:0005634,GO:0005634,GO:0005634,GO:0005634,GO:0003677,GO:0046872,GO:0003677,GO:0046872,GO:0003677,GO:0046872,GO:0003677,GO:0046872,	K13415|1|1.7e-16|90.9|mdm:103401427|protein brassinosteroid insensitive 1 [EC:2.7.10.1 2.7.11.1]!K20641|2|7.7e-14|82.0|cvr:CHLNCDRAFT_59250|Rho GTPase-activating protein 20	XP_010260726.1	0.00E+00	PREDICTED: squamosa promoter-binding-like protein 6 isoform X1 [Nelumbo nucifera]
miR157d	XM_010262466.1	2	NA	NA	NA	XM_010262466.1	GO:0005634,GO:0005634,GO:0005634,GO:0005634,GO:0003677,GO:0046872,GO:0003677,GO:0046872,GO:0003677,GO:0046872,GO:0003677,GO:0046872,	K13415|1|1.6e-16|90.9|mdm:103401427|protein brassinosteroid insensitive 1 [EC:2.7.10.1 2.7.11.1]!K20641|2|7.3e-14|82.0|cvr:CHLNCDRAFT_59250|Rho GTPase-activating protein 20	XP_010260726.1	0.00E+00	PREDICTED: squamosa promoter-binding-like protein 6 isoform X1 [Nelumbo nucifera]
miR157d	XM_010263646.2	3.5	NA	NA	NA	XM_010263646.2	GO:0003677,GO:0003677,	K03255|1|2.4e-07|60.5|smo:SELMODRAFT_442478|protein TIF31!K11111|2|1.2e-06|58.2|mis:MICPUN_105273|telomeric repeat-binding factor 2!K09422|4|2.7e-06|57.0|ini:109173376|transcription factor MYB, plant	XP_010261948.1	0.00E+00	PREDICTED: uncharacterized protein LOC104600603 isoform X1 [Nelumbo nucifera]
miR157d	XM_010263647.2	3.5	NA	NA	NA	XM_010263647.2	GO:0003677,GO:0003677,	K03255|1|2.4e-07|60.5|smo:SELMODRAFT_442478|protein TIF31!K11111|2|1.2e-06|58.2|mis:MICPUN_105273|telomeric repeat-binding factor 2!K09422|4|2.6e-06|57.0|hbr:110634116|transcription factor MYB, plant	XP_010261948.1	0.00E+00	PREDICTED: uncharacterized protein LOC104600603 isoform X1 [Nelumbo nucifera]
miR157d	XM_010263649.2	3.5	NA	NA	NA	XM_010263649.2	GO:0003677,GO:0003677,	K03255|1|1.7e-07|60.5|smo:SELMODRAFT_442478|protein TIF31!K11111|2|8.3e-07|58.2|mis:MICPUN_105273|telomeric repeat-binding factor 2!K09422|4|1.8e-06|57.0|hbr:110634116|transcription factor MYB, plant	XP_010261948.1	9.00E-286	PREDICTED: uncharacterized protein LOC104600603 isoform X1 [Nelumbo nucifera]
miR157d	XM_010263650.2	3.5	NA	NA	NA	XM_010263650.2	GO:0003677,GO:0003677,	K03255|1|1.7e-07|60.5|smo:SELMODRAFT_442478|protein TIF31!K11111|2|8.3e-07|58.2|mis:MICPUN_105273|telomeric repeat-binding factor 2!K09422|4|1.8e-06|57.0|hbr:110634116|transcription factor MYB, plant	XP_010261948.1	5.30E-286	PREDICTED: uncharacterized protein LOC104600603 isoform X1 [Nelumbo nucifera]
miR157d	XM_010266030.2	2	NA	NA	NA	XM_010266030.2	GO:0005634,GO:0005634,GO:0005634,GO:0003677,GO:0046872,GO:0003677,GO:0046872,GO:0003677,GO:0046872,	K13415|1|2.1e-18|97.1|mdm:103401427|protein brassinosteroid insensitive 1 [EC:2.7.10.1 2.7.11.1]!K20641|2|7.7e-13|78.6|cvr:CHLNCDRAFT_59250|Rho GTPase-activating protein 20	XP_010264332.1	6.10E-242	PREDICTED: squamosa promoter-binding-like protein 7 [Nelumbo nucifera]
miR157d	XM_010267551.2	2	NA	NA	NA	XM_010267551.2	GO:0005634,GO:0005634,GO:0005634,GO:0003677,GO:0046872,GO:0003677,GO:0046872,GO:0003677,GO:0046872,	K13415|1|4.0e-19|99.0|mdm:103401427|protein brassinosteroid insensitive 1 [EC:2.7.10.1 2.7.11.1]!K20641|2|4.3e-13|79.0|cvr:CHLNCDRAFT_59250|Rho GTPase-activating protein 20	XP_010265853.1	9.60E-229	PREDICTED: squamosa promoter-binding-like protein 14 [Nelumbo nucifera]
miR157d	XM_010274087.1	3	NA	NA	NA	XM_010274087.1	GO:0005634,GO:0005634,GO:0003677,GO:0046872,GO:0003677,GO:0046872,	K13415|1|2.5e-24|115.5|mdm:103401427|protein brassinosteroid insensitive 1 [EC:2.7.10.1 2.7.11.1]	XP_010272389.1	8.20E-106	PREDICTED: squamosa promoter-binding protein 1-like [Nelumbo nucifera]
miR157d	XM_010276966.1	3	NA	NA	NA	XM_010276966.1	GO:0016021,GO:0016021,GO:0016021,GO:0015743,GO:0015743,GO:0015743,	K03695|1|2.3e-38|163.3|egr:104416563|ATP-dependent Clp protease ATP-binding subunit ClpB	XP_010275268.1	4.40E-306	PREDICTED: aluminum-activated malate transporter 12-like [Nelumbo nucifera]
miR157d	XM_010280181.2	2	NA	NA	NA	XM_010280181.2	GO:0005634,GO:0005634,GO:0005634,GO:0005634,GO:0005634,GO:0003677,GO:0046872,GO:0003677,GO:0046872,GO:0003677,GO:0046872,GO:0003677,GO:0046872,GO:0003677,GO:0046872,	K13415|1|4.7e-20|103.2|mdm:103401427|protein brassinosteroid insensitive 1 [EC:2.7.10.1 2.7.11.1]!K20641|2|2.7e-12|77.4|cvr:CHLNCDRAFT_59250|Rho GTPase-activating protein 20!K21777|3|8.3e-09|65.9|psom:113316233|G2/mitotic-specific cyclin-B, other	XP_010278483.1	1.80E-291	PREDICTED: squamosa promoter-binding-like protein 3 isoform X1 [Nelumbo nucifera]
miR157d	XM_010280183.2	2	NA	NA	NA	XM_010280183.2	GO:0005634,GO:0005634,GO:0005634,GO:0005634,GO:0005634,GO:0003677,GO:0046872,GO:0003677,GO:0046872,GO:0003677,GO:0046872,GO:0003677,GO:0046872,GO:0003677,GO:0046872,	K13415|1|4.5e-20|103.2|mdm:103401427|protein brassinosteroid insensitive 1 [EC:2.7.10.1 2.7.11.1]!K20641|2|2.0e-12|77.8|cvr:CHLNCDRAFT_59250|Rho GTPase-activating protein 20!K21777|3|8.0e-09|65.9|psom:113316233|G2/mitotic-specific cyclin-B, other	XP_010278485.1	1.20E-273	PREDICTED: squamosa promoter-binding-like protein 3 isoform X3 [Nelumbo nucifera]
miR157d	XM_019196757.1	2	NA	NA	NA	XM_019196757.1	GO:0005634,GO:0005634,GO:0005634,GO:0003677,GO:0046872,GO:0003677,GO:0046872,GO:0003677,GO:0046872,	K13415|1|8.9e-17|91.7|mdm:103401427|protein brassinosteroid insensitive 1 [EC:2.7.10.1 2.7.11.1]!K20641|2|1.6e-10|70.9|cvr:CHLNCDRAFT_59250|Rho GTPase-activating protein 20	XP_010249063.1	3.40E-248	PREDICTED: squamosa promoter-binding-like protein 18 [Nelumbo nucifera]
miR157d	XM_019198370.1	2	NA	NA	NA	XM_019198370.1	GO:0005634,GO:0005634,GO:0005634,GO:0005634,GO:0003677,GO:0046872,GO:0003677,GO:0046872,GO:0003677,GO:0046872,GO:0003677,GO:0046872,	K13415|1|1.6e-16|90.9|mdm:103401427|protein brassinosteroid insensitive 1 [EC:2.7.10.1 2.7.11.1]!K20641|2|7.3e-14|82.0|cvr:CHLNCDRAFT_59250|Rho GTPase-activating protein 20	XP_010260726.1	0.00E+00	PREDICTED: squamosa promoter-binding-like protein 6 isoform X1 [Nelumbo nucifera]
miR157d	XM_019198371.1	2	NA	NA	NA	XM_019198371.1	GO:0005634,GO:0005634,GO:0005634,GO:0005634,GO:0003677,GO:0046872,GO:0003677,GO:0046872,GO:0003677,GO:0046872,GO:0003677,GO:0046872,	K13415|1|1.6e-16|90.9|mdm:103401427|protein brassinosteroid insensitive 1 [EC:2.7.10.1 2.7.11.1]!K20641|2|7.6e-14|82.0|cvr:CHLNCDRAFT_59250|Rho GTPase-activating protein 20	XP_010260726.1	0.00E+00	PREDICTED: squamosa promoter-binding-like protein 6 isoform X1 [Nelumbo nucifera]
miR157d	XM_019198375.1	2	NA	NA	NA	XM_019198375.1	GO:0005634,GO:0005634,GO:0005634,GO:0005634,GO:0003677,GO:0046872,GO:0003677,GO:0046872,GO:0003677,GO:0046872,GO:0003677,GO:0046872,	K13415|1|1.6e-16|90.9|mdm:103401427|protein brassinosteroid insensitive 1 [EC:2.7.10.1 2.7.11.1]!K20641|2|7.6e-14|82.0|cvr:CHLNCDRAFT_59250|Rho GTPase-activating protein 20	XP_010260726.1	0.00E+00	PREDICTED: squamosa promoter-binding-like protein 6 isoform X1 [Nelumbo nucifera]
miR157d	XM_019198376.1	2	NA	NA	NA	XM_019198376.1	GO:0005634,GO:0005634,GO:0005634,GO:0005634,GO:0003677,GO:0046872,GO:0003677,GO:0046872,GO:0003677,GO:0046872,GO:0003677,GO:0046872,	K13415|1|1.6e-16|90.9|mdm:103401427|protein brassinosteroid insensitive 1 [EC:2.7.10.1 2.7.11.1]!K20641|2|7.6e-14|82.0|cvr:CHLNCDRAFT_59250|Rho GTPase-activating protein 20	XP_019053921.1	0.00E+00	PREDICTED: squamosa promoter-binding-like protein 6 isoform X2 [Nelumbo nucifera]
miR157d	XM_019200318.1	2	NA	NA	NA	XM_019200318.1	GO:0005634,GO:0005634,GO:0005634,GO:0005634,GO:0005634,GO:0003677,GO:0046872,GO:0003677,GO:0046872,GO:0003677,GO:0046872,GO:0003677,GO:0046872,GO:0003677,GO:0046872,	K13415|1|4.9e-20|103.2|mdm:103401427|protein brassinosteroid insensitive 1 [EC:2.7.10.1 2.7.11.1]!K20641|2|2.9e-12|77.4|cvr:CHLNCDRAFT_59250|Rho GTPase-activating protein 20!K21777|3|8.6e-09|65.9|psom:113316233|G2/mitotic-specific cyclin-B, other	XP_010278483.1	1.80E-291	PREDICTED: squamosa promoter-binding-like protein 3 isoform X1 [Nelumbo nucifera]
miR157d	XM_019200319.1	2	NA	NA	NA	XM_019200319.1	GO:0005634,GO:0005634,GO:0005634,GO:0003677,GO:0046872,GO:0003677,GO:0046872,GO:0003677,GO:0046872,	K13415|1|4.3e-20|103.2|mdm:103401427|protein brassinosteroid insensitive 1 [EC:2.7.10.1 2.7.11.1]!K20641|2|2.5e-12|77.4|cvr:CHLNCDRAFT_59250|Rho GTPase-activating protein 20!K21777|3|7.6e-09|65.9|psom:113316233|G2/mitotic-specific cyclin-B, other	XP_019055864.1	3.70E-280	PREDICTED: squamosa promoter-binding-like protein 3 isoform X2 [Nelumbo nucifera]
miR157d	XM_019200320.1	2	NA	NA	NA	XM_019200320.1	GO:0005634,GO:0005634,GO:0005634,GO:0003677,GO:0046872,GO:0003677,GO:0046872,GO:0003677,GO:0046872,	K13415|1|4.1e-20|103.2|mdm:103401427|protein brassinosteroid insensitive 1 [EC:2.7.10.1 2.7.11.1]!K20641|2|2.4e-12|77.4|cvr:CHLNCDRAFT_59250|Rho GTPase-activating protein 20!K21777|3|7.3e-09|65.9|psom:113316233|G2/mitotic-specific cyclin-B, other	XP_019055865.1	2.60E-254	PREDICTED: squamosa promoter-binding-like protein 12 isoform X4 [Nelumbo nucifera]
miR157d	XR_734669.1	2	NA	NA	NA	XR_734669.1	GO:0009507,GO:0003844,GO:0043169,GO:0004553,GO:0005978,GO:0009791,	K00700|1|0.0e+00|1508.4|vvi:100260732|1,4-alpha-glucan branching enzyme [EC:2.4.1.18]	XP_003634715.1	0.00E+00	PREDICTED: 1,4-alpha-glucan-branching enzyme 3, chloroplastic/amyloplastic [Vitis vinifera]
miR157d	XR_735272.2	2	NA	NA	NA	XR_735272.2	GO:0005634,GO:0005634,GO:0005634,GO:0005634,GO:0003677,GO:0046872,GO:0003677,GO:0046872,GO:0003677,GO:0046872,GO:0003677,GO:0046872,	K13415|1|4.1e-16|89.7|mdm:103401427|protein brassinosteroid insensitive 1 [EC:2.7.10.1 2.7.11.1]!K20641|2|6.6e-14|82.4|cvr:CHLNCDRAFT_59250|Rho GTPase-activating protein 20	XP_010257963.1	0.00E+00	PREDICTED: squamosa promoter-binding-like protein 13A isoform X1 [Nelumbo nucifera]
miR157d-3p	XM_010261244.2	3.5	NA	NA	NA	XM_010261244.2	GO:0030532,GO:0019013,GO:0030532,GO:0019013,GO:0030532,GO:0019013,GO:0030532,GO:0019013,GO:0030532,GO:0019013,GO:0008380,GO:0008380,GO:0008380,GO:0008380,GO:0008380,	K11096|1|1.8e-96|354.8|nnu:104598941|small nuclear ribonucleoprotein D2	XP_010259545.1	9.80E-96	PREDICTED: small nuclear ribonucleoprotein Sm D2 isoform X1 [Nelumbo nucifera]
miR157d-3p	XM_019196238.1	3.5	NA	NA	NA	XM_019196238.1	-	-	XP_019051783.1	3.50E-66	PREDICTED: uncharacterized protein LOC104588955 [Nelumbo nucifera]
miR159a.1	XM_010245481.1	NA	NA	2.5	NA	XM_010245481.1	-	K10406|1|6.9e-31|137.9|cam:101493596|kinesin family member C2/C3	XP_010243783.1	6.00E-174	PREDICTED: uncharacterized protein LOC104587757 [Nelumbo nucifera]
miR159a.1	XM_010253552.2	4	NA	2	NA	XM_010253552.2	GO:0005634,GO:0003677,GO:0003677,GO:0000981,GO:0043565,GO:0001135,GO:0044212,GO:0003677,GO:0030154,GO:0006357,	K09422|1|0.0e+00|1155.2|nnu:104593612|transcription factor MYB, plant	XP_010251854.1	0.00E+00	PREDICTED: transcription factor GAMYB [Nelumbo nucifera]
miR159a.1	XM_010253553.2	4	NA	2	NA	XM_010253553.2	GO:0005634,GO:0003677,GO:0003677,GO:0000981,GO:0043565,GO:0001135,GO:0044212,GO:0003677,GO:0030154,GO:0006357,	K09422|1|0.0e+00|1155.2|nnu:104593612|transcription factor MYB, plant	XP_010251854.1	0.00E+00	PREDICTED: transcription factor GAMYB [Nelumbo nucifera]
miR159a.1	XM_010253554.2	4	NA	2	NA	XM_010253554.2	GO:0005634,GO:0003677,GO:0003677,GO:0000981,GO:0043565,GO:0001135,GO:0044212,GO:0003677,GO:0030154,GO:0006357,	K09422|1|0.0e+00|1155.2|nnu:104593612|transcription factor MYB, plant	XP_010251854.1	0.00E+00	PREDICTED: transcription factor GAMYB [Nelumbo nucifera]
miR159a.1	XM_010261922.2	NA	NA	2.5	NA	XM_010261922.2	GO:0016282,GO:0033290,GO:0005852,GO:0016282,GO:0033290,GO:0005852,GO:0016282,GO:0033290,GO:0005852,GO:0098808,GO:0003743,GO:0098808,GO:0003743,GO:0098808,GO:0003743,GO:0002191,GO:0001731,GO:0006446,GO:0002191,GO:0001731,GO:0006446,GO:0002191,GO:0001731,GO:0006446,	K03251|1|0.0e+00|1142.1|nnu:104599405|translation initiation factor 3 subunit D	OVA07751.1	0.00E+00	Eukaryotic translation initiation factor 3 subunit D [Macleaya cordata]
miR159a.1	XM_010263094.2	NA	NA	2.5	NA	XM_010263094.2	-	-	XP_010261396.1	0.00E+00	PREDICTED: uncharacterized protein LOC104600240 isoform X1 [Nelumbo nucifera]
miR159a.1	XM_010263095.2	NA	NA	2.5	NA	XM_010263095.2	-	-	XP_010261397.1	0.00E+00	PREDICTED: uncharacterized protein LOC104600240 isoform X2 [Nelumbo nucifera]
miR159a.1	XM_010263270.2	NA	NA	2.5	NA	XM_010263270.2	GO:0005576,GO:0008083,GO:0008283,	-	XP_010261572.1	1.30E-40	PREDICTED: phytosulfokines-like [Nelumbo nucifera]
miR159a.1	XM_010264133.2	3.5	NA	2	NA	XM_010264133.2	GO:0005694,GO:0005634,GO:0005694,GO:0005634,GO:0005694,GO:0005634,GO:0018024,GO:0008270,GO:0018024,GO:0008270,GO:0018024,GO:0008270,	K11420|1|1.5e-158|563.1|bvg:104899402|euchromatic histone-lysine N-methyltransferase [EC:2.1.1.43]!K11433|3|1.9e-60|237.3|zma:100273862|histone-lysine N-methyltransferase SETMAR [EC:2.1.1.43]	XP_010262435.1	0.00E+00	PREDICTED: probable inactive histone-lysine N-methyltransferase SUVR2 isoform X1 [Nelumbo nucifera]
miR159a.1	XM_010264134.2	3.5	NA	2	NA	XM_010264134.2	GO:0005694,GO:0005634,GO:0005694,GO:0005634,GO:0005694,GO:0005634,GO:0018024,GO:0008270,GO:0018024,GO:0008270,GO:0018024,GO:0008270,	K11420|1|1.5e-158|563.1|bvg:104899402|euchromatic histone-lysine N-methyltransferase [EC:2.1.1.43]!K11433|3|1.8e-60|237.3|zma:100273862|histone-lysine N-methyltransferase SETMAR [EC:2.1.1.43]	XP_010262435.1	0.00E+00	PREDICTED: probable inactive histone-lysine N-methyltransferase SUVR2 isoform X1 [Nelumbo nucifera]
miR159a.1	XM_010264135.2	3.5	NA	2	NA	XM_010264135.2	GO:0005694,GO:0005634,GO:0005694,GO:0005634,GO:0005694,GO:0005634,GO:0018024,GO:0008270,GO:0018024,GO:0008270,GO:0018024,GO:0008270,	K11420|1|3.0e-159|565.5|bvg:104899402|euchromatic histone-lysine N-methyltransferase [EC:2.1.1.43]!K11433|3|1.9e-60|237.3|zma:100273862|histone-lysine N-methyltransferase SETMAR [EC:2.1.1.43]	XP_010262437.1	0.00E+00	PREDICTED: probable inactive histone-lysine N-methyltransferase SUVR2 isoform X2 [Nelumbo nucifera]
miR159a.1	XM_010268440.2	4	NA	2	NA	XM_010268440.2	GO:0005634,GO:0003677,GO:0003677,GO:0000981,GO:0043565,GO:0001135,GO:0044212,GO:0003677,GO:0030154,GO:0006357,	K09422|1|0.0e+00|1147.9|nnu:104604178|transcription factor MYB, plant	XP_010266742.1	0.00E+00	PREDICTED: transcription factor GAMYB isoform X1 [Nelumbo nucifera]
miR159a.1	XM_010268441.2	4	NA	2	NA	XM_010268441.2	GO:0005634,GO:0003677,GO:0003677,GO:0000981,GO:0043565,GO:0001135,GO:0044212,GO:0003677,GO:0030154,GO:0006357,	K09422|1|0.0e+00|1147.9|nnu:104604178|transcription factor MYB, plant	XP_010266742.1	0.00E+00	PREDICTED: transcription factor GAMYB isoform X1 [Nelumbo nucifera]
miR159a.1	XM_010268442.2	4	NA	2	NA	XM_010268442.2	GO:0005634,GO:0003677,GO:0003677,GO:0000981,GO:0043565,GO:0001135,GO:0044212,GO:0003677,GO:0030154,GO:0006357,	K09422|1|0.0e+00|1147.9|nnu:104604178|transcription factor MYB, plant	XP_010266742.1	0.00E+00	PREDICTED: transcription factor GAMYB isoform X1 [Nelumbo nucifera]
miR159a.1	XM_010268443.2	4	NA	2	NA	XM_010268443.2	GO:0005634,GO:0003677,GO:0003677,GO:0000981,GO:0043565,GO:0001135,GO:0044212,GO:0003677,GO:0030154,GO:0006357,	K09422|1|0.0e+00|1147.9|nnu:104604178|transcription factor MYB, plant	XP_010266742.1	0.00E+00	PREDICTED: transcription factor GAMYB isoform X1 [Nelumbo nucifera]
miR159a.1	XM_010268444.2	4	NA	2	NA	XM_010268444.2	GO:0003677,GO:0003677,GO:0003677,GO:0003677,	K09422|1|2.0e-271|937.9|nnu:104604178|transcription factor MYB, plant	XP_010266746.1	9.20E-275	PREDICTED: transcription factor GAMYB isoform X2 [Nelumbo nucifera]
miR159a.1	XM_010270609.2	3	NA	1.5	NA	XM_010270609.2	GO:0003700,GO:0003700,GO:0003700,	K20177|1|9.8e-06|54.3|smo:SELMODRAFT_449189|vacuolar protein sorting-associated protein 3	XP_010268911.1	3.30E-201	PREDICTED: uncharacterized protein LOC104605726 [Nelumbo nucifera]
miR159a.1	XM_010277826.2	4	NA	2	NA	XM_010277826.2	GO:0005634,GO:0000981,GO:0043565,GO:0001135,GO:0044212,GO:0003824,GO:0003677,GO:0003677,GO:0030154,GO:0006357,GO:0008152,	K09422|1|2.2e-288|993.8|nnu:104610953|transcription factor MYB, plant	XP_010276128.1	1.20E-287	PREDICTED: myb-related protein B-like [Nelumbo nucifera]
miR159a.1	XM_010278782.2	3.5	NA	NA	NA	XM_010278782.2	GO:0070461,GO:0070461,	-	XP_010277084.1	2.60E-204	PREDICTED: uncharacterized protein LOC104611640 [Nelumbo nucifera]
miR159a.1	XM_010279418.2	4	NA	2.5	NA	XM_010279418.2	GO:0003700,	K19475|1|5.3e-43|178.7|sind:105165428|WAS/WASL-interacting protein	XP_010277720.1	5.00E-241	PREDICTED: uncharacterized protein LOC104612101 [Nelumbo nucifera]
miR159a.1	XM_010279584.2	3	NA	1.5	NA	XM_010279584.2	GO:0003700,GO:0003700,	-	XP_010277886.1	1.80E-213	PREDICTED: uncharacterized protein LOC104612234 [Nelumbo nucifera]
miR159a.1	XM_010279738.2	NA	NA	2.5	NA	XM_010279738.2	-	K13691|1|4.9e-09|67.0|obr:102704204|pathogen-inducible salicylic acid glucosyltransferase [EC:2.4.1.-]!K13496|2|1.9e-08|65.1|sbi:8070759|UDP-glucosyl transferase 73C [EC:2.4.1.-]	XP_010278040.1	0.00E+00	PREDICTED: uncharacterized protein LOC104612348 [Nelumbo nucifera]
miR159a.1	XM_010280356.2	4	NA	2	NA	XM_010280356.2	GO:0005634,GO:0000981,GO:0043565,GO:0001135,GO:0044212,GO:0003824,GO:0003677,GO:0003677,GO:0030154,GO:0006357,GO:0008152,	K09422|1|1.2e-283|978.0|nnu:104612781|transcription factor MYB, plant	XP_010278658.1	6.50E-283	PREDICTED: uncharacterized protein LOC104612781 [Nelumbo nucifera]
miR159a.1	XM_010280875.2	4	NA	2.5	NA	XM_010280875.2	GO:0003700,	K19475|1|2.0e-50|203.4|sind:105165428|WAS/WASL-interacting protein	XP_010279177.1	6.60E-246	PREDICTED: uncharacterized protein LOC104613161 [Nelumbo nucifera]
miR159a.1	XM_019197985.1	4	NA	2	NA	XM_019197985.1	GO:0048555,GO:0005634,GO:0000981,GO:0043565,GO:0001135,GO:0044212,GO:0003677,GO:0003677,GO:0044839,GO:0030154,GO:0055047,GO:0048235,GO:0045893,GO:0006357,	K09422|1|2.1e-177|624.0|nnu:104598699|transcription factor MYB, plant	XP_019053530.1	1.10E-176	PREDICTED: transcription factor MYB57-like [Nelumbo nucifera]
miR159a.1	XM_019198908.1	4	NA	2	NA	XM_019198908.1	GO:0005634,GO:0003677,GO:0003677,GO:0000981,GO:0043565,GO:0001135,GO:0044212,GO:0003677,GO:0030154,GO:0006357,	K09422|1|0.0e+00|1147.9|nnu:104604178|transcription factor MYB, plant	XP_010266742.1	0.00E+00	PREDICTED: transcription factor GAMYB isoform X1 [Nelumbo nucifera]
miR159a.1	XM_019200249.1	NA	NA	2.5	NA	XM_019200249.1	-	K13496|1|5.2e-14|83.6|gab:108462860|UDP-glucosyl transferase 73C [EC:2.4.1.-]!K22771|3|8.9e-14|82.8|cmos:111441982|flavonol-3-O-L-rhamnoside-7-O-glucosyltransferase [EC:2.4.1.-]	XP_010278040.1	0.00E+00	PREDICTED: uncharacterized protein LOC104612348 [Nelumbo nucifera]
miR159a.1	XR_735802.2	3.5	NA	2	NA	XR_735802.2	GO:0005694,GO:0005634,GO:0005694,GO:0005634,GO:0005694,GO:0005634,GO:0018024,GO:0008270,GO:0018024,GO:0008270,GO:0018024,GO:0008270,	K11420|1|2.1e-122|443.0|bvg:104899402|euchromatic histone-lysine N-methyltransferase [EC:2.1.1.43]!K11433|5|1.9e-59|233.8|zma:100273862|histone-lysine N-methyltransferase SETMAR [EC:2.1.1.43]	XP_010262435.1	0.00E+00	PREDICTED: probable inactive histone-lysine N-methyltransferase SUVR2 isoform X1 [Nelumbo nucifera]
miR159a.1	XR_737700.2	3.5	NA	NA	NA	XR_737700.2	-	-	-	-	-
miR159a.1	XR_737771.2	4	NA	2.5	NA	XR_737771.2	GO:0003700,	K19475|1|1.2e-42|178.7|sind:105165428|WAS/WASL-interacting protein	XP_010277720.1	1.20E-240	PREDICTED: uncharacterized protein LOC104612101 [Nelumbo nucifera]
miR159a.1	XR_737774.2	4	NA	2.5	NA	XR_737774.2	GO:0003700,	K19475|1|1.2e-42|178.7|sind:105165428|WAS/WASL-interacting protein	XP_010277720.1	1.10E-240	PREDICTED: uncharacterized protein LOC104612101 [Nelumbo nucifera]
miR159a_1	XM_010253552.2	3.5	NA	NA	NA	XM_010253552.2	GO:0005634,GO:0003677,GO:0003677,GO:0000981,GO:0043565,GO:0001135,GO:0044212,GO:0003677,GO:0030154,GO:0006357,	K09422|1|0.0e+00|1155.2|nnu:104593612|transcription factor MYB, plant	XP_010251854.1	0.00E+00	PREDICTED: transcription factor GAMYB [Nelumbo nucifera]
miR159a_1	XM_010253553.2	3.5	NA	NA	NA	XM_010253553.2	GO:0005634,GO:0003677,GO:0003677,GO:0000981,GO:0043565,GO:0001135,GO:0044212,GO:0003677,GO:0030154,GO:0006357,	K09422|1|0.0e+00|1155.2|nnu:104593612|transcription factor MYB, plant	XP_010251854.1	0.00E+00	PREDICTED: transcription factor GAMYB [Nelumbo nucifera]
miR159a_1	XM_010253554.2	3.5	NA	NA	NA	XM_010253554.2	GO:0005634,GO:0003677,GO:0003677,GO:0000981,GO:0043565,GO:0001135,GO:0044212,GO:0003677,GO:0030154,GO:0006357,	K09422|1|0.0e+00|1155.2|nnu:104593612|transcription factor MYB, plant	XP_010251854.1	0.00E+00	PREDICTED: transcription factor GAMYB [Nelumbo nucifera]
miR159a_1	XM_010264133.2	3.5	NA	NA	NA	XM_010264133.2	GO:0005694,GO:0005634,GO:0005694,GO:0005634,GO:0005694,GO:0005634,GO:0018024,GO:0008270,GO:0018024,GO:0008270,GO:0018024,GO:0008270,	K11420|1|1.5e-158|563.1|bvg:104899402|euchromatic histone-lysine N-methyltransferase [EC:2.1.1.43]!K11433|3|1.9e-60|237.3|zma:100273862|histone-lysine N-methyltransferase SETMAR [EC:2.1.1.43]	XP_010262435.1	0.00E+00	PREDICTED: probable inactive histone-lysine N-methyltransferase SUVR2 isoform X1 [Nelumbo nucifera]
miR159a_1	XM_010264134.2	3.5	NA	NA	NA	XM_010264134.2	GO:0005694,GO:0005634,GO:0005694,GO:0005634,GO:0005694,GO:0005634,GO:0018024,GO:0008270,GO:0018024,GO:0008270,GO:0018024,GO:0008270,	K11420|1|1.5e-158|563.1|bvg:104899402|euchromatic histone-lysine N-methyltransferase [EC:2.1.1.43]!K11433|3|1.8e-60|237.3|zma:100273862|histone-lysine N-methyltransferase SETMAR [EC:2.1.1.43]	XP_010262435.1	0.00E+00	PREDICTED: probable inactive histone-lysine N-methyltransferase SUVR2 isoform X1 [Nelumbo nucifera]
miR159a_1	XM_010264135.2	3.5	NA	NA	NA	XM_010264135.2	GO:0005694,GO:0005634,GO:0005694,GO:0005634,GO:0005694,GO:0005634,GO:0018024,GO:0008270,GO:0018024,GO:0008270,GO:0018024,GO:0008270,	K11420|1|3.0e-159|565.5|bvg:104899402|euchromatic histone-lysine N-methyltransferase [EC:2.1.1.43]!K11433|3|1.9e-60|237.3|zma:100273862|histone-lysine N-methyltransferase SETMAR [EC:2.1.1.43]	XP_010262437.1	0.00E+00	PREDICTED: probable inactive histone-lysine N-methyltransferase SUVR2 isoform X2 [Nelumbo nucifera]
miR159a_1	XM_010268440.2	3.5	NA	NA	NA	XM_010268440.2	GO:0005634,GO:0003677,GO:0003677,GO:0000981,GO:0043565,GO:0001135,GO:0044212,GO:0003677,GO:0030154,GO:0006357,	K09422|1|0.0e+00|1147.9|nnu:104604178|transcription factor MYB, plant	XP_010266742.1	0.00E+00	PREDICTED: transcription factor GAMYB isoform X1 [Nelumbo nucifera]
miR159a_1	XM_010268441.2	3.5	NA	NA	NA	XM_010268441.2	GO:0005634,GO:0003677,GO:0003677,GO:0000981,GO:0043565,GO:0001135,GO:0044212,GO:0003677,GO:0030154,GO:0006357,	K09422|1|0.0e+00|1147.9|nnu:104604178|transcription factor MYB, plant	XP_010266742.1	0.00E+00	PREDICTED: transcription factor GAMYB isoform X1 [Nelumbo nucifera]
miR159a_1	XM_010268442.2	3.5	NA	NA	NA	XM_010268442.2	GO:0005634,GO:0003677,GO:0003677,GO:0000981,GO:0043565,GO:0001135,GO:0044212,GO:0003677,GO:0030154,GO:0006357,	K09422|1|0.0e+00|1147.9|nnu:104604178|transcription factor MYB, plant	XP_010266742.1	0.00E+00	PREDICTED: transcription factor GAMYB isoform X1 [Nelumbo nucifera]
miR159a_1	XM_010268443.2	3.5	NA	NA	NA	XM_010268443.2	GO:0005634,GO:0003677,GO:0003677,GO:0000981,GO:0043565,GO:0001135,GO:0044212,GO:0003677,GO:0030154,GO:0006357,	K09422|1|0.0e+00|1147.9|nnu:104604178|transcription factor MYB, plant	XP_010266742.1	0.00E+00	PREDICTED: transcription factor GAMYB isoform X1 [Nelumbo nucifera]
miR159a_1	XM_010268444.2	3.5	NA	NA	NA	XM_010268444.2	GO:0003677,GO:0003677,GO:0003677,GO:0003677,	K09422|1|2.0e-271|937.9|nnu:104604178|transcription factor MYB, plant	XP_010266746.1	9.20E-275	PREDICTED: transcription factor GAMYB isoform X2 [Nelumbo nucifera]
miR159a_1	XM_010270609.2	3	NA	NA	NA	XM_010270609.2	GO:0003700,GO:0003700,GO:0003700,	K20177|1|9.8e-06|54.3|smo:SELMODRAFT_449189|vacuolar protein sorting-associated protein 3	XP_010268911.1	3.30E-201	PREDICTED: uncharacterized protein LOC104605726 [Nelumbo nucifera]
miR159a_1	XM_010277826.2	3.5	NA	NA	NA	XM_010277826.2	GO:0005634,GO:0000981,GO:0043565,GO:0001135,GO:0044212,GO:0003824,GO:0003677,GO:0003677,GO:0030154,GO:0006357,GO:0008152,	K09422|1|2.2e-288|993.8|nnu:104610953|transcription factor MYB, plant	XP_010276128.1	1.20E-287	PREDICTED: myb-related protein B-like [Nelumbo nucifera]
miR159a_1	XM_010279418.2	3.5	NA	NA	NA	XM_010279418.2	GO:0003700,	K19475|1|5.3e-43|178.7|sind:105165428|WAS/WASL-interacting protein	XP_010277720.1	5.00E-241	PREDICTED: uncharacterized protein LOC104612101 [Nelumbo nucifera]
miR159a_1	XM_010279584.2	3	NA	NA	NA	XM_010279584.2	GO:0003700,GO:0003700,	-	XP_010277886.1	1.80E-213	PREDICTED: uncharacterized protein LOC104612234 [Nelumbo nucifera]
miR159a_1	XM_010280356.2	3.5	NA	NA	NA	XM_010280356.2	GO:0005634,GO:0000981,GO:0043565,GO:0001135,GO:0044212,GO:0003824,GO:0003677,GO:0003677,GO:0030154,GO:0006357,GO:0008152,	K09422|1|1.2e-283|978.0|nnu:104612781|transcription factor MYB, plant	XP_010278658.1	6.50E-283	PREDICTED: uncharacterized protein LOC104612781 [Nelumbo nucifera]
miR159a_1	XM_010280875.2	3.5	NA	NA	NA	XM_010280875.2	GO:0003700,	K19475|1|2.0e-50|203.4|sind:105165428|WAS/WASL-interacting protein	XP_010279177.1	6.60E-246	PREDICTED: uncharacterized protein LOC104613161 [Nelumbo nucifera]
miR159a_1	XM_019197985.1	3.5	NA	NA	NA	XM_019197985.1	GO:0048555,GO:0005634,GO:0000981,GO:0043565,GO:0001135,GO:0044212,GO:0003677,GO:0003677,GO:0044839,GO:0030154,GO:0055047,GO:0048235,GO:0045893,GO:0006357,	K09422|1|2.1e-177|624.0|nnu:104598699|transcription factor MYB, plant	XP_019053530.1	1.10E-176	PREDICTED: transcription factor MYB57-like [Nelumbo nucifera]
miR159a_1	XM_019198908.1	3.5	NA	NA	NA	XM_019198908.1	GO:0005634,GO:0003677,GO:0003677,GO:0000981,GO:0043565,GO:0001135,GO:0044212,GO:0003677,GO:0030154,GO:0006357,	K09422|1|0.0e+00|1147.9|nnu:104604178|transcription factor MYB, plant	XP_010266742.1	0.00E+00	PREDICTED: transcription factor GAMYB isoform X1 [Nelumbo nucifera]
miR159a_1	XR_735802.2	3.5	NA	NA	NA	XR_735802.2	GO:0005694,GO:0005634,GO:0005694,GO:0005634,GO:0005694,GO:0005634,GO:0018024,GO:0008270,GO:0018024,GO:0008270,GO:0018024,GO:0008270,	K11420|1|2.1e-122|443.0|bvg:104899402|euchromatic histone-lysine N-methyltransferase [EC:2.1.1.43]!K11433|5|1.9e-59|233.8|zma:100273862|histone-lysine N-methyltransferase SETMAR [EC:2.1.1.43]	XP_010262435.1	0.00E+00	PREDICTED: probable inactive histone-lysine N-methyltransferase SUVR2 isoform X1 [Nelumbo nucifera]
miR159a_1	XR_737771.2	3.5	NA	NA	NA	XR_737771.2	GO:0003700,	K19475|1|1.2e-42|178.7|sind:105165428|WAS/WASL-interacting protein	XP_010277720.1	1.20E-240	PREDICTED: uncharacterized protein LOC104612101 [Nelumbo nucifera]
miR159a_1	XR_737774.2	3.5	NA	NA	NA	XR_737774.2	GO:0003700,	K19475|1|1.2e-42|178.7|sind:105165428|WAS/WASL-interacting protein	XP_010277720.1	1.10E-240	PREDICTED: uncharacterized protein LOC104612101 [Nelumbo nucifera]
miR159a_2	XM_010247751.1	3.5	NA	NA	NA	XM_010247751.1	GO:0005524,GO:0004672,GO:0005524,GO:0004672,GO:0005524,GO:0004672,GO:0005524,GO:0004672,GO:0005524,GO:0004672,	K08835|1|0.0e+00|1104.4|nnu:104589424|serine/threonine-protein kinase OSR1/STK39 [EC:2.7.11.1]	XP_010246053.1	0.00E+00	PREDICTED: serine/threonine-protein kinase BLUS1-like [Nelumbo nucifera]
miR159a_2	XM_010253552.2	2	NA	NA	NA	XM_010253552.2	GO:0005634,GO:0003677,GO:0003677,GO:0000981,GO:0043565,GO:0001135,GO:0044212,GO:0003677,GO:0030154,GO:0006357,	K09422|1|0.0e+00|1155.2|nnu:104593612|transcription factor MYB, plant	XP_010251854.1	0.00E+00	PREDICTED: transcription factor GAMYB [Nelumbo nucifera]
miR159a_2	XM_010253553.2	2	NA	NA	NA	XM_010253553.2	GO:0005634,GO:0003677,GO:0003677,GO:0000981,GO:0043565,GO:0001135,GO:0044212,GO:0003677,GO:0030154,GO:0006357,	K09422|1|0.0e+00|1155.2|nnu:104593612|transcription factor MYB, plant	XP_010251854.1	0.00E+00	PREDICTED: transcription factor GAMYB [Nelumbo nucifera]
miR159a_2	XM_010253554.2	2	NA	NA	NA	XM_010253554.2	GO:0005634,GO:0003677,GO:0003677,GO:0000981,GO:0043565,GO:0001135,GO:0044212,GO:0003677,GO:0030154,GO:0006357,	K09422|1|0.0e+00|1155.2|nnu:104593612|transcription factor MYB, plant	XP_010251854.1	0.00E+00	PREDICTED: transcription factor GAMYB [Nelumbo nucifera]
miR159a_2	XM_010268440.2	2	NA	NA	NA	XM_010268440.2	GO:0005634,GO:0003677,GO:0003677,GO:0000981,GO:0043565,GO:0001135,GO:0044212,GO:0003677,GO:0030154,GO:0006357,	K09422|1|0.0e+00|1147.9|nnu:104604178|transcription factor MYB, plant	XP_010266742.1	0.00E+00	PREDICTED: transcription factor GAMYB isoform X1 [Nelumbo nucifera]
miR159a_2	XM_010268441.2	2	NA	NA	NA	XM_010268441.2	GO:0005634,GO:0003677,GO:0003677,GO:0000981,GO:0043565,GO:0001135,GO:0044212,GO:0003677,GO:0030154,GO:0006357,	K09422|1|0.0e+00|1147.9|nnu:104604178|transcription factor MYB, plant	XP_010266742.1	0.00E+00	PREDICTED: transcription factor GAMYB isoform X1 [Nelumbo nucifera]
miR159a_2	XM_010268442.2	2	NA	NA	NA	XM_010268442.2	GO:0005634,GO:0003677,GO:0003677,GO:0000981,GO:0043565,GO:0001135,GO:0044212,GO:0003677,GO:0030154,GO:0006357,	K09422|1|0.0e+00|1147.9|nnu:104604178|transcription factor MYB, plant	XP_010266742.1	0.00E+00	PREDICTED: transcription factor GAMYB isoform X1 [Nelumbo nucifera]
miR159a_2	XM_010268443.2	2	NA	NA	NA	XM_010268443.2	GO:0005634,GO:0003677,GO:0003677,GO:0000981,GO:0043565,GO:0001135,GO:0044212,GO:0003677,GO:0030154,GO:0006357,	K09422|1|0.0e+00|1147.9|nnu:104604178|transcription factor MYB, plant	XP_010266742.1	0.00E+00	PREDICTED: transcription factor GAMYB isoform X1 [Nelumbo nucifera]
miR159a_2	XM_010268444.2	2	NA	NA	NA	XM_010268444.2	GO:0003677,GO:0003677,GO:0003677,GO:0003677,	K09422|1|2.0e-271|937.9|nnu:104604178|transcription factor MYB, plant	XP_010266746.1	9.20E-275	PREDICTED: transcription factor GAMYB isoform X2 [Nelumbo nucifera]
miR159a_2	XM_010277826.2	2	NA	NA	NA	XM_010277826.2	GO:0005634,GO:0000981,GO:0043565,GO:0001135,GO:0044212,GO:0003824,GO:0003677,GO:0003677,GO:0030154,GO:0006357,GO:0008152,	K09422|1|2.2e-288|993.8|nnu:104610953|transcription factor MYB, plant	XP_010276128.1	1.20E-287	PREDICTED: myb-related protein B-like [Nelumbo nucifera]
miR159a_2	XM_010279418.2	3	NA	NA	NA	XM_010279418.2	GO:0003700,	K19475|1|5.3e-43|178.7|sind:105165428|WAS/WASL-interacting protein	XP_010277720.1	5.00E-241	PREDICTED: uncharacterized protein LOC104612101 [Nelumbo nucifera]
miR159a_2	XM_010280356.2	2	NA	NA	NA	XM_010280356.2	GO:0005634,GO:0000981,GO:0043565,GO:0001135,GO:0044212,GO:0003824,GO:0003677,GO:0003677,GO:0030154,GO:0006357,GO:0008152,	K09422|1|1.2e-283|978.0|nnu:104612781|transcription factor MYB, plant	XP_010278658.1	6.50E-283	PREDICTED: uncharacterized protein LOC104612781 [Nelumbo nucifera]
miR159a_2	XM_010280875.2	3	NA	NA	NA	XM_010280875.2	GO:0003700,	K19475|1|2.0e-50|203.4|sind:105165428|WAS/WASL-interacting protein	XP_010279177.1	6.60E-246	PREDICTED: uncharacterized protein LOC104613161 [Nelumbo nucifera]
miR159a_2	XM_019197985.1	3	NA	NA	NA	XM_019197985.1	GO:0048555,GO:0005634,GO:0000981,GO:0043565,GO:0001135,GO:0044212,GO:0003677,GO:0003677,GO:0044839,GO:0030154,GO:0055047,GO:0048235,GO:0045893,GO:0006357,	K09422|1|2.1e-177|624.0|nnu:104598699|transcription factor MYB, plant	XP_019053530.1	1.10E-176	PREDICTED: transcription factor MYB57-like [Nelumbo nucifera]
miR159a_2	XM_019198908.1	2	NA	NA	NA	XM_019198908.1	GO:0005634,GO:0003677,GO:0003677,GO:0000981,GO:0043565,GO:0001135,GO:0044212,GO:0003677,GO:0030154,GO:0006357,	K09422|1|0.0e+00|1147.9|nnu:104604178|transcription factor MYB, plant	XP_010266742.1	0.00E+00	PREDICTED: transcription factor GAMYB isoform X1 [Nelumbo nucifera]
miR159a_2	XR_737771.2	3	NA	NA	NA	XR_737771.2	GO:0003700,	K19475|1|1.2e-42|178.7|sind:105165428|WAS/WASL-interacting protein	XP_010277720.1	1.20E-240	PREDICTED: uncharacterized protein LOC104612101 [Nelumbo nucifera]
miR159a_2	XR_737774.2	3	NA	NA	NA	XR_737774.2	GO:0003700,	K19475|1|1.2e-42|178.7|sind:105165428|WAS/WASL-interacting protein	XP_010277720.1	1.10E-240	PREDICTED: uncharacterized protein LOC104612101 [Nelumbo nucifera]
miR159a_4	XM_010253552.2	3	NA	NA	NA	XM_010253552.2	GO:0005634,GO:0003677,GO:0003677,GO:0000981,GO:0043565,GO:0001135,GO:0044212,GO:0003677,GO:0030154,GO:0006357,	K09422|1|0.0e+00|1155.2|nnu:104593612|transcription factor MYB, plant	XP_010251854.1	0.00E+00	PREDICTED: transcription factor GAMYB [Nelumbo nucifera]
miR159a_4	XM_010253553.2	3	NA	NA	NA	XM_010253553.2	GO:0005634,GO:0003677,GO:0003677,GO:0000981,GO:0043565,GO:0001135,GO:0044212,GO:0003677,GO:0030154,GO:0006357,	K09422|1|0.0e+00|1155.2|nnu:104593612|transcription factor MYB, plant	XP_010251854.1	0.00E+00	PREDICTED: transcription factor GAMYB [Nelumbo nucifera]
miR159a_4	XM_010253554.2	3	NA	NA	NA	XM_010253554.2	GO:0005634,GO:0003677,GO:0003677,GO:0000981,GO:0043565,GO:0001135,GO:0044212,GO:0003677,GO:0030154,GO:0006357,	K09422|1|0.0e+00|1155.2|nnu:104593612|transcription factor MYB, plant	XP_010251854.1	0.00E+00	PREDICTED: transcription factor GAMYB [Nelumbo nucifera]
miR159a_4	XM_010258048.2	3.5	NA	NA	NA	XM_010258048.2	-	K00817|1|3.8e-13|78.6|lang:109325818|histidinol-phosphate aminotransferase [EC:2.6.1.9]	XP_010256350.1	9.80E-100	PREDICTED: uncharacterized protein LOC104596769 [Nelumbo nucifera]
miR159a_4	XM_010263750.2	3.5	NA	NA	NA	XM_010263750.2	GO:0005794,GO:0016021,GO:0005794,GO:0016021,GO:0005457,GO:0005457,	K15356|1|4.9e-151|537.7|atr:18431912|GDP-mannose transporter!K15281|4|5.4e-134|481.1|mus:103979267|solute carrier family 35	XP_010254279.1	3.10E-172	PREDICTED: GDP-mannose transporter GONST4 [Nelumbo nucifera]
miR159a_4	XM_010263751.2	3.5	NA	NA	NA	XM_010263751.2	GO:0005794,GO:0016021,GO:0005794,GO:0016021,GO:0005457,GO:0005457,	K15356|1|4.8e-151|537.7|atr:18431912|GDP-mannose transporter!K15281|4|5.3e-134|481.1|mus:103979267|solute carrier family 35	XP_010254279.1	3.10E-172	PREDICTED: GDP-mannose transporter GONST4 [Nelumbo nucifera]
miR159a_4	XM_010263752.2	3.5	NA	NA	NA	XM_010263752.2	GO:0005794,GO:0016021,GO:0005794,GO:0016021,GO:0005457,GO:0005457,	K15356|1|4.6e-151|537.7|atr:18431912|GDP-mannose transporter!K15281|4|5.1e-134|481.1|mus:103979267|solute carrier family 35	XP_010254279.1	2.90E-172	PREDICTED: GDP-mannose transporter GONST4 [Nelumbo nucifera]
miR159a_4	XM_010264785.2	3.5	NA	NA	NA	XM_010264785.2	GO:0016021,	K12200|1|8.7e-07|58.2|csl:COCSUDRAFT_29959|programmed cell death 6-interacting protein	XP_010263087.1	1.20E-211	PREDICTED: BRO1 domain-containing protein BROX [Nelumbo nucifera]
miR159a_4	XM_010267150.2	3.5	NA	NA	NA	XM_010267150.2	GO:0046872,GO:0016491,GO:0046872,GO:0016491,GO:0046872,GO:0016491,	K13229|1|2.4e-82|308.9|sita:101778204|2,4-dihydroxy-1,4-benzoxazin-3-one-glucoside dioxygenase [EC:1.14.11.59]!K06892|5|1.8e-58|229.6|ini:109152302|feruloyl-CoA ortho-hydroxylase [EC:1.14.11.-]	XP_010265452.1	1.30E-240	PREDICTED: 1-aminocyclopropane-1-carboxylate oxidase homolog 4-like [Nelumbo nucifera]
miR159a_4	XM_010268440.2	3	NA	NA	NA	XM_010268440.2	GO:0005634,GO:0003677,GO:0003677,GO:0000981,GO:0043565,GO:0001135,GO:0044212,GO:0003677,GO:0030154,GO:0006357,	K09422|1|0.0e+00|1147.9|nnu:104604178|transcription factor MYB, plant	XP_010266742.1	0.00E+00	PREDICTED: transcription factor GAMYB isoform X1 [Nelumbo nucifera]
miR159a_4	XM_010268441.2	3	NA	NA	NA	XM_010268441.2	GO:0005634,GO:0003677,GO:0003677,GO:0000981,GO:0043565,GO:0001135,GO:0044212,GO:0003677,GO:0030154,GO:0006357,	K09422|1|0.0e+00|1147.9|nnu:104604178|transcription factor MYB, plant	XP_010266742.1	0.00E+00	PREDICTED: transcription factor GAMYB isoform X1 [Nelumbo nucifera]
miR159a_4	XM_010268442.2	3	NA	NA	NA	XM_010268442.2	GO:0005634,GO:0003677,GO:0003677,GO:0000981,GO:0043565,GO:0001135,GO:0044212,GO:0003677,GO:0030154,GO:0006357,	K09422|1|0.0e+00|1147.9|nnu:104604178|transcription factor MYB, plant	XP_010266742.1	0.00E+00	PREDICTED: transcription factor GAMYB isoform X1 [Nelumbo nucifera]
miR159a_4	XM_010268443.2	3	NA	NA	NA	XM_010268443.2	GO:0005634,GO:0003677,GO:0003677,GO:0000981,GO:0043565,GO:0001135,GO:0044212,GO:0003677,GO:0030154,GO:0006357,	K09422|1|0.0e+00|1147.9|nnu:104604178|transcription factor MYB, plant	XP_010266742.1	0.00E+00	PREDICTED: transcription factor GAMYB isoform X1 [Nelumbo nucifera]
miR159a_4	XM_010268444.2	3	NA	NA	NA	XM_010268444.2	GO:0003677,GO:0003677,GO:0003677,GO:0003677,	K09422|1|2.0e-271|937.9|nnu:104604178|transcription factor MYB, plant	XP_010266746.1	9.20E-275	PREDICTED: transcription factor GAMYB isoform X2 [Nelumbo nucifera]
miR159a_4	XM_010277826.2	3	NA	NA	NA	XM_010277826.2	GO:0005634,GO:0000981,GO:0043565,GO:0001135,GO:0044212,GO:0003824,GO:0003677,GO:0003677,GO:0030154,GO:0006357,GO:0008152,	K09422|1|2.2e-288|993.8|nnu:104610953|transcription factor MYB, plant	XP_010276128.1	1.20E-287	PREDICTED: myb-related protein B-like [Nelumbo nucifera]
miR159a_4	XM_010280356.2	3	NA	NA	NA	XM_010280356.2	GO:0005634,GO:0000981,GO:0043565,GO:0001135,GO:0044212,GO:0003824,GO:0003677,GO:0003677,GO:0030154,GO:0006357,GO:0008152,	K09422|1|1.2e-283|978.0|nnu:104612781|transcription factor MYB, plant	XP_010278658.1	6.50E-283	PREDICTED: uncharacterized protein LOC104612781 [Nelumbo nucifera]
miR159a_4	XM_010281114.2	3	NA	NA	NA	XM_010281114.2	-	K21440|1|1.1e-156|556.6|pper:18766579|ankyrin repeat domain-containing protein 50	XP_010279416.1	1.00E-280	PREDICTED: ankyrin-2-like [Nelumbo nucifera]
miR159a_4	XM_019198290.1	3.5	NA	NA	NA	XM_019198290.1	GO:0005794,GO:0016021,GO:0005794,GO:0016021,GO:0005457,GO:0005457,	K15356|1|5.0e-151|537.7|atr:18431912|GDP-mannose transporter!K15281|4|5.6e-134|481.1|mus:103979267|solute carrier family 35	XP_010254279.1	3.20E-172	PREDICTED: GDP-mannose transporter GONST4 [Nelumbo nucifera]
miR159a_4	XM_019198291.1	3.5	NA	NA	NA	XM_019198291.1	GO:0005794,GO:0016021,GO:0005794,GO:0016021,GO:0005457,GO:0005457,	K15356|1|4.9e-151|537.7|atr:18431912|GDP-mannose transporter!K15281|4|5.4e-134|481.1|mus:103979267|solute carrier family 35	XP_010254279.1	3.20E-172	PREDICTED: GDP-mannose transporter GONST4 [Nelumbo nucifera]
miR159a_4	XM_019198631.1	3.5	NA	NA	NA	XM_019198631.1	GO:0016021,	K12200|1|8.4e-07|58.2|csl:COCSUDRAFT_29959|programmed cell death 6-interacting protein	XP_010263087.1	1.10E-211	PREDICTED: BRO1 domain-containing protein BROX [Nelumbo nucifera]
miR159a_4	XM_019198908.1	3	NA	NA	NA	XM_019198908.1	GO:0005634,GO:0003677,GO:0003677,GO:0000981,GO:0043565,GO:0001135,GO:0044212,GO:0003677,GO:0030154,GO:0006357,	K09422|1|0.0e+00|1147.9|nnu:104604178|transcription factor MYB, plant	XP_010266742.1	0.00E+00	PREDICTED: transcription factor GAMYB isoform X1 [Nelumbo nucifera]
miR159b-3p_1	XM_010248114.1	3.5	NA	NA	NA	XM_010248114.1	GO:0009733,GO:0009733,GO:0009733,	K14488|1|3.2e-53|209.9|nnu:104589708|SAUR family protein	XP_010246416.1	1.70E-52	PREDICTED: auxin-responsive protein SAUR21-like [Nelumbo nucifera]
miR159b-3p_1	XM_010253552.2	0	NA	NA	NA	XM_010253552.2	GO:0005634,GO:0003677,GO:0003677,GO:0000981,GO:0043565,GO:0001135,GO:0044212,GO:0003677,GO:0030154,GO:0006357,	K09422|1|0.0e+00|1155.2|nnu:104593612|transcription factor MYB, plant	XP_010251854.1	0.00E+00	PREDICTED: transcription factor GAMYB [Nelumbo nucifera]
miR159b-3p_1	XM_010253553.2	0	NA	NA	NA	XM_010253553.2	GO:0005634,GO:0003677,GO:0003677,GO:0000981,GO:0043565,GO:0001135,GO:0044212,GO:0003677,GO:0030154,GO:0006357,	K09422|1|0.0e+00|1155.2|nnu:104593612|transcription factor MYB, plant	XP_010251854.1	0.00E+00	PREDICTED: transcription factor GAMYB [Nelumbo nucifera]
miR159b-3p_1	XM_010253554.2	0	NA	NA	NA	XM_010253554.2	GO:0005634,GO:0003677,GO:0003677,GO:0000981,GO:0043565,GO:0001135,GO:0044212,GO:0003677,GO:0030154,GO:0006357,	K09422|1|0.0e+00|1155.2|nnu:104593612|transcription factor MYB, plant	XP_010251854.1	0.00E+00	PREDICTED: transcription factor GAMYB [Nelumbo nucifera]
miR159b-3p_1	XM_010266146.2	3.5	NA	NA	NA	XM_010266146.2	GO:0005634,GO:0005634,GO:0005634,GO:0000981,GO:0043565,GO:0001135,GO:0044212,GO:0003677,GO:0003677,GO:0030154,GO:0010338,GO:0006357,GO:0006351,GO:0010338,GO:0006351,GO:0010338,GO:0006351,	K09422|1|3.1e-208|727.6|nnu:104602458|transcription factor MYB, plant	XP_010264448.1	1.60E-207	PREDICTED: transcription factor AS1-like [Nelumbo nucifera]
miR159b-3p_1	XM_010268440.2	0	NA	NA	NA	XM_010268440.2	GO:0005634,GO:0003677,GO:0003677,GO:0000981,GO:0043565,GO:0001135,GO:0044212,GO:0003677,GO:0030154,GO:0006357,	K09422|1|0.0e+00|1147.9|nnu:104604178|transcription factor MYB, plant	XP_010266742.1	0.00E+00	PREDICTED: transcription factor GAMYB isoform X1 [Nelumbo nucifera]
miR159b-3p_1	XM_010268441.2	0	NA	NA	NA	XM_010268441.2	GO:0005634,GO:0003677,GO:0003677,GO:0000981,GO:0043565,GO:0001135,GO:0044212,GO:0003677,GO:0030154,GO:0006357,	K09422|1|0.0e+00|1147.9|nnu:104604178|transcription factor MYB, plant	XP_010266742.1	0.00E+00	PREDICTED: transcription factor GAMYB isoform X1 [Nelumbo nucifera]
miR159b-3p_1	XM_010268442.2	0	NA	NA	NA	XM_010268442.2	GO:0005634,GO:0003677,GO:0003677,GO:0000981,GO:0043565,GO:0001135,GO:0044212,GO:0003677,GO:0030154,GO:0006357,	K09422|1|0.0e+00|1147.9|nnu:104604178|transcription factor MYB, plant	XP_010266742.1	0.00E+00	PREDICTED: transcription factor GAMYB isoform X1 [Nelumbo nucifera]
miR159b-3p_1	XM_010268443.2	0	NA	NA	NA	XM_010268443.2	GO:0005634,GO:0003677,GO:0003677,GO:0000981,GO:0043565,GO:0001135,GO:0044212,GO:0003677,GO:0030154,GO:0006357,	K09422|1|0.0e+00|1147.9|nnu:104604178|transcription factor MYB, plant	XP_010266742.1	0.00E+00	PREDICTED: transcription factor GAMYB isoform X1 [Nelumbo nucifera]
miR159b-3p_1	XM_010268444.2	0	NA	NA	NA	XM_010268444.2	GO:0003677,GO:0003677,GO:0003677,GO:0003677,	K09422|1|2.0e-271|937.9|nnu:104604178|transcription factor MYB, plant	XP_010266746.1	9.20E-275	PREDICTED: transcription factor GAMYB isoform X2 [Nelumbo nucifera]
miR159b-3p_1	XM_010275819.2	2.5	NA	NA	NA	XM_010275819.2	GO:0016021,GO:0016020,GO:0016021,GO:0015079,GO:0015079,	K03549|1|0.0e+00|1147.5|vvi:100249626|KUP system potassium uptake protein	XP_010645963.1	0.00E+00	PREDICTED: probable potassium transporter 13 isoform X1 [Vitis vinifera]
miR159b-3p_1	XM_019198908.1	0	NA	NA	NA	XM_019198908.1	GO:0005634,GO:0003677,GO:0003677,GO:0000981,GO:0043565,GO:0001135,GO:0044212,GO:0003677,GO:0030154,GO:0006357,	K09422|1|0.0e+00|1147.9|nnu:104604178|transcription factor MYB, plant	XP_010266742.1	0.00E+00	PREDICTED: transcription factor GAMYB isoform X1 [Nelumbo nucifera]
miR160	XR_734023.2	2	NA	NA	NA	XR_734023.2	-	-	-	-	-
miR160	XR_734024.2	2	NA	NA	NA	XR_734024.2	-	-	-	-	-
miR160	XR_734716.2	3	NA	NA	NA	XR_734716.2	-	-	-	-	-
miR160	XR_734717.2	3	NA	NA	NA	XR_734717.2	-	-	-	-	-
miR160	XR_734793.2	0	NA	NA	NA	XR_734793.2	-	-	-	-	-
miR160	XR_736105.1	0	NA	NA	NA	XR_736105.1	-	-	EOY07818.1	5.80E-07	Uncharacterized protein TCM_022139 [Theobroma cacao]
miR160a-5p	XM_010243943.2	2.5	NA	NA	NA	XM_010243943.2	GO:0005634,GO:0005634,GO:0043565,GO:0003700,GO:0043565,GO:0003700,	K09419|1|3.0e-216|754.2|nnu:104586650|heat shock transcription factor, other eukaryote	XP_010242245.1	1.60E-215	PREDICTED: heat shock factor protein HSF30-like [Nelumbo nucifera]
miR160a-5p	XM_010246762.1	0.5	NA	NA	NA	XM_010246762.1	GO:0005634,GO:0005634,GO:0005634,GO:0003677,GO:0003677,GO:0003677,GO:0009734,GO:0006355,GO:0006351,GO:0009734,GO:0006355,GO:0006351,GO:0009734,GO:0006355,GO:0006351,	K14486|1|2.6e-68|263.1|atr:18442277|auxin response factor	XP_010245064.1	0.00E+00	PREDICTED: auxin response factor 17 [Nelumbo nucifera]
miR160a-5p	XM_010255396.2	1	NA	NA	NA	XM_010255396.2	GO:0005634,GO:0003677,GO:0009734,GO:0006355,GO:0006351,	K14486|1|4.5e-66|256.1|mtr:MTR_2g014770|auxin response factor	OVA18068.1	0.00E+00	AUX/IAA protein [Macleaya cordata]
miR160a-5p	XM_010266365.2	1	NA	NA	NA	XM_010266365.2	GO:0005634,GO:0005634,GO:0003677,GO:0003677,GO:0009734,GO:0006355,GO:0006351,GO:0009734,GO:0006355,GO:0006351,	K14486|1|2.9e-63|246.9|lang:109343967|auxin response factor	XP_010264667.1	0.00E+00	PREDICTED: auxin response factor 18-like [Nelumbo nucifera]
miR160a-5p	XM_010279374.2	0.5	NA	NA	NA	XM_010279374.2	GO:0005634,GO:0005634,GO:0005634,GO:0003677,GO:0003677,GO:0003677,GO:0009734,GO:0006355,GO:0006351,GO:0009734,GO:0006355,GO:0006351,GO:0009734,GO:0006355,GO:0006351,	K14486|1|7.3e-65|251.5|atr:18442277|auxin response factor	XP_010277676.1	0.00E+00	PREDICTED: auxin response factor 17-like [Nelumbo nucifera]
miR160a-5p	XR_737769.2	0.5	NA	NA	NA	XR_737769.2	GO:0005634,GO:0005634,GO:0005634,GO:0003677,GO:0003677,GO:0003677,GO:0009734,GO:0006355,GO:0006351,GO:0009734,GO:0006355,GO:0006351,GO:0009734,GO:0006355,GO:0006351,	K14486|1|7.7e-65|251.5|atr:18442277|auxin response factor	XP_010277676.1	0.00E+00	PREDICTED: auxin response factor 17-like [Nelumbo nucifera]
miR160a-5p_1	XM_010243943.2	2.5	NA	NA	NA	XM_010243943.2	GO:0005634,GO:0005634,GO:0043565,GO:0003700,GO:0043565,GO:0003700,	K09419|1|3.0e-216|754.2|nnu:104586650|heat shock transcription factor, other eukaryote	XP_010242245.1	1.60E-215	PREDICTED: heat shock factor protein HSF30-like [Nelumbo nucifera]
miR160a-5p_1	XM_010246762.1	1.5	NA	NA	NA	XM_010246762.1	GO:0005634,GO:0005634,GO:0005634,GO:0003677,GO:0003677,GO:0003677,GO:0009734,GO:0006355,GO:0006351,GO:0009734,GO:0006355,GO:0006351,GO:0009734,GO:0006355,GO:0006351,	K14486|1|2.6e-68|263.1|atr:18442277|auxin response factor	XP_010245064.1	0.00E+00	PREDICTED: auxin response factor 17 [Nelumbo nucifera]
miR160a-5p_1	XM_010255396.2	2	NA	NA	NA	XM_010255396.2	GO:0005634,GO:0003677,GO:0009734,GO:0006355,GO:0006351,	K14486|1|4.5e-66|256.1|mtr:MTR_2g014770|auxin response factor	OVA18068.1	0.00E+00	AUX/IAA protein [Macleaya cordata]
miR160a-5p_1	XM_010266365.2	2	NA	NA	NA	XM_010266365.2	GO:0005634,GO:0005634,GO:0003677,GO:0003677,GO:0009734,GO:0006355,GO:0006351,GO:0009734,GO:0006355,GO:0006351,	K14486|1|2.9e-63|246.9|lang:109343967|auxin response factor	XP_010264667.1	0.00E+00	PREDICTED: auxin response factor 18-like [Nelumbo nucifera]
miR160a-5p_1	XM_010279374.2	1.5	NA	NA	NA	XM_010279374.2	GO:0005634,GO:0005634,GO:0005634,GO:0003677,GO:0003677,GO:0003677,GO:0009734,GO:0006355,GO:0006351,GO:0009734,GO:0006355,GO:0006351,GO:0009734,GO:0006355,GO:0006351,	K14486|1|7.3e-65|251.5|atr:18442277|auxin response factor	XP_010277676.1	0.00E+00	PREDICTED: auxin response factor 17-like [Nelumbo nucifera]
miR160a-5p_1	XR_737769.2	1.5	NA	NA	NA	XR_737769.2	GO:0005634,GO:0005634,GO:0005634,GO:0003677,GO:0003677,GO:0003677,GO:0009734,GO:0006355,GO:0006351,GO:0009734,GO:0006355,GO:0006351,GO:0009734,GO:0006355,GO:0006351,	K14486|1|7.7e-65|251.5|atr:18442277|auxin response factor	XP_010277676.1	0.00E+00	PREDICTED: auxin response factor 17-like [Nelumbo nucifera]
miR160a_1	XM_010246762.1	2	NA	NA	NA	XM_010246762.1	GO:0005634,GO:0005634,GO:0005634,GO:0003677,GO:0003677,GO:0003677,GO:0009734,GO:0006355,GO:0006351,GO:0009734,GO:0006355,GO:0006351,GO:0009734,GO:0006355,GO:0006351,	K14486|1|2.6e-68|263.1|atr:18442277|auxin response factor	XP_010245064.1	0.00E+00	PREDICTED: auxin response factor 17 [Nelumbo nucifera]
miR160a_1	XM_010255396.2	3	NA	NA	NA	XM_010255396.2	GO:0005634,GO:0003677,GO:0009734,GO:0006355,GO:0006351,	K14486|1|4.5e-66|256.1|mtr:MTR_2g014770|auxin response factor	OVA18068.1	0.00E+00	AUX/IAA protein [Macleaya cordata]
miR160a_1	XM_010266365.2	3	NA	NA	NA	XM_010266365.2	GO:0005634,GO:0005634,GO:0003677,GO:0003677,GO:0009734,GO:0006355,GO:0006351,GO:0009734,GO:0006355,GO:0006351,	K14486|1|2.9e-63|246.9|lang:109343967|auxin response factor	XP_010264667.1	0.00E+00	PREDICTED: auxin response factor 18-like [Nelumbo nucifera]
miR160a_1	XM_010279374.2	2	NA	NA	NA	XM_010279374.2	GO:0005634,GO:0005634,GO:0005634,GO:0003677,GO:0003677,GO:0003677,GO:0009734,GO:0006355,GO:0006351,GO:0009734,GO:0006355,GO:0006351,GO:0009734,GO:0006355,GO:0006351,	K14486|1|7.3e-65|251.5|atr:18442277|auxin response factor	XP_010277676.1	0.00E+00	PREDICTED: auxin response factor 17-like [Nelumbo nucifera]
miR160a_1	XR_737769.2	2	NA	NA	NA	XR_737769.2	GO:0005634,GO:0005634,GO:0005634,GO:0003677,GO:0003677,GO:0003677,GO:0009734,GO:0006355,GO:0006351,GO:0009734,GO:0006355,GO:0006351,GO:0009734,GO:0006355,GO:0006351,	K14486|1|7.7e-65|251.5|atr:18442277|auxin response factor	XP_010277676.1	0.00E+00	PREDICTED: auxin response factor 17-like [Nelumbo nucifera]
miR160f-5p	XM_010243943.2	3	NA	NA	NA	XM_010243943.2	GO:0005634,GO:0005634,GO:0043565,GO:0003700,GO:0043565,GO:0003700,	K09419|1|3.0e-216|754.2|nnu:104586650|heat shock transcription factor, other eukaryote	XP_010242245.1	1.60E-215	PREDICTED: heat shock factor protein HSF30-like [Nelumbo nucifera]
miR160f-5p	XM_010246762.1	1	NA	NA	NA	XM_010246762.1	GO:0005634,GO:0005634,GO:0005634,GO:0003677,GO:0003677,GO:0003677,GO:0009734,GO:0006355,GO:0006351,GO:0009734,GO:0006355,GO:0006351,GO:0009734,GO:0006355,GO:0006351,	K14486|1|2.6e-68|263.1|atr:18442277|auxin response factor	XP_010245064.1	0.00E+00	PREDICTED: auxin response factor 17 [Nelumbo nucifera]
miR160f-5p	XM_010255396.2	2	NA	NA	NA	XM_010255396.2	GO:0005634,GO:0003677,GO:0009734,GO:0006355,GO:0006351,	K14486|1|4.5e-66|256.1|mtr:MTR_2g014770|auxin response factor	OVA18068.1	0.00E+00	AUX/IAA protein [Macleaya cordata]
miR160f-5p	XM_010266365.2	2	NA	NA	NA	XM_010266365.2	GO:0005634,GO:0005634,GO:0003677,GO:0003677,GO:0009734,GO:0006355,GO:0006351,GO:0009734,GO:0006355,GO:0006351,	K14486|1|2.9e-63|246.9|lang:109343967|auxin response factor	XP_010264667.1	0.00E+00	PREDICTED: auxin response factor 18-like [Nelumbo nucifera]
miR160f-5p	XM_010279374.2	1	NA	NA	NA	XM_010279374.2	GO:0005634,GO:0005634,GO:0005634,GO:0003677,GO:0003677,GO:0003677,GO:0009734,GO:0006355,GO:0006351,GO:0009734,GO:0006355,GO:0006351,GO:0009734,GO:0006355,GO:0006351,	K14486|1|7.3e-65|251.5|atr:18442277|auxin response factor	XP_010277676.1	0.00E+00	PREDICTED: auxin response factor 17-like [Nelumbo nucifera]
miR160f-5p	XR_737769.2	1	NA	NA	NA	XR_737769.2	GO:0005634,GO:0005634,GO:0005634,GO:0003677,GO:0003677,GO:0003677,GO:0009734,GO:0006355,GO:0006351,GO:0009734,GO:0006355,GO:0006351,GO:0009734,GO:0006355,GO:0006351,	K14486|1|7.7e-65|251.5|atr:18442277|auxin response factor	XP_010277676.1	0.00E+00	PREDICTED: auxin response factor 17-like [Nelumbo nucifera]
miR160h	XM_010243943.2	3.5	NA	NA	NA	XM_010243943.2	GO:0005634,GO:0005634,GO:0043565,GO:0003700,GO:0043565,GO:0003700,	K09419|1|3.0e-216|754.2|nnu:104586650|heat shock transcription factor, other eukaryote	XP_010242245.1	1.60E-215	PREDICTED: heat shock factor protein HSF30-like [Nelumbo nucifera]
miR160h	XM_010246762.1	2	NA	NA	NA	XM_010246762.1	GO:0005634,GO:0005634,GO:0005634,GO:0003677,GO:0003677,GO:0003677,GO:0009734,GO:0006355,GO:0006351,GO:0009734,GO:0006355,GO:0006351,GO:0009734,GO:0006355,GO:0006351,	K14486|1|2.6e-68|263.1|atr:18442277|auxin response factor	XP_010245064.1	0.00E+00	PREDICTED: auxin response factor 17 [Nelumbo nucifera]
miR160h	XM_010255396.2	2.5	NA	NA	NA	XM_010255396.2	GO:0005634,GO:0003677,GO:0009734,GO:0006355,GO:0006351,	K14486|1|4.5e-66|256.1|mtr:MTR_2g014770|auxin response factor	OVA18068.1	0.00E+00	AUX/IAA protein [Macleaya cordata]
miR160h	XM_010266365.2	2.5	NA	NA	NA	XM_010266365.2	GO:0005634,GO:0005634,GO:0003677,GO:0003677,GO:0009734,GO:0006355,GO:0006351,GO:0009734,GO:0006355,GO:0006351,	K14486|1|2.9e-63|246.9|lang:109343967|auxin response factor	XP_010264667.1	0.00E+00	PREDICTED: auxin response factor 18-like [Nelumbo nucifera]
miR160h	XM_010279374.2	2	NA	NA	NA	XM_010279374.2	GO:0005634,GO:0005634,GO:0005634,GO:0003677,GO:0003677,GO:0003677,GO:0009734,GO:0006355,GO:0006351,GO:0009734,GO:0006355,GO:0006351,GO:0009734,GO:0006355,GO:0006351,	K14486|1|7.3e-65|251.5|atr:18442277|auxin response factor	XP_010277676.1	0.00E+00	PREDICTED: auxin response factor 17-like [Nelumbo nucifera]
miR160h	XR_737769.2	2	NA	NA	NA	XR_737769.2	GO:0005634,GO:0005634,GO:0005634,GO:0003677,GO:0003677,GO:0003677,GO:0009734,GO:0006355,GO:0006351,GO:0009734,GO:0006355,GO:0006351,GO:0009734,GO:0006355,GO:0006351,	K14486|1|7.7e-65|251.5|atr:18442277|auxin response factor	XP_010277676.1	0.00E+00	PREDICTED: auxin response factor 17-like [Nelumbo nucifera]
miR162_1	XM_010242755.2	2.5	NA	NA	NA	XM_010242755.2	GO:0005524,GO:0003677,GO:0004525,GO:0003723,GO:0005524,GO:0003677,GO:0004525,GO:0003723,GO:0031047,GO:0006396,GO:0031047,GO:0006396,	K11592|1|0.0e+00|3118.6|hbr:110661676|endoribonuclease Dicer [EC:3.1.26.-]	XP_010241057.1	0.00E+00	PREDICTED: endoribonuclease Dicer homolog 1 [Nelumbo nucifera]
miR164_1	XM_010248347.2	NA	NA	2.5	NA	XM_010248347.2	-	K13484|1|4.9e-13|79.3|pda:103704686|5-hydroxyisourate hydrolase / 2-oxo-4-hydroxy-4-carboxy-5-ureidoimidazoline decarboxylase [EC:3.5.2.17 4.1.1.97]!K15601|5|4.6e-11|72.8|adu:107494945|lysine-specific demethylase 3 [EC:1.14.11.-]	XP_010246649.1	2.40E-292	PREDICTED: L10-interacting MYB domain-containing protein-like [Nelumbo nucifera]
miR164_1	XM_010248348.2	NA	NA	2.5	NA	XM_010248348.2	-	K13484|1|5.1e-13|79.3|pda:103704686|5-hydroxyisourate hydrolase / 2-oxo-4-hydroxy-4-carboxy-5-ureidoimidazoline decarboxylase [EC:3.5.2.17 4.1.1.97]!K15601|5|4.8e-11|72.8|adu:107494945|lysine-specific demethylase 3 [EC:1.14.11.-]	XP_010246649.1	2.50E-292	PREDICTED: L10-interacting MYB domain-containing protein-like [Nelumbo nucifera]
miR164_1	XM_010248351.2	NA	NA	2.5	NA	XM_010248351.2	-	K13484|1|4.9e-13|79.3|pda:103704686|5-hydroxyisourate hydrolase / 2-oxo-4-hydroxy-4-carboxy-5-ureidoimidazoline decarboxylase [EC:3.5.2.17 4.1.1.97]!K15601|5|4.6e-11|72.8|adu:107494945|lysine-specific demethylase 3 [EC:1.14.11.-]	XP_010246649.1	2.40E-292	PREDICTED: L10-interacting MYB domain-containing protein-like [Nelumbo nucifera]
miR164_1	XM_010249295.2	NA	NA	2.5	NA	XM_010249295.2	-	K03239|1|1.4e-14|83.6|rcu:8276560|translation initiation factor eIF-2B subunit alpha	XP_010247597.1	5.20E-129	PREDICTED: protein LURP-one-related 12-like isoform X1 [Nelumbo nucifera]
miR164_1	XM_010249296.2	NA	NA	2.5	NA	XM_010249296.2	-	K03239|1|1.3e-14|83.6|rcu:8276560|translation initiation factor eIF-2B subunit alpha	XP_010247598.1	1.40E-128	PREDICTED: protein LURP-one-related 12-like isoform X2 [Nelumbo nucifera]
miR164_1	XM_010249297.2	NA	NA	2.5	NA	XM_010249297.2	-	K03239|1|1.3e-14|83.6|rcu:8276560|translation initiation factor eIF-2B subunit alpha	XP_010247597.1	5.40E-128	PREDICTED: protein LURP-one-related 12-like isoform X1 [Nelumbo nucifera]
miR164_1	XM_010255707.2	NA	NA	2.5	NA	XM_010255707.2	GO:0016021,GO:0008250,GO:0016021,GO:0016021,GO:0004579,GO:0004576,GO:0004576,GO:0043687,GO:0018279,GO:0006486,GO:0006486,	K07151|1|0.0e+00|1575.8|nnu:104595118|dolichyl-diphosphooligosaccharide---protein glycosyltransferase [EC:2.4.99.18]	XP_010254009.1	0.00E+00	PREDICTED: dolichyl-diphosphooligosaccharide--protein glycosyltransferase subunit STT3A-like [Nelumbo nucifera]
miR164_1	XM_010256535.2	3.5	NA	NA	NA	XM_010256535.2	GO:0003690,GO:0003690,GO:0006355,GO:0006355,	K15032|1|3.9e-252|873.6|vvi:100852464|mTERF domain-containing protein, mitochondrial	XP_010254837.1	0.00E+00	PREDICTED: transcription termination factor MTERF2, chloroplastic [Nelumbo nucifera]
miR164_1	XM_010259684.2	NA	NA	2.5	NA	XM_010259684.2	GO:0005623,GO:0045454,	K03671|1|7.0e-47|191.0|boe:106301321|thioredoxin 1	XP_010257986.1	2.40E-154	PREDICTED: thioredoxin-like 1-1, chloroplastic [Nelumbo nucifera]
miR164_1	XM_010271230.2	3.5	NA	2.2	NA	XM_010271230.2	-	K10532|1|4.6e-90|334.3|sita:101767625|heparan-alpha-glucosaminide N-acetyltransferase [EC:2.3.1.78]!K11592|5|2.3e-44|182.6|smo:SELMODRAFT_448444|endoribonuclease Dicer [EC:3.1.26.-]	XP_010269532.1	1.10E-166	PREDICTED: uncharacterized protein LOC104606158 [Nelumbo nucifera]
miR164_1	XM_010277092.2	3.5	NA	NA	NA	XM_010277092.2	GO:0003755,GO:0003755,	K01802|1|3.8e-13|78.6|egu:105035280|peptidylprolyl isomerase [EC:5.2.1.8]	XP_010275394.1	1.20E-145	PREDICTED: peptidyl-prolyl cis-trans isomerase FKBP20-2, chloroplastic isoform X1 [Nelumbo nucifera]
miR164_1	XM_010277094.2	3.5	NA	NA	NA	XM_010277094.2	GO:0003755,GO:0003755,	K01802|1|4.5e-14|81.6|egu:105035280|peptidylprolyl isomerase [EC:5.2.1.8]	XP_010275396.1	1.50E-145	PREDICTED: peptidyl-prolyl cis-trans isomerase FKBP20-2, chloroplastic isoform X2 [Nelumbo nucifera]
miR164_1	XM_010279514.2	3.5	NA	NA	NA	XM_010279514.2	GO:0004252,	K08669|1|5.1e-16|89.0|gsl:Gasu_51390|HtrA serine peptidase 2 [EC:3.4.21.108]!K11338|3|7.7e-12|75.1|ccp:CHC_T00003774001|RuvB-like protein 2 [EC:3.6.4.12]	XP_010277816.1	0.00E+00	PREDICTED: protease Do-like 10, mitochondrial [Nelumbo nucifera]
miR164_1	XR_734928.2	3.5	NA	NA	NA	XR_734928.2	GO:0003690,GO:0006355,	K15032|1|4.2e-224|780.4|vvi:100852464|mTERF domain-containing protein, mitochondrial	XP_010254837.1	0.00E+00	PREDICTED: transcription termination factor MTERF2, chloroplastic [Nelumbo nucifera]
miR164_1	XR_735184.2	NA	NA	2.5	NA	XR_735184.2	-	K03347|1|7.0e-10|68.2|aof:109849771|cullin 1	EMT19021.1	1.70E-09	Cullin-1 [Aegilops tauschii]
miR164a_1	XM_010243091.2	3.5	NA	NA	NA	XM_010243091.2	-	K22383|1|1.8e-24|117.1|egr:104445670|interferon regulatory factor 2-binding protein!K15174|2|6.3e-09|65.5|mus:103977298|RNA polymerase II-associated factor 1	XP_010241393.1	6.70E-174	PREDICTED: uncharacterized protein LOC104586010 [Nelumbo nucifera]
miR164a_1	XM_010275719.2	3.5	NA	NA	NA	XM_010275719.2	-	K22383|1|1.9e-24|116.7|egr:104445670|interferon regulatory factor 2-binding protein!K11367|2|6.7e-06|55.1|vcn:VOLCADRAFT_120343|chromodomain-helicase-DNA-binding protein 1 [EC:3.6.4.12]	XP_010274021.1	1.60E-170	PREDICTED: uncharacterized protein LOC104609415 [Nelumbo nucifera]
miR164a_2	XM_010253658.2	3.5	NA	2.2	NA	XM_010253658.2	GO:0005634,GO:0005634,GO:0005634,GO:0005524,GO:0005524,GO:0005524,GO:0032502,GO:0006355,GO:0006351,GO:0032502,GO:0006355,GO:0006351,GO:0032502,GO:0006355,GO:0006351,	K22382|1|2.0e-17|94.0|oeu:111408549|WD repeat-containing protein 26	XP_010251960.1	0.00E+00	PREDICTED: growth-regulating factor 2 [Nelumbo nucifera]
miR164a_2	XM_010260373.1	0	NA	0	NA	XM_010260373.1	GO:0005634,GO:0005634,GO:0005634,GO:0003677,GO:0003677,GO:0003677,GO:0006355,GO:0006351,GO:0006355,GO:0006351,GO:0006355,GO:0006351,	K00521|1|3.0e-34|149.1|cmos:111447866|ferric-chelate reductase [EC:1.16.1.7]!K13126|3|5.0e-13|78.6|fve:101312606|polyadenylate-binding protein!K05941|4|2.0e-09|66.6|mdm:103435918|glutathione gamma-glutamylcysteinyltransferase [EC:2.3.2.15]!K16296|5|3.7e-08|62.4|aof:109839885|serine carboxypeptidase-like clade I [EC:3.4.16.-]	XP_010258675.1	4.60E-182	PREDICTED: NAC domain-containing protein 21/22 [Nelumbo nucifera]
miR164a_2	XM_010262001.2	3	NA	2	NA	XM_010262001.2	GO:0005634,GO:0005634,GO:0005634,GO:0003677,GO:0003677,GO:0003677,GO:0006355,GO:0006351,GO:0006355,GO:0006351,GO:0006355,GO:0006351,	K00521|1|4.4e-38|162.5|cmos:111447866|ferric-chelate reductase [EC:1.16.1.7]!K13126|3|4.9e-13|79.3|fve:101312606|polyadenylate-binding protein!K16296|4|3.0e-10|70.1|aof:109839885|serine carboxypeptidase-like clade I [EC:3.4.16.-]!K05941|5|4.3e-09|66.2|mdm:103435918|glutathione gamma-glutamylcysteinyltransferase [EC:2.3.2.15]	XP_010260303.1	9.60E-209	PREDICTED: protein CUP-SHAPED COTYLEDON 2-like [Nelumbo nucifera]
miR164a_2	XM_010268720.2	NA	NA	2.5	NA	XM_010268720.2	GO:0000159,GO:0000159,GO:0000159,GO:0000159,GO:0000159,GO:0019888,GO:0019888,GO:0019888,GO:0019888,GO:0019888,	K04354|1|6.4e-304|1045.8|nnu:104604411|serine/threonine-protein phosphatase 2A regulatory subunit B	XP_010267022.1	3.40E-303	PREDICTED: serine/threonine protein phosphatase 2A 55 kDa regulatory subunit B beta isoform-like isoform X1 [Nelumbo nucifera]
miR164a_2	XM_010268721.2	NA	NA	2.5	NA	XM_010268721.2	GO:0000159,GO:0000159,GO:0000159,GO:0000159,GO:0000159,GO:0019888,GO:0019888,GO:0019888,GO:0019888,GO:0019888,	K04354|1|4.6e-302|1039.6|nnu:104604411|serine/threonine-protein phosphatase 2A regulatory subunit B	XP_010267023.1	9.80E-303	PREDICTED: serine/threonine protein phosphatase 2A 55 kDa regulatory subunit B beta isoform-like isoform X2 [Nelumbo nucifera]
miR164a_2	XM_010268722.2	NA	NA	2.5	NA	XM_010268722.2	GO:0000159,GO:0000159,GO:0000159,GO:0000159,GO:0000159,GO:0019888,GO:0019888,GO:0019888,GO:0019888,GO:0019888,	K04354|1|3.0e-301|1036.9|nnu:104604411|serine/threonine-protein phosphatase 2A regulatory subunit B	XP_010267024.1	4.90E-302	PREDICTED: serine/threonine protein phosphatase 2A 55 kDa regulatory subunit B beta isoform-like isoform X3 [Nelumbo nucifera]
miR164a_2	XM_010270963.2	NA	NA	2.5	NA	XM_010270963.2	-	-	XP_010269265.1	8.00E-121	PREDICTED: uncharacterized protein LOC104605984 [Nelumbo nucifera]
miR164a_2	XM_010274056.2	3	NA	2	NA	XM_010274056.2	GO:0005634,GO:0005634,GO:0005634,GO:0003677,GO:0003677,GO:0003677,GO:0006355,GO:0006351,GO:0006355,GO:0006351,GO:0006355,GO:0006351,	K00521|1|4.2e-38|162.5|cmos:111447866|ferric-chelate reductase [EC:1.16.1.7]!K13126|3|2.8e-13|80.1|fve:101312606|polyadenylate-binding protein!K16296|4|1.7e-10|70.9|aof:109839885|serine carboxypeptidase-like clade I [EC:3.4.16.-]!K05941|5|7.0e-09|65.5|mdm:103435918|glutathione gamma-glutamylcysteinyltransferase [EC:2.3.2.15]	XP_010272358.1	1.10E-209	PREDICTED: protein CUP-SHAPED COTYLEDON 2-like [Nelumbo nucifera]
miR164a_4	XM_010258627.2	NA	NA	2.5	NA	XM_010258627.2	GO:0005634,GO:0005634,GO:0005634,GO:0000981,GO:0043565,GO:0001135,GO:0044212,GO:0003677,GO:0003677,GO:0030154,GO:0010338,GO:0006357,GO:0006351,GO:0010338,GO:0006351,GO:0010338,GO:0006351,	K09422|1|5.5e-209|729.9|nnu:104597193|transcription factor MYB, plant	XP_010256929.1	2.90E-208	PREDICTED: transcription factor AS1-like [Nelumbo nucifera]
miR164a_4	XM_010259730.2	4	NA	1.5	NA	XM_010259730.2	GO:0005634,GO:0005634,GO:0005634,GO:0003677,GO:0003677,GO:0003677,GO:0006355,GO:0006351,GO:0006355,GO:0006351,GO:0006355,GO:0006351,	K00521|1|2.8e-34|149.4|cmos:111447866|ferric-chelate reductase [EC:1.16.1.7]!K13126|3|4.9e-15|85.5|fve:101312606|polyadenylate-binding protein!K16296|4|4.8e-10|68.9|aof:109839885|serine carboxypeptidase-like clade I [EC:3.4.16.-]!K05941|5|1.2e-08|64.3|mdm:103435918|glutathione gamma-glutamylcysteinyltransferase [EC:2.3.2.15]	XP_010258032.1	4.10E-209	PREDICTED: NAC domain-containing protein 100-like [Nelumbo nucifera]
miR164a_4	XM_010259988.2	4	NA	1.5	NA	XM_010259988.2	GO:0005634,GO:0005634,GO:0005634,GO:0003677,GO:0003677,GO:0003677,GO:0006355,GO:0006351,GO:0006355,GO:0006351,GO:0006355,GO:0006351,	K00521|1|1.6e-35|153.7|cpep:111802683|ferric-chelate reductase [EC:1.16.1.7]!K13126|3|1.3e-13|80.9|fve:101312606|polyadenylate-binding protein!K16296|4|3.0e-10|69.7|aof:109839885|serine carboxypeptidase-like clade I [EC:3.4.16.-]!K05941|5|1.7e-08|63.9|mdm:103435918|glutathione gamma-glutamylcysteinyltransferase [EC:2.3.2.15]	XP_010258290.1	1.50E-209	PREDICTED: NAC domain-containing protein 100-like [Nelumbo nucifera]
miR164a_4	XM_010260373.1	2	NA	1.5	NA	XM_010260373.1	GO:0005634,GO:0005634,GO:0005634,GO:0003677,GO:0003677,GO:0003677,GO:0006355,GO:0006351,GO:0006355,GO:0006351,GO:0006355,GO:0006351,	K00521|1|3.0e-34|149.1|cmos:111447866|ferric-chelate reductase [EC:1.16.1.7]!K13126|3|5.0e-13|78.6|fve:101312606|polyadenylate-binding protein!K05941|4|2.0e-09|66.6|mdm:103435918|glutathione gamma-glutamylcysteinyltransferase [EC:2.3.2.15]!K16296|5|3.7e-08|62.4|aof:109839885|serine carboxypeptidase-like clade I [EC:3.4.16.-]	XP_010258675.1	4.60E-182	PREDICTED: NAC domain-containing protein 21/22 [Nelumbo nucifera]
miR164a_4	XM_010262001.2	3	NA	1.5	NA	XM_010262001.2	GO:0005634,GO:0005634,GO:0005634,GO:0003677,GO:0003677,GO:0003677,GO:0006355,GO:0006351,GO:0006355,GO:0006351,GO:0006355,GO:0006351,	K00521|1|4.4e-38|162.5|cmos:111447866|ferric-chelate reductase [EC:1.16.1.7]!K13126|3|4.9e-13|79.3|fve:101312606|polyadenylate-binding protein!K16296|4|3.0e-10|70.1|aof:109839885|serine carboxypeptidase-like clade I [EC:3.4.16.-]!K05941|5|4.3e-09|66.2|mdm:103435918|glutathione gamma-glutamylcysteinyltransferase [EC:2.3.2.15]	XP_010260303.1	9.60E-209	PREDICTED: protein CUP-SHAPED COTYLEDON 2-like [Nelumbo nucifera]
miR164a_4	XM_010266146.2	NA	NA	2.5	NA	XM_010266146.2	GO:0005634,GO:0005634,GO:0005634,GO:0000981,GO:0043565,GO:0001135,GO:0044212,GO:0003677,GO:0003677,GO:0030154,GO:0010338,GO:0006357,GO:0006351,GO:0010338,GO:0006351,GO:0010338,GO:0006351,	K09422|1|3.1e-208|727.6|nnu:104602458|transcription factor MYB, plant	XP_010264448.1	1.60E-207	PREDICTED: transcription factor AS1-like [Nelumbo nucifera]
miR164a_4	XM_010267452.2	NA	NA	2.5	NA	XM_010267452.2	-	K09566|1|2.5e-06|56.6|pxb:103967073|peptidyl-prolyl isomerase G (cyclophilin G) [EC:5.2.1.8]	XP_010265754.1	1.10E-238	PREDICTED: uncharacterized protein LOC104603429 [Nelumbo nucifera]
miR164a_4	XM_010268080.2	3.5	NA	2	NA	XM_010268080.2	GO:0046983,	-	AOY34392.1	6.10E-90	transcription factor BHLH021, partial [Vaccinium corymbosum]
miR164a_4	XM_010268089.2	3.5	NA	2	NA	XM_010268089.2	GO:0046983,	-	AOY34392.1	6.00E-90	transcription factor BHLH021, partial [Vaccinium corymbosum]
miR164a_4	XM_010273330.2	NA	NA	2.5	NA	XM_010273330.2	GO:0050126,GO:0006596,	K12251|1|1.4e-171|605.1|nnu:104607652|N-carbamoylputrescine amidase [EC:3.5.1.53]	XP_010271632.1	7.20E-171	PREDICTED: N-carbamoylputrescine amidase [Nelumbo nucifera]
miR164a_4	XM_010274056.2	3	NA	1.5	NA	XM_010274056.2	GO:0005634,GO:0005634,GO:0005634,GO:0003677,GO:0003677,GO:0003677,GO:0006355,GO:0006351,GO:0006355,GO:0006351,GO:0006355,GO:0006351,	K00521|1|4.2e-38|162.5|cmos:111447866|ferric-chelate reductase [EC:1.16.1.7]!K13126|3|2.8e-13|80.1|fve:101312606|polyadenylate-binding protein!K16296|4|1.7e-10|70.9|aof:109839885|serine carboxypeptidase-like clade I [EC:3.4.16.-]!K05941|5|7.0e-09|65.5|mdm:103435918|glutathione gamma-glutamylcysteinyltransferase [EC:2.3.2.15]	XP_010272358.1	1.10E-209	PREDICTED: protein CUP-SHAPED COTYLEDON 2-like [Nelumbo nucifera]
miR164b	XM_010252997.2	4	NA	2.5	NA	XM_010252997.2	GO:0004842,GO:0004842,	K08332|1|1.2e-54|217.6|smo:SELMODRAFT_51906|vacuolar protein 8	XP_010271953.1	6.90E-287	PREDICTED: U-box domain-containing protein 19-like [Nelumbo nucifera]
miR164b	XM_010258627.2	NA	NA	2.5	NA	XM_010258627.2	GO:0005634,GO:0005634,GO:0005634,GO:0000981,GO:0043565,GO:0001135,GO:0044212,GO:0003677,GO:0003677,GO:0030154,GO:0010338,GO:0006357,GO:0006351,GO:0010338,GO:0006351,GO:0010338,GO:0006351,	K09422|1|5.5e-209|729.9|nnu:104597193|transcription factor MYB, plant	XP_010256929.1	2.90E-208	PREDICTED: transcription factor AS1-like [Nelumbo nucifera]
miR164b	XM_010259730.2	3	NA	1.5	NA	XM_010259730.2	GO:0005634,GO:0005634,GO:0005634,GO:0003677,GO:0003677,GO:0003677,GO:0006355,GO:0006351,GO:0006355,GO:0006351,GO:0006355,GO:0006351,	K00521|1|2.8e-34|149.4|cmos:111447866|ferric-chelate reductase [EC:1.16.1.7]!K13126|3|4.9e-15|85.5|fve:101312606|polyadenylate-binding protein!K16296|4|4.8e-10|68.9|aof:109839885|serine carboxypeptidase-like clade I [EC:3.4.16.-]!K05941|5|1.2e-08|64.3|mdm:103435918|glutathione gamma-glutamylcysteinyltransferase [EC:2.3.2.15]	XP_010258032.1	4.10E-209	PREDICTED: NAC domain-containing protein 100-like [Nelumbo nucifera]
miR164b	XM_010259988.2	3	NA	1.5	NA	XM_010259988.2	GO:0005634,GO:0005634,GO:0005634,GO:0003677,GO:0003677,GO:0003677,GO:0006355,GO:0006351,GO:0006355,GO:0006351,GO:0006355,GO:0006351,	K00521|1|1.6e-35|153.7|cpep:111802683|ferric-chelate reductase [EC:1.16.1.7]!K13126|3|1.3e-13|80.9|fve:101312606|polyadenylate-binding protein!K16296|4|3.0e-10|69.7|aof:109839885|serine carboxypeptidase-like clade I [EC:3.4.16.-]!K05941|5|1.7e-08|63.9|mdm:103435918|glutathione gamma-glutamylcysteinyltransferase [EC:2.3.2.15]	XP_010258290.1	1.50E-209	PREDICTED: NAC domain-containing protein 100-like [Nelumbo nucifera]
miR164b	XM_010260373.1	1	NA	1	NA	XM_010260373.1	GO:0005634,GO:0005634,GO:0005634,GO:0003677,GO:0003677,GO:0003677,GO:0006355,GO:0006351,GO:0006355,GO:0006351,GO:0006355,GO:0006351,	K00521|1|3.0e-34|149.1|cmos:111447866|ferric-chelate reductase [EC:1.16.1.7]!K13126|3|5.0e-13|78.6|fve:101312606|polyadenylate-binding protein!K05941|4|2.0e-09|66.6|mdm:103435918|glutathione gamma-glutamylcysteinyltransferase [EC:2.3.2.15]!K16296|5|3.7e-08|62.4|aof:109839885|serine carboxypeptidase-like clade I [EC:3.4.16.-]	XP_010258675.1	4.60E-182	PREDICTED: NAC domain-containing protein 21/22 [Nelumbo nucifera]
miR164b	XM_010262001.2	2	NA	1	NA	XM_010262001.2	GO:0005634,GO:0005634,GO:0005634,GO:0003677,GO:0003677,GO:0003677,GO:0006355,GO:0006351,GO:0006355,GO:0006351,GO:0006355,GO:0006351,	K00521|1|4.4e-38|162.5|cmos:111447866|ferric-chelate reductase [EC:1.16.1.7]!K13126|3|4.9e-13|79.3|fve:101312606|polyadenylate-binding protein!K16296|4|3.0e-10|70.1|aof:109839885|serine carboxypeptidase-like clade I [EC:3.4.16.-]!K05941|5|4.3e-09|66.2|mdm:103435918|glutathione gamma-glutamylcysteinyltransferase [EC:2.3.2.15]	XP_010260303.1	9.60E-209	PREDICTED: protein CUP-SHAPED COTYLEDON 2-like [Nelumbo nucifera]
miR164b	XM_010264457.2	3.5	NA	NA	NA	XM_010264457.2	-	-	XP_010262759.1	5.70E-82	PREDICTED: uncharacterized protein LOC104601201 [Nelumbo nucifera]
miR164b	XM_010264459.2	3.5	NA	NA	NA	XM_010264459.2	-	-	XP_010262759.1	5.60E-82	PREDICTED: uncharacterized protein LOC104601201 [Nelumbo nucifera]
miR164b	XM_010265601.2	NA	NA	2.5	NA	XM_010265601.2	GO:0008792,GO:0008792,GO:0008792,GO:0008792,GO:0006527,GO:0008295,GO:0006527,GO:0008295,GO:0006527,GO:0008295,GO:0006527,GO:0008295,	K01583|1|0.0e+00|1282.3|nnu:104607502|arginine decarboxylase [EC:4.1.1.19]	XP_010271459.1	0.00E+00	PREDICTED: arginine decarboxylase-like [Nelumbo nucifera]
miR164b	XM_010266146.2	NA	NA	2.5	NA	XM_010266146.2	GO:0005634,GO:0005634,GO:0005634,GO:0000981,GO:0043565,GO:0001135,GO:0044212,GO:0003677,GO:0003677,GO:0030154,GO:0010338,GO:0006357,GO:0006351,GO:0010338,GO:0006351,GO:0010338,GO:0006351,	K09422|1|3.1e-208|727.6|nnu:104602458|transcription factor MYB, plant	XP_010264448.1	1.60E-207	PREDICTED: transcription factor AS1-like [Nelumbo nucifera]
miR164b	XM_010267452.2	4	NA	2	NA	XM_010267452.2	-	K09566|1|2.5e-06|56.6|pxb:103967073|peptidyl-prolyl isomerase G (cyclophilin G) [EC:5.2.1.8]	XP_010265754.1	1.10E-238	PREDICTED: uncharacterized protein LOC104603429 [Nelumbo nucifera]
miR164b	XM_010268080.2	3.5	NA	2	NA	XM_010268080.2	GO:0046983,	-	AOY34392.1	6.10E-90	transcription factor BHLH021, partial [Vaccinium corymbosum]
miR164b	XM_010268089.2	3.5	NA	2	NA	XM_010268089.2	GO:0046983,	-	AOY34392.1	6.00E-90	transcription factor BHLH021, partial [Vaccinium corymbosum]
miR164b	XM_010273330.2	NA	NA	2.5	NA	XM_010273330.2	GO:0050126,GO:0006596,	K12251|1|1.4e-171|605.1|nnu:104607652|N-carbamoylputrescine amidase [EC:3.5.1.53]	XP_010271632.1	7.20E-171	PREDICTED: N-carbamoylputrescine amidase [Nelumbo nucifera]
miR164b	XM_010273651.2	NA	NA	2.5	NA	XM_010273651.2	GO:0004842,GO:0004842,	K08332|1|6.3e-56|221.9|smo:SELMODRAFT_51906|vacuolar protein 8	XP_010251299.1	7.70E-286	PREDICTED: U-box domain-containing protein 19-like [Nelumbo nucifera]
miR164b	XM_010274056.2	2	NA	1	NA	XM_010274056.2	GO:0005634,GO:0005634,GO:0005634,GO:0003677,GO:0003677,GO:0003677,GO:0006355,GO:0006351,GO:0006355,GO:0006351,GO:0006355,GO:0006351,	K00521|1|4.2e-38|162.5|cmos:111447866|ferric-chelate reductase [EC:1.16.1.7]!K13126|3|2.8e-13|80.1|fve:101312606|polyadenylate-binding protein!K16296|4|1.7e-10|70.9|aof:109839885|serine carboxypeptidase-like clade I [EC:3.4.16.-]!K05941|5|7.0e-09|65.5|mdm:103435918|glutathione gamma-glutamylcysteinyltransferase [EC:2.3.2.15]	XP_010272358.1	1.10E-209	PREDICTED: protein CUP-SHAPED COTYLEDON 2-like [Nelumbo nucifera]
miR164b	XM_010276830.2	NA	NA	2.5	NA	XM_010276830.2	GO:0046872,GO:0016702,GO:0046872,GO:0016702,GO:0046872,GO:0016702,	K09840|1|0.0e+00|1298.1|nnu:104610284|9-cis-epoxycarotenoid dioxygenase [EC:1.13.11.51]	XP_010275132.1	0.00E+00	PREDICTED: probable carotenoid cleavage dioxygenase 4, chloroplastic [Nelumbo nucifera]
miR164b	XM_010280983.2	4	NA	2.5	NA	XM_010280983.2	-	-	XP_010279285.1	0.00E+00	PREDICTED: uncharacterized protein LOC104613251 [Nelumbo nucifera]
miR164b	XM_019200455.1	4	NA	2.5	NA	XM_019200455.1	-	-	XP_010279285.1	0.00E+00	PREDICTED: uncharacterized protein LOC104613251 [Nelumbo nucifera]
miR164d	XM_010252997.2	4	NA	2.5	NA	XM_010252997.2	GO:0004842,GO:0004842,	K08332|1|1.2e-54|217.6|smo:SELMODRAFT_51906|vacuolar protein 8	XP_010271953.1	6.90E-287	PREDICTED: U-box domain-containing protein 19-like [Nelumbo nucifera]
miR164d	XM_010260373.1	1	NA	1	NA	XM_010260373.1	GO:0005634,GO:0005634,GO:0005634,GO:0003677,GO:0003677,GO:0003677,GO:0006355,GO:0006351,GO:0006355,GO:0006351,GO:0006355,GO:0006351,	K00521|1|3.0e-34|149.1|cmos:111447866|ferric-chelate reductase [EC:1.16.1.7]!K13126|3|5.0e-13|78.6|fve:101312606|polyadenylate-binding protein!K05941|4|2.0e-09|66.6|mdm:103435918|glutathione gamma-glutamylcysteinyltransferase [EC:2.3.2.15]!K16296|5|3.7e-08|62.4|aof:109839885|serine carboxypeptidase-like clade I [EC:3.4.16.-]	XP_010258675.1	4.60E-182	PREDICTED: NAC domain-containing protein 21/22 [Nelumbo nucifera]
miR164d	XM_010262001.2	2	NA	1	NA	XM_010262001.2	GO:0005634,GO:0005634,GO:0005634,GO:0003677,GO:0003677,GO:0003677,GO:0006355,GO:0006351,GO:0006355,GO:0006351,GO:0006355,GO:0006351,	K00521|1|4.4e-38|162.5|cmos:111447866|ferric-chelate reductase [EC:1.16.1.7]!K13126|3|4.9e-13|79.3|fve:101312606|polyadenylate-binding protein!K16296|4|3.0e-10|70.1|aof:109839885|serine carboxypeptidase-like clade I [EC:3.4.16.-]!K05941|5|4.3e-09|66.2|mdm:103435918|glutathione gamma-glutamylcysteinyltransferase [EC:2.3.2.15]	XP_010260303.1	9.60E-209	PREDICTED: protein CUP-SHAPED COTYLEDON 2-like [Nelumbo nucifera]
miR164d	XM_010267452.2	NA	NA	2.2	NA	XM_010267452.2	-	K09566|1|2.5e-06|56.6|pxb:103967073|peptidyl-prolyl isomerase G (cyclophilin G) [EC:5.2.1.8]	XP_010265754.1	1.10E-238	PREDICTED: uncharacterized protein LOC104603429 [Nelumbo nucifera]
miR164d	XM_010268080.2	NA	NA	2.5	NA	XM_010268080.2	GO:0046983,	-	AOY34392.1	6.10E-90	transcription factor BHLH021, partial [Vaccinium corymbosum]
miR164d	XM_010268089.2	NA	NA	2.5	NA	XM_010268089.2	GO:0046983,	-	AOY34392.1	6.00E-90	transcription factor BHLH021, partial [Vaccinium corymbosum]
miR164d	XM_010274056.2	2	NA	1	NA	XM_010274056.2	GO:0005634,GO:0005634,GO:0005634,GO:0003677,GO:0003677,GO:0003677,GO:0006355,GO:0006351,GO:0006355,GO:0006351,GO:0006355,GO:0006351,	K00521|1|4.2e-38|162.5|cmos:111447866|ferric-chelate reductase [EC:1.16.1.7]!K13126|3|2.8e-13|80.1|fve:101312606|polyadenylate-binding protein!K16296|4|1.7e-10|70.9|aof:109839885|serine carboxypeptidase-like clade I [EC:3.4.16.-]!K05941|5|7.0e-09|65.5|mdm:103435918|glutathione gamma-glutamylcysteinyltransferase [EC:2.3.2.15]	XP_010272358.1	1.10E-209	PREDICTED: protein CUP-SHAPED COTYLEDON 2-like [Nelumbo nucifera]
miR164e-5p	XM_010258627.2	NA	NA	2.5	NA	XM_010258627.2	GO:0005634,GO:0005634,GO:0005634,GO:0000981,GO:0043565,GO:0001135,GO:0044212,GO:0003677,GO:0003677,GO:0030154,GO:0010338,GO:0006357,GO:0006351,GO:0010338,GO:0006351,GO:0010338,GO:0006351,	K09422|1|5.5e-209|729.9|nnu:104597193|transcription factor MYB, plant	XP_010256929.1	2.90E-208	PREDICTED: transcription factor AS1-like [Nelumbo nucifera]
miR164e-5p	XM_010259730.2	NA	NA	2	NA	XM_010259730.2	GO:0005634,GO:0005634,GO:0005634,GO:0003677,GO:0003677,GO:0003677,GO:0006355,GO:0006351,GO:0006355,GO:0006351,GO:0006355,GO:0006351,	K00521|1|2.8e-34|149.4|cmos:111447866|ferric-chelate reductase [EC:1.16.1.7]!K13126|3|4.9e-15|85.5|fve:101312606|polyadenylate-binding protein!K16296|4|4.8e-10|68.9|aof:109839885|serine carboxypeptidase-like clade I [EC:3.4.16.-]!K05941|5|1.2e-08|64.3|mdm:103435918|glutathione gamma-glutamylcysteinyltransferase [EC:2.3.2.15]	XP_010258032.1	4.10E-209	PREDICTED: NAC domain-containing protein 100-like [Nelumbo nucifera]
miR164e-5p	XM_010259988.2	NA	NA	2	NA	XM_010259988.2	GO:0005634,GO:0005634,GO:0005634,GO:0003677,GO:0003677,GO:0003677,GO:0006355,GO:0006351,GO:0006355,GO:0006351,GO:0006355,GO:0006351,	K00521|1|1.6e-35|153.7|cpep:111802683|ferric-chelate reductase [EC:1.16.1.7]!K13126|3|1.3e-13|80.9|fve:101312606|polyadenylate-binding protein!K16296|4|3.0e-10|69.7|aof:109839885|serine carboxypeptidase-like clade I [EC:3.4.16.-]!K05941|5|1.7e-08|63.9|mdm:103435918|glutathione gamma-glutamylcysteinyltransferase [EC:2.3.2.15]	XP_010258290.1	1.50E-209	PREDICTED: NAC domain-containing protein 100-like [Nelumbo nucifera]
miR164e-5p	XM_010260373.1	3	NA	NA	NA	XM_010260373.1	GO:0005634,GO:0005634,GO:0005634,GO:0003677,GO:0003677,GO:0003677,GO:0006355,GO:0006351,GO:0006355,GO:0006351,GO:0006355,GO:0006351,	K00521|1|3.0e-34|149.1|cmos:111447866|ferric-chelate reductase [EC:1.16.1.7]!K13126|3|5.0e-13|78.6|fve:101312606|polyadenylate-binding protein!K05941|4|2.0e-09|66.6|mdm:103435918|glutathione gamma-glutamylcysteinyltransferase [EC:2.3.2.15]!K16296|5|3.7e-08|62.4|aof:109839885|serine carboxypeptidase-like clade I [EC:3.4.16.-]	XP_010258675.1	4.60E-182	PREDICTED: NAC domain-containing protein 21/22 [Nelumbo nucifera]
miR164e-5p	XM_010262001.2	4	NA	2	NA	XM_010262001.2	GO:0005634,GO:0005634,GO:0005634,GO:0003677,GO:0003677,GO:0003677,GO:0006355,GO:0006351,GO:0006355,GO:0006351,GO:0006355,GO:0006351,	K00521|1|4.4e-38|162.5|cmos:111447866|ferric-chelate reductase [EC:1.16.1.7]!K13126|3|4.9e-13|79.3|fve:101312606|polyadenylate-binding protein!K16296|4|3.0e-10|70.1|aof:109839885|serine carboxypeptidase-like clade I [EC:3.4.16.-]!K05941|5|4.3e-09|66.2|mdm:103435918|glutathione gamma-glutamylcysteinyltransferase [EC:2.3.2.15]	XP_010260303.1	9.60E-209	PREDICTED: protein CUP-SHAPED COTYLEDON 2-like [Nelumbo nucifera]
miR164e-5p	XM_010266146.2	NA	NA	2.5	NA	XM_010266146.2	GO:0005634,GO:0005634,GO:0005634,GO:0000981,GO:0043565,GO:0001135,GO:0044212,GO:0003677,GO:0003677,GO:0030154,GO:0010338,GO:0006357,GO:0006351,GO:0010338,GO:0006351,GO:0010338,GO:0006351,	K09422|1|3.1e-208|727.6|nnu:104602458|transcription factor MYB, plant	XP_010264448.1	1.60E-207	PREDICTED: transcription factor AS1-like [Nelumbo nucifera]
miR164e-5p	XM_010267452.2	NA	NA	2.5	NA	XM_010267452.2	-	K09566|1|2.5e-06|56.6|pxb:103967073|peptidyl-prolyl isomerase G (cyclophilin G) [EC:5.2.1.8]	XP_010265754.1	1.10E-238	PREDICTED: uncharacterized protein LOC104603429 [Nelumbo nucifera]
miR164e-5p	XM_010268080.2	NA	NA	2.5	NA	XM_010268080.2	GO:0046983,	-	AOY34392.1	6.10E-90	transcription factor BHLH021, partial [Vaccinium corymbosum]
miR164e-5p	XM_010268089.2	NA	NA	2.5	NA	XM_010268089.2	GO:0046983,	-	AOY34392.1	6.00E-90	transcription factor BHLH021, partial [Vaccinium corymbosum]
miR164e-5p	XM_010274056.2	4	NA	2	NA	XM_010274056.2	GO:0005634,GO:0005634,GO:0005634,GO:0003677,GO:0003677,GO:0003677,GO:0006355,GO:0006351,GO:0006355,GO:0006351,GO:0006355,GO:0006351,	K00521|1|4.2e-38|162.5|cmos:111447866|ferric-chelate reductase [EC:1.16.1.7]!K13126|3|2.8e-13|80.1|fve:101312606|polyadenylate-binding protein!K16296|4|1.7e-10|70.9|aof:109839885|serine carboxypeptidase-like clade I [EC:3.4.16.-]!K05941|5|7.0e-09|65.5|mdm:103435918|glutathione gamma-glutamylcysteinyltransferase [EC:2.3.2.15]	XP_010272358.1	1.10E-209	PREDICTED: protein CUP-SHAPED COTYLEDON 2-like [Nelumbo nucifera]
miR166a-3p	XM_010249197.2	3	NA	1.8	NA	XM_010249197.2	GO:0005634,GO:0005634,GO:0005634,GO:0003677,GO:0008289,GO:0003677,GO:0008289,GO:0003677,GO:0008289,	K09338|1|0.0e+00|1498.4|hbr:110638738|homeobox-leucine zipper protein	XP_010247499.1	0.00E+00	PREDICTED: homeobox-leucine zipper protein HOX32-like [Nelumbo nucifera]
miR166a-3p	XM_010251237.2	3	NA	1.8	NA	XM_010251237.2	GO:0005634,GO:0003677,GO:0008289,	K09338|1|0.0e+00|1523.1|nnu:104604509|homeobox-leucine zipper protein	XP_010267183.1	0.00E+00	PREDICTED: homeobox-leucine zipper protein ATHB-15-like [Nelumbo nucifera]
miR166a-3p	XM_010251238.2	3	NA	1.8	NA	XM_010251238.2	GO:0005634,GO:0003677,GO:0008289,	K09338|1|0.0e+00|1523.1|nnu:104604509|homeobox-leucine zipper protein	XP_010267183.1	0.00E+00	PREDICTED: homeobox-leucine zipper protein ATHB-15-like [Nelumbo nucifera]
miR166a-3p	XM_010251240.2	3	NA	1.8	NA	XM_010251240.2	GO:0005634,GO:0003677,GO:0008289,	K09338|1|0.0e+00|1523.1|nnu:104604509|homeobox-leucine zipper protein	XP_010267183.1	0.00E+00	PREDICTED: homeobox-leucine zipper protein ATHB-15-like [Nelumbo nucifera]
miR166a-3p	XM_010251241.2	3	NA	1.8	NA	XM_010251241.2	GO:0005634,GO:0003677,GO:0008289,	K09338|1|0.0e+00|1523.1|nnu:104604509|homeobox-leucine zipper protein	XP_010267183.1	0.00E+00	PREDICTED: homeobox-leucine zipper protein ATHB-15-like [Nelumbo nucifera]
miR166a-3p	XM_010251242.2	3	NA	1.8	NA	XM_010251242.2	GO:0005634,GO:0003677,GO:0008289,	K09338|1|0.0e+00|1523.1|nnu:104604509|homeobox-leucine zipper protein	XP_010267183.1	0.00E+00	PREDICTED: homeobox-leucine zipper protein ATHB-15-like [Nelumbo nucifera]
miR166a-3p	XM_010251243.2	3	NA	1.8	NA	XM_010251243.2	GO:0005634,GO:0003677,GO:0008289,	K09338|1|0.0e+00|1528.8|nnu:104604509|homeobox-leucine zipper protein	XP_010267183.1	0.00E+00	PREDICTED: homeobox-leucine zipper protein ATHB-15-like [Nelumbo nucifera]
miR166a-3p	XM_010255378.2	3	NA	1.8	NA	XM_010255378.2	GO:0005634,GO:0005634,GO:0005634,GO:0005634,GO:0003677,GO:0008289,GO:0003677,GO:0008289,GO:0003677,GO:0008289,GO:0003677,GO:0008289,	K09338|1|0.0e+00|1681.8|nnu:104594858|homeobox-leucine zipper protein	XP_010253680.1	0.00E+00	PREDICTED: homeobox-leucine zipper protein REVOLUTA-like [Nelumbo nucifera]
miR166a-3p	XM_010264181.2	3	NA	1.5	NA	XM_010264181.2	-	-	XP_010262483.1	4.40E-154	PREDICTED: protein MIZU-KUSSEI 1-like [Nelumbo nucifera]
miR166a-3p	XM_010266375.2	3	NA	1.8	NA	XM_010266375.2	GO:0005634,GO:0005634,GO:0005634,GO:0003677,GO:0008289,GO:0003677,GO:0008289,GO:0003677,GO:0008289,	K09338|1|0.0e+00|1682.5|nnu:104602618|homeobox-leucine zipper protein	XP_010264677.1	0.00E+00	PREDICTED: homeobox-leucine zipper protein REVOLUTA-like [Nelumbo nucifera]
miR166a-3p	XM_010266376.2	3	NA	1.8	NA	XM_010266376.2	GO:0005634,GO:0005634,GO:0005634,GO:0003677,GO:0008289,GO:0003677,GO:0008289,GO:0003677,GO:0008289,	K09338|1|0.0e+00|1682.5|nnu:104602618|homeobox-leucine zipper protein	XP_010264677.1	0.00E+00	PREDICTED: homeobox-leucine zipper protein REVOLUTA-like [Nelumbo nucifera]
miR166a-3p	XM_010266377.2	3	NA	1.8	NA	XM_010266377.2	GO:0005634,GO:0005634,GO:0005634,GO:0003677,GO:0008289,GO:0003677,GO:0008289,GO:0003677,GO:0008289,	K09338|1|0.0e+00|1682.5|nnu:104602618|homeobox-leucine zipper protein	XP_010264677.1	0.00E+00	PREDICTED: homeobox-leucine zipper protein REVOLUTA-like [Nelumbo nucifera]
miR166a-3p	XM_010268881.2	3	NA	1.8	NA	XM_010268881.2	GO:0005634,GO:0003677,GO:0008289,	K09338|1|0.0e+00|1563.5|vvi:100260057|homeobox-leucine zipper protein	XP_002284003.2	0.00E+00	PREDICTED: homeobox-leucine zipper protein ATHB-15 [Vitis vinifera]
miR166a-3p	XM_010268882.2	3	NA	1.8	NA	XM_010268882.2	GO:0005634,GO:0003677,GO:0008289,	K09338|1|0.0e+00|1563.5|vvi:100260057|homeobox-leucine zipper protein	XP_002284003.2	0.00E+00	PREDICTED: homeobox-leucine zipper protein ATHB-15 [Vitis vinifera]
miR166a-3p	XM_019197305.1	3	NA	1.8	NA	XM_019197305.1	GO:0005634,GO:0005634,GO:0005634,GO:0005634,GO:0003677,GO:0008289,GO:0003677,GO:0008289,GO:0003677,GO:0008289,GO:0003677,GO:0008289,	K09338|1|0.0e+00|1681.8|nnu:104594858|homeobox-leucine zipper protein	XP_010253680.1	0.00E+00	PREDICTED: homeobox-leucine zipper protein REVOLUTA-like [Nelumbo nucifera]
miR166d-5p_2	XM_010244862.2	NA	NA	2.5	NA	XM_010244862.2	GO:0046983,GO:0046983,	K04733|1|1.1e-30|138.3|aly:ARALYDRAFT_312791|interleukin-1 receptor-associated kinase 4 [EC:2.7.11.1]!K11253|3|1.1e-28|131.7|pop:18096237|histone H3!K12126|4|4.6e-16|89.7|gmx:100820151|phytochrome-interacting factor 3!K16189|5|2.3e-15|87.4|ats:109766858|phytochrome-interacting factor 4	XP_010243164.1	0.00E+00	PREDICTED: transcription factor bHLH62-like [Nelumbo nucifera]
miR166d-5p_2	XM_010255026.2	4	NA	2.5	NA	XM_010255026.2	GO:0005524,GO:0004672,GO:0005524,GO:0004672,	K08287|1|6.3e-226|786.2|zju:107432833|dual-specificity kinase [EC:2.7.12.1]	XP_010253328.1	1.10E-260	PREDICTED: serine/threonine-protein kinase AFC1 [Nelumbo nucifera]
miR166d-5p_2	XM_010263653.2	NA	NA	2.5	NA	XM_010263653.2	GO:0016021,GO:0005524,GO:0030247,GO:0004674,GO:0005524,GO:0030247,GO:0004672,GO:0016301,	K04733|1|1.6e-09|65.9|ccav:112524924|interleukin-1 receptor-associated kinase 4 [EC:2.7.11.1]	XP_010261955.1	7.00E-59	PREDICTED: uncharacterized protein LOC104600605 [Nelumbo nucifera]
miR166d-5p_2	XM_010264150.1	NA	NA	2.2	NA	XM_010264150.1	GO:0005829,GO:0030529,GO:0005622,GO:0005622,GO:0005622,GO:0003729,GO:0003723,GO:0003723,GO:0003723,GO:0006810,GO:0006810,GO:0006810,GO:0006810,	K17265|1|2.3e-64|249.6|nnu:104609434|Ras GTPase-activating protein-binding protein 1 [EC:3.6.4.12 3.6.4.13]	XP_010262452.1	3.20E-274	PREDICTED: putative G3BP-like protein isoform X2 [Nelumbo nucifera]
miR166d-5p_2	XM_010266400.2	4	NA	2.5	NA	XM_010266400.2	GO:0016021,GO:0016021,GO:0005524,GO:0030247,GO:0004674,GO:0005524,GO:0004672,GO:0005524,GO:0030247,GO:0004672,	K04733|1|1.3e-149|533.1|gab:108463054|interleukin-1 receptor-associated kinase 4 [EC:2.7.11.1]	XP_010264702.1	0.00E+00	PREDICTED: LEAF RUST 10 DISEASE-RESISTANCE LOCUS RECEPTOR-LIKE PROTEIN KINASE-like 2.4 isoform X1 [Nelumbo nucifera]
miR166d-5p_2	XM_010266407.2	4	NA	2.5	NA	XM_010266407.2	GO:0016021,GO:0016021,GO:0005524,GO:0030247,GO:0004674,GO:0005524,GO:0004672,GO:0005524,GO:0030247,GO:0004672,	K04733|1|2.0e-147|525.8|gab:108463054|interleukin-1 receptor-associated kinase 4 [EC:2.7.11.1]	XP_010264709.1	0.00E+00	PREDICTED: LEAF RUST 10 DISEASE-RESISTANCE LOCUS RECEPTOR-LIKE PROTEIN KINASE-like 2.4 isoform X2 [Nelumbo nucifera]
miR166d-5p_2	XM_010274393.1	3.5	NA	NA	NA	XM_010274393.1	-	-	OVA11857.1	5.10E-236	Glycoside hydrolase [Macleaya cordata]
miR166d-5p_2	XM_010274402.2	3.5	NA	NA	NA	XM_010274402.2	-	-	OVA11857.1	5.10E-236	Glycoside hydrolase [Macleaya cordata]
miR166d-5p_2	XM_010274411.2	3.5	NA	NA	NA	XM_010274411.2	-	-	OVA11857.1	5.10E-236	Glycoside hydrolase [Macleaya cordata]
miR166d-5p_2	XM_010274420.1	3.5	NA	NA	NA	XM_010274420.1	-	-	OVA11857.1	5.20E-230	Glycoside hydrolase [Macleaya cordata]
miR166d-5p_2	XM_010277345.2	NA	NA	2.5	NA	XM_010277345.2	-	K01256|1|0.0e+00|1648.3|jcu:105645785|aminopeptidase N [EC:3.4.11.2]	XP_012086868.1	0.00E+00	puromycin-sensitive aminopeptidase isoform X1 [Jatropha curcas]
miR166d-5p_2	XM_010277347.2	NA	NA	2.5	NA	XM_010277347.2	-	K01256|1|0.0e+00|1652.9|jcu:105645785|aminopeptidase N [EC:3.4.11.2]	XP_012086868.1	0.00E+00	puromycin-sensitive aminopeptidase isoform X1 [Jatropha curcas]
miR166d-5p_2	XM_010277348.2	NA	NA	2.5	NA	XM_010277348.2	-	K01256|1|0.0e+00|1626.3|jcu:105645785|aminopeptidase N [EC:3.4.11.2]	XP_012086868.1	0.00E+00	puromycin-sensitive aminopeptidase isoform X1 [Jatropha curcas]
miR166d-5p_2	XR_002022551.1	4	NA	2.5	NA	XR_002022551.1	GO:0005524,GO:0004672,GO:0005524,GO:0004672,	K08287|1|1.6e-199|698.4|zju:107432833|dual-specificity kinase [EC:2.7.12.1]	XP_010253328.1	4.50E-229	PREDICTED: serine/threonine-protein kinase AFC1 [Nelumbo nucifera]
miR166d-5p_2	XR_002022552.1	4	NA	2.5	NA	XR_002022552.1	GO:0005524,GO:0004672,GO:0005524,GO:0004672,	K08287|1|1.4e-199|698.4|zju:107432833|dual-specificity kinase [EC:2.7.12.1]	XP_010253328.1	4.20E-229	PREDICTED: serine/threonine-protein kinase AFC1 [Nelumbo nucifera]
miR166d-5p_2	XR_734758.2	4	NA	2.5	NA	XR_734758.2	GO:0005524,GO:0004672,GO:0005524,GO:0004672,	K08287|1|1.5e-199|698.4|zju:107432833|dual-specificity kinase [EC:2.7.12.1]	XP_010253328.1	4.20E-229	PREDICTED: serine/threonine-protein kinase AFC1 [Nelumbo nucifera]
miR166e	XM_010249197.2	2.5	NA	NA	NA	XM_010249197.2	GO:0005634,GO:0005634,GO:0005634,GO:0003677,GO:0008289,GO:0003677,GO:0008289,GO:0003677,GO:0008289,	K09338|1|0.0e+00|1498.4|hbr:110638738|homeobox-leucine zipper protein	XP_010247499.1	0.00E+00	PREDICTED: homeobox-leucine zipper protein HOX32-like [Nelumbo nucifera]
miR166e	XM_010251237.2	2.5	NA	NA	NA	XM_010251237.2	GO:0005634,GO:0003677,GO:0008289,	K09338|1|0.0e+00|1523.1|nnu:104604509|homeobox-leucine zipper protein	XP_010267183.1	0.00E+00	PREDICTED: homeobox-leucine zipper protein ATHB-15-like [Nelumbo nucifera]
miR166e	XM_010251238.2	2.5	NA	NA	NA	XM_010251238.2	GO:0005634,GO:0003677,GO:0008289,	K09338|1|0.0e+00|1523.1|nnu:104604509|homeobox-leucine zipper protein	XP_010267183.1	0.00E+00	PREDICTED: homeobox-leucine zipper protein ATHB-15-like [Nelumbo nucifera]
miR166e	XM_010251240.2	2.5	NA	NA	NA	XM_010251240.2	GO:0005634,GO:0003677,GO:0008289,	K09338|1|0.0e+00|1523.1|nnu:104604509|homeobox-leucine zipper protein	XP_010267183.1	0.00E+00	PREDICTED: homeobox-leucine zipper protein ATHB-15-like [Nelumbo nucifera]
miR166e	XM_010251241.2	2.5	NA	NA	NA	XM_010251241.2	GO:0005634,GO:0003677,GO:0008289,	K09338|1|0.0e+00|1523.1|nnu:104604509|homeobox-leucine zipper protein	XP_010267183.1	0.00E+00	PREDICTED: homeobox-leucine zipper protein ATHB-15-like [Nelumbo nucifera]
miR166e	XM_010251242.2	2.5	NA	NA	NA	XM_010251242.2	GO:0005634,GO:0003677,GO:0008289,	K09338|1|0.0e+00|1523.1|nnu:104604509|homeobox-leucine zipper protein	XP_010267183.1	0.00E+00	PREDICTED: homeobox-leucine zipper protein ATHB-15-like [Nelumbo nucifera]
miR166e	XM_010251243.2	2.5	NA	NA	NA	XM_010251243.2	GO:0005634,GO:0003677,GO:0008289,	K09338|1|0.0e+00|1528.8|nnu:104604509|homeobox-leucine zipper protein	XP_010267183.1	0.00E+00	PREDICTED: homeobox-leucine zipper protein ATHB-15-like [Nelumbo nucifera]
miR166e	XM_010255378.2	2.5	NA	NA	NA	XM_010255378.2	GO:0005634,GO:0005634,GO:0005634,GO:0005634,GO:0003677,GO:0008289,GO:0003677,GO:0008289,GO:0003677,GO:0008289,GO:0003677,GO:0008289,	K09338|1|0.0e+00|1681.8|nnu:104594858|homeobox-leucine zipper protein	XP_010253680.1	0.00E+00	PREDICTED: homeobox-leucine zipper protein REVOLUTA-like [Nelumbo nucifera]
miR166e	XM_010264181.2	3	NA	NA	NA	XM_010264181.2	-	-	XP_010262483.1	4.40E-154	PREDICTED: protein MIZU-KUSSEI 1-like [Nelumbo nucifera]
miR166e	XM_010266375.2	2.5	NA	NA	NA	XM_010266375.2	GO:0005634,GO:0005634,GO:0005634,GO:0003677,GO:0008289,GO:0003677,GO:0008289,GO:0003677,GO:0008289,	K09338|1|0.0e+00|1682.5|nnu:104602618|homeobox-leucine zipper protein	XP_010264677.1	0.00E+00	PREDICTED: homeobox-leucine zipper protein REVOLUTA-like [Nelumbo nucifera]
miR166e	XM_010266376.2	2.5	NA	NA	NA	XM_010266376.2	GO:0005634,GO:0005634,GO:0005634,GO:0003677,GO:0008289,GO:0003677,GO:0008289,GO:0003677,GO:0008289,	K09338|1|0.0e+00|1682.5|nnu:104602618|homeobox-leucine zipper protein	XP_010264677.1	0.00E+00	PREDICTED: homeobox-leucine zipper protein REVOLUTA-like [Nelumbo nucifera]
miR166e	XM_010266377.2	2.5	NA	NA	NA	XM_010266377.2	GO:0005634,GO:0005634,GO:0005634,GO:0003677,GO:0008289,GO:0003677,GO:0008289,GO:0003677,GO:0008289,	K09338|1|0.0e+00|1682.5|nnu:104602618|homeobox-leucine zipper protein	XP_010264677.1	0.00E+00	PREDICTED: homeobox-leucine zipper protein REVOLUTA-like [Nelumbo nucifera]
miR166e	XM_010268881.2	2.5	NA	NA	NA	XM_010268881.2	GO:0005634,GO:0003677,GO:0008289,	K09338|1|0.0e+00|1563.5|vvi:100260057|homeobox-leucine zipper protein	XP_002284003.2	0.00E+00	PREDICTED: homeobox-leucine zipper protein ATHB-15 [Vitis vinifera]
miR166e	XM_010268882.2	2.5	NA	NA	NA	XM_010268882.2	GO:0005634,GO:0003677,GO:0008289,	K09338|1|0.0e+00|1563.5|vvi:100260057|homeobox-leucine zipper protein	XP_002284003.2	0.00E+00	PREDICTED: homeobox-leucine zipper protein ATHB-15 [Vitis vinifera]
miR166e	XM_010276573.2	2	NA	NA	NA	XM_010276573.2	GO:0004553,GO:0004553,GO:0005975,GO:0005975,	K19892|1|2.0e-69|266.2|dct:110102174|glucan endo-1,3-beta-glucosidase 4 [EC:3.2.1.39]!K19891|2|1.1e-67|260.4|smo:SELMODRAFT_442025|glucan endo-1,3-beta-glucosidase 1/2/3 [EC:3.2.1.39]	XP_010279618.1	1.20E-192	PREDICTED: glucan endo-1,3-beta-glucosidase 14-like isoform X2 [Nelumbo nucifera]
miR166e	XM_019197305.1	2.5	NA	NA	NA	XM_019197305.1	GO:0005634,GO:0005634,GO:0005634,GO:0005634,GO:0003677,GO:0008289,GO:0003677,GO:0008289,GO:0003677,GO:0008289,GO:0003677,GO:0008289,	K09338|1|0.0e+00|1681.8|nnu:104594858|homeobox-leucine zipper protein	XP_010253680.1	0.00E+00	PREDICTED: homeobox-leucine zipper protein REVOLUTA-like [Nelumbo nucifera]
miR166e-3p	XM_010249197.2	3.5	NA	1.5	NA	XM_010249197.2	GO:0005634,GO:0005634,GO:0005634,GO:0003677,GO:0008289,GO:0003677,GO:0008289,GO:0003677,GO:0008289,	K09338|1|0.0e+00|1498.4|hbr:110638738|homeobox-leucine zipper protein	XP_010247499.1	0.00E+00	PREDICTED: homeobox-leucine zipper protein HOX32-like [Nelumbo nucifera]
miR166e-3p	XM_010251237.2	3.5	NA	1.5	NA	XM_010251237.2	GO:0005634,GO:0003677,GO:0008289,	K09338|1|0.0e+00|1523.1|nnu:104604509|homeobox-leucine zipper protein	XP_010267183.1	0.00E+00	PREDICTED: homeobox-leucine zipper protein ATHB-15-like [Nelumbo nucifera]
miR166e-3p	XM_010251238.2	3.5	NA	1.5	NA	XM_010251238.2	GO:0005634,GO:0003677,GO:0008289,	K09338|1|0.0e+00|1523.1|nnu:104604509|homeobox-leucine zipper protein	XP_010267183.1	0.00E+00	PREDICTED: homeobox-leucine zipper protein ATHB-15-like [Nelumbo nucifera]
miR166e-3p	XM_010251240.2	3.5	NA	1.5	NA	XM_010251240.2	GO:0005634,GO:0003677,GO:0008289,	K09338|1|0.0e+00|1523.1|nnu:104604509|homeobox-leucine zipper protein	XP_010267183.1	0.00E+00	PREDICTED: homeobox-leucine zipper protein ATHB-15-like [Nelumbo nucifera]
miR166e-3p	XM_010251241.2	3.5	NA	1.5	NA	XM_010251241.2	GO:0005634,GO:0003677,GO:0008289,	K09338|1|0.0e+00|1523.1|nnu:104604509|homeobox-leucine zipper protein	XP_010267183.1	0.00E+00	PREDICTED: homeobox-leucine zipper protein ATHB-15-like [Nelumbo nucifera]
miR166e-3p	XM_010251242.2	3.5	NA	1.5	NA	XM_010251242.2	GO:0005634,GO:0003677,GO:0008289,	K09338|1|0.0e+00|1523.1|nnu:104604509|homeobox-leucine zipper protein	XP_010267183.1	0.00E+00	PREDICTED: homeobox-leucine zipper protein ATHB-15-like [Nelumbo nucifera]
miR166e-3p	XM_010251243.2	3.5	NA	1.5	NA	XM_010251243.2	GO:0005634,GO:0003677,GO:0008289,	K09338|1|0.0e+00|1528.8|nnu:104604509|homeobox-leucine zipper protein	XP_010267183.1	0.00E+00	PREDICTED: homeobox-leucine zipper protein ATHB-15-like [Nelumbo nucifera]
miR166e-3p	XM_010255378.2	3.5	NA	1.5	NA	XM_010255378.2	GO:0005634,GO:0005634,GO:0005634,GO:0005634,GO:0003677,GO:0008289,GO:0003677,GO:0008289,GO:0003677,GO:0008289,GO:0003677,GO:0008289,	K09338|1|0.0e+00|1681.8|nnu:104594858|homeobox-leucine zipper protein	XP_010253680.1	0.00E+00	PREDICTED: homeobox-leucine zipper protein REVOLUTA-like [Nelumbo nucifera]
miR166e-3p	XM_010264181.2	3.5	NA	2	NA	XM_010264181.2	-	-	XP_010262483.1	4.40E-154	PREDICTED: protein MIZU-KUSSEI 1-like [Nelumbo nucifera]
miR166e-3p	XM_010266375.2	3.5	NA	1.5	NA	XM_010266375.2	GO:0005634,GO:0005634,GO:0005634,GO:0003677,GO:0008289,GO:0003677,GO:0008289,GO:0003677,GO:0008289,	K09338|1|0.0e+00|1682.5|nnu:104602618|homeobox-leucine zipper protein	XP_010264677.1	0.00E+00	PREDICTED: homeobox-leucine zipper protein REVOLUTA-like [Nelumbo nucifera]
miR166e-3p	XM_010266376.2	3.5	NA	1.5	NA	XM_010266376.2	GO:0005634,GO:0005634,GO:0005634,GO:0003677,GO:0008289,GO:0003677,GO:0008289,GO:0003677,GO:0008289,	K09338|1|0.0e+00|1682.5|nnu:104602618|homeobox-leucine zipper protein	XP_010264677.1	0.00E+00	PREDICTED: homeobox-leucine zipper protein REVOLUTA-like [Nelumbo nucifera]
miR166e-3p	XM_010266377.2	3.5	NA	1.5	NA	XM_010266377.2	GO:0005634,GO:0005634,GO:0005634,GO:0003677,GO:0008289,GO:0003677,GO:0008289,GO:0003677,GO:0008289,	K09338|1|0.0e+00|1682.5|nnu:104602618|homeobox-leucine zipper protein	XP_010264677.1	0.00E+00	PREDICTED: homeobox-leucine zipper protein REVOLUTA-like [Nelumbo nucifera]
miR166e-3p	XM_010268881.2	3.5	NA	1.5	NA	XM_010268881.2	GO:0005634,GO:0003677,GO:0008289,	K09338|1|0.0e+00|1563.5|vvi:100260057|homeobox-leucine zipper protein	XP_002284003.2	0.00E+00	PREDICTED: homeobox-leucine zipper protein ATHB-15 [Vitis vinifera]
miR166e-3p	XM_010268882.2	3.5	NA	1.5	NA	XM_010268882.2	GO:0005634,GO:0003677,GO:0008289,	K09338|1|0.0e+00|1563.5|vvi:100260057|homeobox-leucine zipper protein	XP_002284003.2	0.00E+00	PREDICTED: homeobox-leucine zipper protein ATHB-15 [Vitis vinifera]
miR166e-3p	XM_010273784.2	NA	NA	2.5	NA	XM_010273784.2	-	K10875|1|7.5e-19|98.2|psom:113287916|DNA repair and recombination protein RAD54 and RAD54-like protein [EC:3.6.4.-]!K08472|2|6.0e-16|88.6|cam:101495828|mlo protein!K07541|5|4.6e-08|62.4|dct:110096644|phosphatidylinositol glycan, class X	XP_002270582.1	8.30E-274	PREDICTED: uncharacterized protein LOC100251867 [Vitis vinifera]
miR166e-3p	XM_010276573.2	NA	NA	2.5	NA	XM_010276573.2	GO:0004553,GO:0004553,GO:0005975,GO:0005975,	K19892|1|2.0e-69|266.2|dct:110102174|glucan endo-1,3-beta-glucosidase 4 [EC:3.2.1.39]!K19891|2|1.1e-67|260.4|smo:SELMODRAFT_442025|glucan endo-1,3-beta-glucosidase 1/2/3 [EC:3.2.1.39]	XP_010279618.1	1.20E-192	PREDICTED: glucan endo-1,3-beta-glucosidase 14-like isoform X2 [Nelumbo nucifera]
miR166e-3p	XM_019197305.1	3.5	NA	1.5	NA	XM_019197305.1	GO:0005634,GO:0005634,GO:0005634,GO:0005634,GO:0003677,GO:0008289,GO:0003677,GO:0008289,GO:0003677,GO:0008289,GO:0003677,GO:0008289,	K09338|1|0.0e+00|1681.8|nnu:104594858|homeobox-leucine zipper protein	XP_010253680.1	0.00E+00	PREDICTED: homeobox-leucine zipper protein REVOLUTA-like [Nelumbo nucifera]
miR166e-3p	XM_019199545.1	NA	NA	2.5	NA	XM_019199545.1	-	K10875|1|8.5e-19|98.2|psom:113287916|DNA repair and recombination protein RAD54 and RAD54-like protein [EC:3.6.4.-]!K08472|2|6.7e-16|88.6|cam:101495828|mlo protein!K07541|5|5.1e-08|62.4|dct:110096644|phosphatidylinositol glycan, class X	XP_002270582.1	1.90E-271	PREDICTED: uncharacterized protein LOC100251867 [Vitis vinifera]
miR166e-3p	XM_019199546.1	NA	NA	2.5	NA	XM_019199546.1	-	K10875|1|8.1e-19|98.2|psom:113287916|DNA repair and recombination protein RAD54 and RAD54-like protein [EC:3.6.4.-]!K08472|2|6.4e-16|88.6|cam:101495828|mlo protein!K07541|4|4.9e-08|62.4|dct:110096644|phosphatidylinositol glycan, class X	XP_019055091.1	2.6e-310	PREDICTED: uncharacterized protein LOC104607980 isoform X3 [Nelumbo nucifera]
miR166h-3p	XM_010249197.2	2	NA	1.2	NA	XM_010249197.2	GO:0005634,GO:0005634,GO:0005634,GO:0003677,GO:0008289,GO:0003677,GO:0008289,GO:0003677,GO:0008289,	K09338|1|0.0e+00|1498.4|hbr:110638738|homeobox-leucine zipper protein	XP_010247499.1	0.00E+00	PREDICTED: homeobox-leucine zipper protein HOX32-like [Nelumbo nucifera]
miR166h-3p	XM_010251237.2	2	NA	1.2	NA	XM_010251237.2	GO:0005634,GO:0003677,GO:0008289,	K09338|1|0.0e+00|1523.1|nnu:104604509|homeobox-leucine zipper protein	XP_010267183.1	0.00E+00	PREDICTED: homeobox-leucine zipper protein ATHB-15-like [Nelumbo nucifera]
miR166h-3p	XM_010251238.2	2	NA	1.2	NA	XM_010251238.2	GO:0005634,GO:0003677,GO:0008289,	K09338|1|0.0e+00|1523.1|nnu:104604509|homeobox-leucine zipper protein	XP_010267183.1	0.00E+00	PREDICTED: homeobox-leucine zipper protein ATHB-15-like [Nelumbo nucifera]
miR166h-3p	XM_010251240.2	2	NA	1.2	NA	XM_010251240.2	GO:0005634,GO:0003677,GO:0008289,	K09338|1|0.0e+00|1523.1|nnu:104604509|homeobox-leucine zipper protein	XP_010267183.1	0.00E+00	PREDICTED: homeobox-leucine zipper protein ATHB-15-like [Nelumbo nucifera]
miR166h-3p	XM_010251241.2	2	NA	1.2	NA	XM_010251241.2	GO:0005634,GO:0003677,GO:0008289,	K09338|1|0.0e+00|1523.1|nnu:104604509|homeobox-leucine zipper protein	XP_010267183.1	0.00E+00	PREDICTED: homeobox-leucine zipper protein ATHB-15-like [Nelumbo nucifera]
miR166h-3p	XM_010251242.2	2	NA	1.2	NA	XM_010251242.2	GO:0005634,GO:0003677,GO:0008289,	K09338|1|0.0e+00|1523.1|nnu:104604509|homeobox-leucine zipper protein	XP_010267183.1	0.00E+00	PREDICTED: homeobox-leucine zipper protein ATHB-15-like [Nelumbo nucifera]
miR166h-3p	XM_010251243.2	2	NA	1.2	NA	XM_010251243.2	GO:0005634,GO:0003677,GO:0008289,	K09338|1|0.0e+00|1528.8|nnu:104604509|homeobox-leucine zipper protein	XP_010267183.1	0.00E+00	PREDICTED: homeobox-leucine zipper protein ATHB-15-like [Nelumbo nucifera]
miR166h-3p	XM_010255378.2	2	NA	1.2	NA	XM_010255378.2	GO:0005634,GO:0005634,GO:0005634,GO:0005634,GO:0003677,GO:0008289,GO:0003677,GO:0008289,GO:0003677,GO:0008289,GO:0003677,GO:0008289,	K09338|1|0.0e+00|1681.8|nnu:104594858|homeobox-leucine zipper protein	XP_010253680.1	0.00E+00	PREDICTED: homeobox-leucine zipper protein REVOLUTA-like [Nelumbo nucifera]
miR166h-3p	XM_010264181.2	3	NA	1.5	NA	XM_010264181.2	-	-	XP_010262483.1	4.40E-154	PREDICTED: protein MIZU-KUSSEI 1-like [Nelumbo nucifera]
miR166h-3p	XM_010266375.2	2	NA	1.2	NA	XM_010266375.2	GO:0005634,GO:0005634,GO:0005634,GO:0003677,GO:0008289,GO:0003677,GO:0008289,GO:0003677,GO:0008289,	K09338|1|0.0e+00|1682.5|nnu:104602618|homeobox-leucine zipper protein	XP_010264677.1	0.00E+00	PREDICTED: homeobox-leucine zipper protein REVOLUTA-like [Nelumbo nucifera]
miR166h-3p	XM_010266376.2	2	NA	1.2	NA	XM_010266376.2	GO:0005634,GO:0005634,GO:0005634,GO:0003677,GO:0008289,GO:0003677,GO:0008289,GO:0003677,GO:0008289,	K09338|1|0.0e+00|1682.5|nnu:104602618|homeobox-leucine zipper protein	XP_010264677.1	0.00E+00	PREDICTED: homeobox-leucine zipper protein REVOLUTA-like [Nelumbo nucifera]
miR166h-3p	XM_010266377.2	2	NA	1.2	NA	XM_010266377.2	GO:0005634,GO:0005634,GO:0005634,GO:0003677,GO:0008289,GO:0003677,GO:0008289,GO:0003677,GO:0008289,	K09338|1|0.0e+00|1682.5|nnu:104602618|homeobox-leucine zipper protein	XP_010264677.1	0.00E+00	PREDICTED: homeobox-leucine zipper protein REVOLUTA-like [Nelumbo nucifera]
miR166h-3p	XM_010268881.2	2	NA	1.2	NA	XM_010268881.2	GO:0005634,GO:0003677,GO:0008289,	K09338|1|0.0e+00|1563.5|vvi:100260057|homeobox-leucine zipper protein	XP_002284003.2	0.00E+00	PREDICTED: homeobox-leucine zipper protein ATHB-15 [Vitis vinifera]
miR166h-3p	XM_010268882.2	2	NA	1.2	NA	XM_010268882.2	GO:0005634,GO:0003677,GO:0008289,	K09338|1|0.0e+00|1563.5|vvi:100260057|homeobox-leucine zipper protein	XP_002284003.2	0.00E+00	PREDICTED: homeobox-leucine zipper protein ATHB-15 [Vitis vinifera]
miR166h-3p	XM_010273784.2	NA	NA	2.5	NA	XM_010273784.2	-	K10875|1|7.5e-19|98.2|psom:113287916|DNA repair and recombination protein RAD54 and RAD54-like protein [EC:3.6.4.-]!K08472|2|6.0e-16|88.6|cam:101495828|mlo protein!K07541|5|4.6e-08|62.4|dct:110096644|phosphatidylinositol glycan, class X	XP_002270582.1	8.30E-274	PREDICTED: uncharacterized protein LOC100251867 [Vitis vinifera]
miR166h-3p	XM_010276573.2	4	NA	2.5	NA	XM_010276573.2	GO:0004553,GO:0004553,GO:0005975,GO:0005975,	K19892|1|2.0e-69|266.2|dct:110102174|glucan endo-1,3-beta-glucosidase 4 [EC:3.2.1.39]!K19891|2|1.1e-67|260.4|smo:SELMODRAFT_442025|glucan endo-1,3-beta-glucosidase 1/2/3 [EC:3.2.1.39]	XP_010279618.1	1.20E-192	PREDICTED: glucan endo-1,3-beta-glucosidase 14-like isoform X2 [Nelumbo nucifera]
miR166h-3p	XM_019197305.1	2	NA	1.2	NA	XM_019197305.1	GO:0005634,GO:0005634,GO:0005634,GO:0005634,GO:0003677,GO:0008289,GO:0003677,GO:0008289,GO:0003677,GO:0008289,GO:0003677,GO:0008289,	K09338|1|0.0e+00|1681.8|nnu:104594858|homeobox-leucine zipper protein	XP_010253680.1	0.00E+00	PREDICTED: homeobox-leucine zipper protein REVOLUTA-like [Nelumbo nucifera]
miR166h-3p	XM_019199545.1	NA	NA	2.5	NA	XM_019199545.1	-	K10875|1|8.5e-19|98.2|psom:113287916|DNA repair and recombination protein RAD54 and RAD54-like protein [EC:3.6.4.-]!K08472|2|6.7e-16|88.6|cam:101495828|mlo protein!K07541|5|5.1e-08|62.4|dct:110096644|phosphatidylinositol glycan, class X	XP_002270582.1	1.90E-271	PREDICTED: uncharacterized protein LOC100251867 [Vitis vinifera]
miR166h-3p	XM_019199546.1	NA	NA	2.5	NA	XM_019199546.1	-	K10875|1|8.1e-19|98.2|psom:113287916|DNA repair and recombination protein RAD54 and RAD54-like protein [EC:3.6.4.-]!K08472|2|6.4e-16|88.6|cam:101495828|mlo protein!K07541|4|4.9e-08|62.4|dct:110096644|phosphatidylinositol glycan, class X	XP_019055091.1	2.6e-310	PREDICTED: uncharacterized protein LOC104607980 isoform X3 [Nelumbo nucifera]
miR166m_2	XM_010249197.2	2.5	NA	NA	NA	XM_010249197.2	GO:0005634,GO:0005634,GO:0005634,GO:0003677,GO:0008289,GO:0003677,GO:0008289,GO:0003677,GO:0008289,	K09338|1|0.0e+00|1498.4|hbr:110638738|homeobox-leucine zipper protein	XP_010247499.1	0.00E+00	PREDICTED: homeobox-leucine zipper protein HOX32-like [Nelumbo nucifera]
miR166m_2	XM_010251237.2	2.5	NA	NA	NA	XM_010251237.2	GO:0005634,GO:0003677,GO:0008289,	K09338|1|0.0e+00|1523.1|nnu:104604509|homeobox-leucine zipper protein	XP_010267183.1	0.00E+00	PREDICTED: homeobox-leucine zipper protein ATHB-15-like [Nelumbo nucifera]
miR166m_2	XM_010251238.2	2.5	NA	NA	NA	XM_010251238.2	GO:0005634,GO:0003677,GO:0008289,	K09338|1|0.0e+00|1523.1|nnu:104604509|homeobox-leucine zipper protein	XP_010267183.1	0.00E+00	PREDICTED: homeobox-leucine zipper protein ATHB-15-like [Nelumbo nucifera]
miR166m_2	XM_010251240.2	2.5	NA	NA	NA	XM_010251240.2	GO:0005634,GO:0003677,GO:0008289,	K09338|1|0.0e+00|1523.1|nnu:104604509|homeobox-leucine zipper protein	XP_010267183.1	0.00E+00	PREDICTED: homeobox-leucine zipper protein ATHB-15-like [Nelumbo nucifera]
miR166m_2	XM_010251241.2	2.5	NA	NA	NA	XM_010251241.2	GO:0005634,GO:0003677,GO:0008289,	K09338|1|0.0e+00|1523.1|nnu:104604509|homeobox-leucine zipper protein	XP_010267183.1	0.00E+00	PREDICTED: homeobox-leucine zipper protein ATHB-15-like [Nelumbo nucifera]
miR166m_2	XM_010251242.2	2.5	NA	NA	NA	XM_010251242.2	GO:0005634,GO:0003677,GO:0008289,	K09338|1|0.0e+00|1523.1|nnu:104604509|homeobox-leucine zipper protein	XP_010267183.1	0.00E+00	PREDICTED: homeobox-leucine zipper protein ATHB-15-like [Nelumbo nucifera]
miR166m_2	XM_010251243.2	2.5	NA	NA	NA	XM_010251243.2	GO:0005634,GO:0003677,GO:0008289,	K09338|1|0.0e+00|1528.8|nnu:104604509|homeobox-leucine zipper protein	XP_010267183.1	0.00E+00	PREDICTED: homeobox-leucine zipper protein ATHB-15-like [Nelumbo nucifera]
miR166m_2	XM_010255378.2	2.5	NA	NA	NA	XM_010255378.2	GO:0005634,GO:0005634,GO:0005634,GO:0005634,GO:0003677,GO:0008289,GO:0003677,GO:0008289,GO:0003677,GO:0008289,GO:0003677,GO:0008289,	K09338|1|0.0e+00|1681.8|nnu:104594858|homeobox-leucine zipper protein	XP_010253680.1	0.00E+00	PREDICTED: homeobox-leucine zipper protein REVOLUTA-like [Nelumbo nucifera]
miR166m_2	XM_010264181.2	3	NA	NA	NA	XM_010264181.2	-	-	XP_010262483.1	4.40E-154	PREDICTED: protein MIZU-KUSSEI 1-like [Nelumbo nucifera]
miR166m_2	XM_010266375.2	2.5	NA	NA	NA	XM_010266375.2	GO:0005634,GO:0005634,GO:0005634,GO:0003677,GO:0008289,GO:0003677,GO:0008289,GO:0003677,GO:0008289,	K09338|1|0.0e+00|1682.5|nnu:104602618|homeobox-leucine zipper protein	XP_010264677.1	0.00E+00	PREDICTED: homeobox-leucine zipper protein REVOLUTA-like [Nelumbo nucifera]
miR166m_2	XM_010266376.2	2.5	NA	NA	NA	XM_010266376.2	GO:0005634,GO:0005634,GO:0005634,GO:0003677,GO:0008289,GO:0003677,GO:0008289,GO:0003677,GO:0008289,	K09338|1|0.0e+00|1682.5|nnu:104602618|homeobox-leucine zipper protein	XP_010264677.1	0.00E+00	PREDICTED: homeobox-leucine zipper protein REVOLUTA-like [Nelumbo nucifera]
miR166m_2	XM_010266377.2	2.5	NA	NA	NA	XM_010266377.2	GO:0005634,GO:0005634,GO:0005634,GO:0003677,GO:0008289,GO:0003677,GO:0008289,GO:0003677,GO:0008289,	K09338|1|0.0e+00|1682.5|nnu:104602618|homeobox-leucine zipper protein	XP_010264677.1	0.00E+00	PREDICTED: homeobox-leucine zipper protein REVOLUTA-like [Nelumbo nucifera]
miR166m_2	XM_010268881.2	2.5	NA	NA	NA	XM_010268881.2	GO:0005634,GO:0003677,GO:0008289,	K09338|1|0.0e+00|1563.5|vvi:100260057|homeobox-leucine zipper protein	XP_002284003.2	0.00E+00	PREDICTED: homeobox-leucine zipper protein ATHB-15 [Vitis vinifera]
miR166m_2	XM_010268882.2	2.5	NA	NA	NA	XM_010268882.2	GO:0005634,GO:0003677,GO:0008289,	K09338|1|0.0e+00|1563.5|vvi:100260057|homeobox-leucine zipper protein	XP_002284003.2	0.00E+00	PREDICTED: homeobox-leucine zipper protein ATHB-15 [Vitis vinifera]
miR166m_2	XM_010276573.2	3	NA	NA	NA	XM_010276573.2	GO:0004553,GO:0004553,GO:0005975,GO:0005975,	K19892|1|2.0e-69|266.2|dct:110102174|glucan endo-1,3-beta-glucosidase 4 [EC:3.2.1.39]!K19891|2|1.1e-67|260.4|smo:SELMODRAFT_442025|glucan endo-1,3-beta-glucosidase 1/2/3 [EC:3.2.1.39]	XP_010279618.1	1.20E-192	PREDICTED: glucan endo-1,3-beta-glucosidase 14-like isoform X2 [Nelumbo nucifera]
miR166m_2	XM_019197305.1	2.5	NA	NA	NA	XM_019197305.1	GO:0005634,GO:0005634,GO:0005634,GO:0005634,GO:0003677,GO:0008289,GO:0003677,GO:0008289,GO:0003677,GO:0008289,GO:0003677,GO:0008289,	K09338|1|0.0e+00|1681.8|nnu:104594858|homeobox-leucine zipper protein	XP_010253680.1	0.00E+00	PREDICTED: homeobox-leucine zipper protein REVOLUTA-like [Nelumbo nucifera]
miR166u	XM_010248316.2	3.5	NA	NA	NA	XM_010248316.2	-	-	XP_010246618.1	5.30E-200	PREDICTED: F-box protein At4g18380-like [Nelumbo nucifera]
miR166u	XM_010248317.2	3.5	NA	NA	NA	XM_010248317.2	-	-	XP_010246618.1	5.40E-200	PREDICTED: F-box protein At4g18380-like [Nelumbo nucifera]
miR166u	XM_010248318.2	3.5	NA	NA	NA	XM_010248318.2	-	-	XP_010246618.1	5.20E-200	PREDICTED: F-box protein At4g18380-like [Nelumbo nucifera]
miR166u	XM_010248319.2	3.5	NA	NA	NA	XM_010248319.2	-	-	XP_010246618.1	5.10E-200	PREDICTED: F-box protein At4g18380-like [Nelumbo nucifera]
miR166u	XM_019200051.1	3.5	NA	NA	NA	XM_019200051.1	GO:0043531,GO:0043531,GO:0043531,GO:0043531,GO:0043531,	K19613|1|5.6e-191|671.4|nnu:104611031|leucine-rich repeat protein SHOC2!K15078|2|2.3e-160|569.7|dzi:111312497|structure-specific endonuclease subunit SLX1 [EC:3.6.1.-]	XP_019055596.1	0.00E+00	PREDICTED: disease resistance protein RGA2-like isoform X1 [Nelumbo nucifera]
miR166u	XM_019200052.1	3.5	NA	NA	NA	XM_019200052.1	GO:0043531,GO:0043531,GO:0043531,GO:0043531,GO:0043531,	K19613|1|5.5e-191|671.4|nnu:104611031|leucine-rich repeat protein SHOC2!K15078|2|2.2e-160|569.7|dzi:111312497|structure-specific endonuclease subunit SLX1 [EC:3.6.1.-]	XP_019055596.1	0.00E+00	PREDICTED: disease resistance protein RGA2-like isoform X1 [Nelumbo nucifera]
miR166u	XM_019200053.1	3.5	NA	NA	NA	XM_019200053.1	GO:0043531,GO:0043531,GO:0043531,GO:0043531,GO:0043531,	K19613|1|4.5e-177|625.2|nnu:104611031|leucine-rich repeat protein SHOC2!K15078|2|7.3e-159|564.7|mesc:110622543|structure-specific endonuclease subunit SLX1 [EC:3.6.1.-]	XP_019055598.1	0.00E+00	PREDICTED: disease resistance protein RGA2-like isoform X2 [Nelumbo nucifera]
miR167b-3p_4	XM_010256944.2	NA	NA	2.5	NA	XM_010256944.2	GO:0016021,GO:0016021,	K14780|1|1.4e-80|303.5|dcr:108220614|ATP-dependent RNA helicase DHX37/DHR1 [EC:3.6.4.13]!K03509|2|1.2e-39|167.5|zma:103640146|DNA polymerase eta [EC:2.7.7.7]!K08176|3|9.7e-10|68.2|mdm:103410018|MFS transporter, PHS family, inorganic phosphate transporter	XP_010276911.1	2.80E-257	PREDICTED: uncharacterized protein LOC104611526 [Nelumbo nucifera]
miR167d_1	XM_010268694.2	3	NA	NA	NA	XM_010268694.2	GO:0016021,GO:0016021,GO:0015299,GO:0015299,	-	XP_010262180.1	3.60E-292	PREDICTED: K(+) efflux antiporter 4-like isoform X1 [Nelumbo nucifera]
miR167d_1	XM_010268695.2	3	NA	NA	NA	XM_010268695.2	GO:0016021,GO:0016021,GO:0016021,GO:0016021,GO:0015299,GO:0015299,GO:0015299,GO:0015299,	-	XP_010266997.1	8.60E-307	PREDICTED: K(+) efflux antiporter 4-like isoform X2 [Nelumbo nucifera]
miR167h_1	XR_735421.1	2.5	NA	NA	NA	XR_735421.1	-	-	-	-	-
miR167i	XR_735421.1	2.5	NA	NA	NA	XR_735421.1	-	-	-	-	-
miR168	XM_010266208.2	3.5	NA	NA	NA	XM_010266208.2	-	K10268|1|0.0e+00|1077.0|nnu:104597246|F-box and leucine-rich repeat protein 2/20	XP_010257003.1	0.00E+00	PREDICTED: F-box/LRR-repeat protein 3-like isoform X1 [Nelumbo nucifera]
miR168	XM_010266209.2	3.5	NA	NA	NA	XM_010266209.2	-	K10268|1|2.3e-264|914.1|nnu:104597246|F-box and leucine-rich repeat protein 2/20	XP_010264510.1	0.00E+00	PREDICTED: F-box/LRR-repeat protein 3-like isoform X1 [Nelumbo nucifera]
miR168	XM_010272427.2	3	NA	NA	NA	XM_010272427.2	GO:0003743,GO:0003676,GO:0031047,GO:0031047,	K11593|1|0.0e+00|1841.6|dzi:111289301|eukaryotic translation initiation factor 2C	OVA14269.1	0.00E+00	Argonaute/Dicer protein [Macleaya cordata]
miR168	XM_010272429.2	3	NA	NA	NA	XM_010272429.2	GO:0003743,GO:0003676,GO:0031047,GO:0031047,	K11593|1|0.0e+00|1835.1|dzi:111289301|eukaryotic translation initiation factor 2C	OVA14269.1	0.00E+00	Argonaute/Dicer protein [Macleaya cordata]
miR168-3p	XM_010248438.2	4	NA	2	NA	XM_010248438.2	GO:0005829,GO:0005737,GO:0005737,GO:0016779,GO:0016783,GO:0000049,GO:0016779,GO:0000049,GO:0016779,GO:0000049,GO:0010311,GO:0032447,GO:0002143,GO:0032447,GO:0034227,GO:0002098,GO:0032447,GO:0034227,GO:0002098,	K14169|1|5.9e-275|949.1|nnu:104589953|cytoplasmic tRNA 2-thiolation protein 2	XP_010246740.1	3.10E-274	PREDICTED: cytoplasmic tRNA 2-thiolation protein 2 isoform X1 [Nelumbo nucifera]
miR168-3p	XM_010248439.2	4	NA	2	NA	XM_010248439.2	GO:0005829,GO:0005737,GO:0005737,GO:0016779,GO:0016783,GO:0000049,GO:0016779,GO:0000049,GO:0016779,GO:0000049,GO:0010311,GO:0032447,GO:0002143,GO:0032447,GO:0034227,GO:0002098,GO:0032447,GO:0034227,GO:0002098,	K14169|1|3.8e-266|919.8|nnu:104589953|cytoplasmic tRNA 2-thiolation protein 2	XP_010246741.1	7.50E-268	PREDICTED: cytoplasmic tRNA 2-thiolation protein 2 isoform X2 [Nelumbo nucifera]
miR168-3p	XM_019198407.1	NA	NA	2.5	NA	XM_019198407.1	GO:0006397,GO:0006397,GO:0006397,	K13171|1|0.0e+00|1738.4|nnu:104601100|serine/arginine repetitive matrix protein 1	XP_019053952.1	0.00E+00	PREDICTED: serine/arginine repetitive matrix protein 1-like [Nelumbo nucifera]
miR168-3p	XR_002022873.1	NA	NA	2.5	NA	XR_002022873.1	GO:0006397,GO:0006397,GO:0006397,	K13171|1|0.0e+00|1738.4|nnu:104601100|serine/arginine repetitive matrix protein 1	XP_019053952.1	0.00E+00	PREDICTED: serine/arginine repetitive matrix protein 1-like [Nelumbo nucifera]
miR168-3p	XR_002022874.1	NA	NA	2.5	NA	XR_002022874.1	GO:0006397,GO:0006397,GO:0006397,	K13171|1|0.0e+00|1738.4|nnu:104601100|serine/arginine repetitive matrix protein 1	XP_019053952.1	0.00E+00	PREDICTED: serine/arginine repetitive matrix protein 1-like [Nelumbo nucifera]
miR168-3p	XR_002022875.1	NA	NA	2.5	NA	XR_002022875.1	GO:0006397,GO:0006397,GO:0006397,	K13171|1|0.0e+00|1738.4|nnu:104601100|serine/arginine repetitive matrix protein 1	XP_019053952.1	0.00E+00	PREDICTED: serine/arginine repetitive matrix protein 1-like [Nelumbo nucifera]
miR168-3p	XR_002022876.1	NA	NA	2.5	NA	XR_002022876.1	GO:0006397,GO:0006397,GO:0006397,	K13171|1|0.0e+00|1738.4|nnu:104601100|serine/arginine repetitive matrix protein 1	XP_019053952.1	0.00E+00	PREDICTED: serine/arginine repetitive matrix protein 1-like [Nelumbo nucifera]
miR168-3p	XR_002022877.1	NA	NA	2.5	NA	XR_002022877.1	GO:0006397,GO:0006397,GO:0006397,	K13171|1|0.0e+00|1729.1|nnu:104601100|serine/arginine repetitive matrix protein 1	XP_019053952.1	0.00E+00	PREDICTED: serine/arginine repetitive matrix protein 1-like [Nelumbo nucifera]
miR168a-5p	XM_010256021.2	NA	NA	2.5	NA	XM_010256021.2	GO:0016021,GO:0016021,GO:0020037,GO:0005506,GO:0004497,GO:0016705,GO:0020037,GO:0005506,GO:0004497,GO:0016705,	K15639|1|0.0e+00|1090.1|nnu:104595327|PHYB activation tagged suppressor 1 [EC:1.14.-.-]	XP_010254323.1	0.00E+00	PREDICTED: cytochrome P450 734A1-like [Nelumbo nucifera]
miR168a-5p	XM_010266208.2	NA	NA	2.5	NA	XM_010266208.2	-	K10268|1|0.0e+00|1077.0|nnu:104597246|F-box and leucine-rich repeat protein 2/20	XP_010257003.1	0.00E+00	PREDICTED: F-box/LRR-repeat protein 3-like isoform X1 [Nelumbo nucifera]
miR168a-5p	XM_010266209.2	NA	NA	2.5	NA	XM_010266209.2	-	K10268|1|2.3e-264|914.1|nnu:104597246|F-box and leucine-rich repeat protein 2/20	XP_010264510.1	0.00E+00	PREDICTED: F-box/LRR-repeat protein 3-like isoform X1 [Nelumbo nucifera]
miR168a-5p	XM_010272427.2	3	NA	2	NA	XM_010272427.2	GO:0003743,GO:0003676,GO:0031047,GO:0031047,	K11593|1|0.0e+00|1841.6|dzi:111289301|eukaryotic translation initiation factor 2C	OVA14269.1	0.00E+00	Argonaute/Dicer protein [Macleaya cordata]
miR168a-5p	XM_010272429.2	3	NA	2	NA	XM_010272429.2	GO:0003743,GO:0003676,GO:0031047,GO:0031047,	K11593|1|0.0e+00|1835.1|dzi:111289301|eukaryotic translation initiation factor 2C	OVA14269.1	0.00E+00	Argonaute/Dicer protein [Macleaya cordata]
miR168b_1	XM_010246926.2	3.5	NA	1.8	NA	XM_010246926.2	GO:0005737,GO:0005737,GO:0033819,GO:0033819,GO:0006464,GO:0009107,GO:0006464,GO:0009107,	K03801|1|4.3e-139|498.0|nnu:104588822|lipoyl(octanoyl) transferase [EC:2.3.1.181]	XP_010245228.1	2.30E-138	PREDICTED: octanoyltransferase isoform X1 [Nelumbo nucifera]
miR168b_1	XM_010246935.2	3.5	NA	1.8	NA	XM_010246935.2	GO:0005737,GO:0005737,GO:0033819,GO:0033819,GO:0006464,GO:0009107,GO:0006464,GO:0009107,	K03801|1|5.4e-135|484.6|nnu:104588822|lipoyl(octanoyl) transferase [EC:2.3.1.181]	XP_010245228.1	2.90E-134	PREDICTED: octanoyltransferase isoform X1 [Nelumbo nucifera]
miR168b_1	XM_010246944.2	3.5	NA	1.8	NA	XM_010246944.2	GO:0005737,GO:0005737,GO:0033819,GO:0033819,GO:0006464,GO:0009107,GO:0006464,GO:0009107,	K03801|1|3.3e-135|485.0|nnu:104588822|lipoyl(octanoyl) transferase [EC:2.3.1.181]	XP_010245228.1	1.80E-134	PREDICTED: octanoyltransferase isoform X1 [Nelumbo nucifera]
miR168b_1	XM_010246949.2	3.5	NA	1.8	NA	XM_010246949.2	GO:0005737,GO:0005737,GO:0033819,GO:0033819,GO:0006464,GO:0009107,GO:0006464,GO:0009107,	K03801|1|3.9e-135|484.6|nnu:104588822|lipoyl(octanoyl) transferase [EC:2.3.1.181]	XP_010245228.1	2.10E-134	PREDICTED: octanoyltransferase isoform X1 [Nelumbo nucifera]
miR168b_1	XM_010249501.1	4	NA	2.5	NA	XM_010249501.1	GO:0016021,GO:0016021,GO:0016874,GO:0016874,	K15707|1|2.2e-118|427.9|nnu:104590756|RING finger protein 170 [EC:2.3.2.27]	XP_010247803.1	1.20E-117	PREDICTED: E3 ubiquitin-protein ligase RNF170-like [Nelumbo nucifera]
miR168b_1	XM_010256021.2	NA	NA	2.2	NA	XM_010256021.2	GO:0016021,GO:0016021,GO:0020037,GO:0005506,GO:0004497,GO:0016705,GO:0020037,GO:0005506,GO:0004497,GO:0016705,	K15639|1|0.0e+00|1090.1|nnu:104595327|PHYB activation tagged suppressor 1 [EC:1.14.-.-]	XP_010254323.1	0.00E+00	PREDICTED: cytochrome P450 734A1-like [Nelumbo nucifera]
miR168b_1	XM_010266208.2	3.5	NA	2.2	NA	XM_010266208.2	-	K10268|1|0.0e+00|1077.0|nnu:104597246|F-box and leucine-rich repeat protein 2/20	XP_010257003.1	0.00E+00	PREDICTED: F-box/LRR-repeat protein 3-like isoform X1 [Nelumbo nucifera]
miR168b_1	XM_010266209.2	3.5	NA	2.2	NA	XM_010266209.2	-	K10268|1|2.3e-264|914.1|nnu:104597246|F-box and leucine-rich repeat protein 2/20	XP_010264510.1	0.00E+00	PREDICTED: F-box/LRR-repeat protein 3-like isoform X1 [Nelumbo nucifera]
miR168b_1	XM_010267577.2	NA	NA	2.5	NA	XM_010267577.2	GO:0005524,GO:0004672,GO:0005524,GO:0004672,GO:0005524,GO:0004672,GO:0005524,GO:0004672,GO:0005524,GO:0004672,	K08853|1|0.0e+00|1431.8|nnu:104603524|AP2-associated kinase [EC:2.7.11.1]	XP_010265879.1	0.00E+00	PREDICTED: probable serine/threonine-protein kinase DDB_G0280111 isoform X1 [Nelumbo nucifera]
miR168b_1	XM_010267578.2	NA	NA	2.5	NA	XM_010267578.2	GO:0005524,GO:0004672,GO:0005524,GO:0004672,GO:0005524,GO:0004672,GO:0005524,GO:0004672,GO:0005524,GO:0004672,	K08853|1|0.0e+00|1431.8|nnu:104603524|AP2-associated kinase [EC:2.7.11.1]	XP_010265879.1	0.00E+00	PREDICTED: probable serine/threonine-protein kinase DDB_G0280111 isoform X1 [Nelumbo nucifera]
miR168b_1	XM_010267579.2	NA	NA	2.5	NA	XM_010267579.2	GO:0005524,GO:0004672,GO:0005524,GO:0004672,GO:0005524,GO:0004672,GO:0005524,GO:0004672,GO:0005524,GO:0004672,	K08853|1|0.0e+00|1425.6|nnu:104603524|AP2-associated kinase [EC:2.7.11.1]	XP_010265881.1	0.00E+00	PREDICTED: probable serine/threonine-protein kinase DDB_G0280111 isoform X2 [Nelumbo nucifera]
miR168b_1	XM_010267726.2	NA	NA	2.5	NA	XM_010267726.2	GO:0016491,GO:0008270,	K00083|1|3.3e-181|637.5|vvi:100262607|cinnamyl-alcohol dehydrogenase [EC:1.1.1.195]	XP_002269356.2	1.80E-180	PREDICTED: probable cinnamyl alcohol dehydrogenase 6 [Vitis vinifera]
miR168b_1	XM_010272427.2	3	NA	2	NA	XM_010272427.2	GO:0003743,GO:0003676,GO:0031047,GO:0031047,	K11593|1|0.0e+00|1841.6|dzi:111289301|eukaryotic translation initiation factor 2C	OVA14269.1	0.00E+00	Argonaute/Dicer protein [Macleaya cordata]
miR168b_1	XM_010272429.2	3	NA	2	NA	XM_010272429.2	GO:0003743,GO:0003676,GO:0031047,GO:0031047,	K11593|1|0.0e+00|1835.1|dzi:111289301|eukaryotic translation initiation factor 2C	OVA14269.1	0.00E+00	Argonaute/Dicer protein [Macleaya cordata]
miR169a-5p	XM_010244027.2	3.5	NA	NA	NA	XM_010244027.2	-	-	XP_010242329.1	1.60E-276	PREDICTED: uncharacterized protein LOC104586716 [Nelumbo nucifera]
miR169a-5p	XM_010263673.2	2.5	NA	NA	NA	XM_010263673.2	GO:0016602,GO:0016602,GO:0016602,GO:0003677,GO:0003700,GO:0003677,GO:0003700,GO:0003677,GO:0003700,	K08064|1|1.4e-194|682.2|nnu:104600617|nuclear transcription factor Y, alpha	XP_010261975.1	7.30E-194	PREDICTED: nuclear transcription factor Y subunit A-3-like isoform X1 [Nelumbo nucifera]
miR169a-5p	XM_010263675.2	2.5	NA	NA	NA	XM_010263675.2	GO:0016602,GO:0016602,GO:0016602,GO:0003677,GO:0003700,GO:0003677,GO:0003700,GO:0003677,GO:0003700,	K08064|1|7.6e-134|480.7|nnu:104600617|nuclear transcription factor Y, alpha	XP_010261977.1	1.80E-136	PREDICTED: nuclear transcription factor Y subunit A-4-like isoform X2 [Nelumbo nucifera]
miR169a-5p	XM_010273921.2	3.5	NA	NA	NA	XM_010273921.2	GO:0016021,GO:0003876,GO:0032264,	K01490|1|0.0e+00|1166.4|hbr:110648535|AMP deaminase [EC:3.5.4.6]	OVA12017.1	0.00E+00	Adenosine/AMP deaminase domain [Macleaya cordata]
miR169a-5p	XM_010275657.2	2.5	NA	NA	NA	XM_010275657.2	GO:0016602,GO:0016602,GO:0003677,GO:0003700,GO:0003677,GO:0003700,	K08064|1|8.9e-170|599.7|nnu:104609359|nuclear transcription factor Y, alpha	XP_010273959.1	4.70E-169	PREDICTED: nuclear transcription factor Y subunit A-3-like [Nelumbo nucifera]
miR169a-5p	XM_010275658.2	2.5	NA	NA	NA	XM_010275658.2	GO:0016602,GO:0016602,GO:0003677,GO:0003700,GO:0003677,GO:0003700,	K08064|1|1.1e-169|599.7|nnu:104609359|nuclear transcription factor Y, alpha	XP_010273959.1	5.80E-169	PREDICTED: nuclear transcription factor Y subunit A-3-like [Nelumbo nucifera]
miR169b-3p	XM_010244919.2	2.5	NA	NA	NA	XM_010244919.2	GO:0016746,GO:0008152,	K00627|1|0.0e+00|1228.8|nnu:104587351|pyruvate dehydrogenase E2 component (dihydrolipoamide acetyltransferase) [EC:2.3.1.12]	XP_010243221.1	0.00E+00	PREDICTED: dihydrolipoyllysine-residue acetyltransferase component 1 of pyruvate dehydrogenase complex, mitochondrial [Nelumbo nucifera]
miR169b-3p	XM_019196484.1	3.5	NA	NA	NA	XM_019196484.1	GO:0005634,GO:0005634,GO:0005634,GO:0003677,GO:0003677,GO:0003677,GO:0009734,GO:0006355,GO:0006351,GO:0009734,GO:0006355,GO:0006351,GO:0009734,GO:0006355,GO:0006351,	K14486|1|2.2e-143|512.3|aof:109830243|auxin response factor	XP_019052029.1	0.00E+00	PREDICTED: auxin response factor 23-like [Nelumbo nucifera]
miR169b-5p	XM_010263673.2	3	NA	NA	NA	XM_010263673.2	GO:0016602,GO:0016602,GO:0016602,GO:0003677,GO:0003700,GO:0003677,GO:0003700,GO:0003677,GO:0003700,	K08064|1|1.4e-194|682.2|nnu:104600617|nuclear transcription factor Y, alpha	XP_010261975.1	7.30E-194	PREDICTED: nuclear transcription factor Y subunit A-3-like isoform X1 [Nelumbo nucifera]
miR169b-5p	XM_010263675.2	3	NA	NA	NA	XM_010263675.2	GO:0016602,GO:0016602,GO:0016602,GO:0003677,GO:0003700,GO:0003677,GO:0003700,GO:0003677,GO:0003700,	K08064|1|7.6e-134|480.7|nnu:104600617|nuclear transcription factor Y, alpha	XP_010261977.1	1.80E-136	PREDICTED: nuclear transcription factor Y subunit A-4-like isoform X2 [Nelumbo nucifera]
miR169b-5p	XM_010275657.2	3	NA	NA	NA	XM_010275657.2	GO:0016602,GO:0016602,GO:0003677,GO:0003700,GO:0003677,GO:0003700,	K08064|1|8.9e-170|599.7|nnu:104609359|nuclear transcription factor Y, alpha	XP_010273959.1	4.70E-169	PREDICTED: nuclear transcription factor Y subunit A-3-like [Nelumbo nucifera]
miR169b-5p	XM_010275658.2	3	NA	NA	NA	XM_010275658.2	GO:0016602,GO:0016602,GO:0003677,GO:0003700,GO:0003677,GO:0003700,	K08064|1|1.1e-169|599.7|nnu:104609359|nuclear transcription factor Y, alpha	XP_010273959.1	5.80E-169	PREDICTED: nuclear transcription factor Y subunit A-3-like [Nelumbo nucifera]
miR169c-3p_3	XM_010243920.2	3	NA	NA	NA	XM_010243920.2	GO:0016021,GO:0016021,GO:0016021,GO:0016021,GO:0005524,GO:0004672,GO:0005524,GO:0004672,GO:0005524,GO:0004672,GO:0005524,GO:0004672,	K04733|1|3.2e-275|951.0|tcc:18596152|interleukin-1 receptor-associated kinase 4 [EC:2.7.11.1]	XP_010242222.1	0.00E+00	PREDICTED: receptor-like serine/threonine-protein kinase ALE2 [Nelumbo nucifera]
miR169c-3p_3	XM_010249865.2	3.5	NA	NA	NA	XM_010249865.2	GO:0003677,GO:0003910,GO:0006310,GO:0006281,	K10747|1|0.0e+00|1735.3|nnu:104591070|DNA ligase 1 [EC:6.5.1.1 6.5.1.6 6.5.1.7]	XP_010248167.1	0.00E+00	PREDICTED: DNA ligase 6-like [Nelumbo nucifera]
miR169c-3p_3	XR_734214.2	3.5	NA	NA	NA	XR_734214.2	GO:0003677,GO:0003910,GO:0006310,GO:0006281,	K10747|1|0.0e+00|1526.5|nnu:104591070|DNA ligase 1 [EC:6.5.1.1 6.5.1.6 6.5.1.7]	XP_010248167.1	0.00E+00	PREDICTED: DNA ligase 6-like [Nelumbo nucifera]
miR169e_3	XM_010244027.2	3	NA	NA	NA	XM_010244027.2	-	-	XP_010242329.1	1.60E-276	PREDICTED: uncharacterized protein LOC104586716 [Nelumbo nucifera]
miR169e_3	XM_010263673.2	3	NA	NA	NA	XM_010263673.2	GO:0016602,GO:0016602,GO:0016602,GO:0003677,GO:0003700,GO:0003677,GO:0003700,GO:0003677,GO:0003700,	K08064|1|1.4e-194|682.2|nnu:104600617|nuclear transcription factor Y, alpha	XP_010261975.1	7.30E-194	PREDICTED: nuclear transcription factor Y subunit A-3-like isoform X1 [Nelumbo nucifera]
miR169e_3	XM_010263675.2	3	NA	NA	NA	XM_010263675.2	GO:0016602,GO:0016602,GO:0016602,GO:0003677,GO:0003700,GO:0003677,GO:0003700,GO:0003677,GO:0003700,	K08064|1|7.6e-134|480.7|nnu:104600617|nuclear transcription factor Y, alpha	XP_010261977.1	1.80E-136	PREDICTED: nuclear transcription factor Y subunit A-4-like isoform X2 [Nelumbo nucifera]
miR169e_3	XM_010273921.2	3	NA	NA	NA	XM_010273921.2	GO:0016021,GO:0003876,GO:0032264,	K01490|1|0.0e+00|1166.4|hbr:110648535|AMP deaminase [EC:3.5.4.6]	OVA12017.1	0.00E+00	Adenosine/AMP deaminase domain [Macleaya cordata]
miR169e_3	XM_010275657.2	3	NA	NA	NA	XM_010275657.2	GO:0016602,GO:0016602,GO:0003677,GO:0003700,GO:0003677,GO:0003700,	K08064|1|8.9e-170|599.7|nnu:104609359|nuclear transcription factor Y, alpha	XP_010273959.1	4.70E-169	PREDICTED: nuclear transcription factor Y subunit A-3-like [Nelumbo nucifera]
miR169e_3	XM_010275658.2	3	NA	NA	NA	XM_010275658.2	GO:0016602,GO:0016602,GO:0003677,GO:0003700,GO:0003677,GO:0003700,	K08064|1|1.1e-169|599.7|nnu:104609359|nuclear transcription factor Y, alpha	XP_010273959.1	5.80E-169	PREDICTED: nuclear transcription factor Y subunit A-3-like [Nelumbo nucifera]
miR169f.1	XM_010244027.2	3	NA	NA	NA	XM_010244027.2	-	-	XP_010242329.1	1.60E-276	PREDICTED: uncharacterized protein LOC104586716 [Nelumbo nucifera]
miR169f.1	XM_010263673.2	3	NA	NA	NA	XM_010263673.2	GO:0016602,GO:0016602,GO:0016602,GO:0003677,GO:0003700,GO:0003677,GO:0003700,GO:0003677,GO:0003700,	K08064|1|1.4e-194|682.2|nnu:104600617|nuclear transcription factor Y, alpha	XP_010261975.1	7.30E-194	PREDICTED: nuclear transcription factor Y subunit A-3-like isoform X1 [Nelumbo nucifera]
miR169f.1	XM_010263675.2	3	NA	NA	NA	XM_010263675.2	GO:0016602,GO:0016602,GO:0016602,GO:0003677,GO:0003700,GO:0003677,GO:0003700,GO:0003677,GO:0003700,	K08064|1|7.6e-134|480.7|nnu:104600617|nuclear transcription factor Y, alpha	XP_010261977.1	1.80E-136	PREDICTED: nuclear transcription factor Y subunit A-4-like isoform X2 [Nelumbo nucifera]
miR169f.1	XM_010264738.1	3	NA	NA	NA	XM_010264738.1	GO:0016602,GO:0016602,GO:0016602,GO:0016602,GO:0016602,GO:0003677,GO:0003700,GO:0003677,GO:0003700,GO:0003677,GO:0003700,GO:0003677,GO:0003700,GO:0003677,GO:0003700,	K08064|1|7.7e-190|666.4|nnu:104601425|nuclear transcription factor Y, alpha	XP_010263040.1	4.10E-189	PREDICTED: nuclear transcription factor Y subunit A-10-like isoform X1 [Nelumbo nucifera]
miR169f.1	XM_010264739.2	3	NA	NA	NA	XM_010264739.2	GO:0016602,GO:0016602,GO:0016602,GO:0016602,GO:0016602,GO:0003677,GO:0003700,GO:0003677,GO:0003700,GO:0003677,GO:0003700,GO:0003677,GO:0003700,GO:0003677,GO:0003700,	K08064|1|7.5e-190|666.4|nnu:104601425|nuclear transcription factor Y, alpha	XP_010263040.1	4.00E-189	PREDICTED: nuclear transcription factor Y subunit A-10-like isoform X1 [Nelumbo nucifera]
miR169f.1	XM_010264740.2	3	NA	NA	NA	XM_010264740.2	GO:0016602,GO:0016602,GO:0016602,GO:0016602,GO:0016602,GO:0003677,GO:0003700,GO:0003677,GO:0003700,GO:0003677,GO:0003700,GO:0003677,GO:0003700,GO:0003677,GO:0003700,	K08064|1|6.9e-190|666.4|nnu:104601425|nuclear transcription factor Y, alpha	XP_010263040.1	3.70E-189	PREDICTED: nuclear transcription factor Y subunit A-10-like isoform X1 [Nelumbo nucifera]
miR169f.1	XM_010264743.2	3	NA	NA	NA	XM_010264743.2	GO:0016602,GO:0016602,GO:0016602,GO:0016602,GO:0016602,GO:0003677,GO:0003700,GO:0003677,GO:0003700,GO:0003677,GO:0003700,GO:0003677,GO:0003700,GO:0003677,GO:0003700,	K08064|1|6.6e-190|666.4|nnu:104601425|nuclear transcription factor Y, alpha	XP_010263040.1	3.50E-189	PREDICTED: nuclear transcription factor Y subunit A-10-like isoform X1 [Nelumbo nucifera]
miR169f.1	XM_010264744.2	3	NA	NA	NA	XM_010264744.2	GO:0016602,GO:0016602,GO:0016602,GO:0016602,GO:0016602,GO:0003677,GO:0003700,GO:0003677,GO:0003700,GO:0003677,GO:0003700,GO:0003677,GO:0003700,GO:0003677,GO:0003700,	K08064|1|1.9e-185|651.7|nnu:104601425|nuclear transcription factor Y, alpha	XP_010263046.1	1.90E-186	PREDICTED: nuclear transcription factor Y subunit A-10-like isoform X2 [Nelumbo nucifera]
miR169f.1	XM_010273921.2	3	NA	NA	NA	XM_010273921.2	GO:0016021,GO:0003876,GO:0032264,	K01490|1|0.0e+00|1166.4|hbr:110648535|AMP deaminase [EC:3.5.4.6]	OVA12017.1	0.00E+00	Adenosine/AMP deaminase domain [Macleaya cordata]
miR169f.1	XM_010275657.2	3	NA	NA	NA	XM_010275657.2	GO:0016602,GO:0016602,GO:0003677,GO:0003700,GO:0003677,GO:0003700,	K08064|1|8.9e-170|599.7|nnu:104609359|nuclear transcription factor Y, alpha	XP_010273959.1	4.70E-169	PREDICTED: nuclear transcription factor Y subunit A-3-like [Nelumbo nucifera]
miR169f.1	XM_010275658.2	3	NA	NA	NA	XM_010275658.2	GO:0016602,GO:0016602,GO:0003677,GO:0003700,GO:0003677,GO:0003700,	K08064|1|1.1e-169|599.7|nnu:104609359|nuclear transcription factor Y, alpha	XP_010273959.1	5.80E-169	PREDICTED: nuclear transcription factor Y subunit A-3-like [Nelumbo nucifera]
miR169h_2	XM_010244027.2	3.5	NA	NA	NA	XM_010244027.2	-	-	XP_010242329.1	1.60E-276	PREDICTED: uncharacterized protein LOC104586716 [Nelumbo nucifera]
miR169h_2	XM_010258908.2	3	NA	NA	NA	XM_010258908.2	GO:0016602,GO:0016602,GO:0016602,GO:0003677,GO:0003700,GO:0003700,GO:0003677,GO:0003700,GO:0003677,GO:0003700,	K08064|1|4.7e-208|726.9|nnu:104597408|nuclear transcription factor Y, alpha	XP_010257210.1	2.50E-207	PREDICTED: nuclear transcription factor Y subunit A-7-like isoform X1 [Nelumbo nucifera]
miR169h_2	XM_010258909.2	3	NA	NA	NA	XM_010258909.2	GO:0016602,GO:0016602,GO:0003700,GO:0003677,GO:0003700,GO:0003677,GO:0003700,	K08064|1|7.8e-109|397.1|nnu:104597408|nuclear transcription factor Y, alpha	XP_010257211.1	7.40E-174	PREDICTED: nuclear transcription factor Y subunit A-1-like isoform X2 [Nelumbo nucifera]
miR169h_2	XM_010263673.2	3.5	NA	NA	NA	XM_010263673.2	GO:0016602,GO:0016602,GO:0016602,GO:0003677,GO:0003700,GO:0003677,GO:0003700,GO:0003677,GO:0003700,	K08064|1|1.4e-194|682.2|nnu:104600617|nuclear transcription factor Y, alpha	XP_010261975.1	7.30E-194	PREDICTED: nuclear transcription factor Y subunit A-3-like isoform X1 [Nelumbo nucifera]
miR169h_2	XM_010263675.2	3.5	NA	NA	NA	XM_010263675.2	GO:0016602,GO:0016602,GO:0016602,GO:0003677,GO:0003700,GO:0003677,GO:0003700,GO:0003677,GO:0003700,	K08064|1|7.6e-134|480.7|nnu:104600617|nuclear transcription factor Y, alpha	XP_010261977.1	1.80E-136	PREDICTED: nuclear transcription factor Y subunit A-4-like isoform X2 [Nelumbo nucifera]
miR169h_2	XM_010264738.1	3.5	NA	NA	NA	XM_010264738.1	GO:0016602,GO:0016602,GO:0016602,GO:0016602,GO:0016602,GO:0003677,GO:0003700,GO:0003677,GO:0003700,GO:0003677,GO:0003700,GO:0003677,GO:0003700,GO:0003677,GO:0003700,	K08064|1|7.7e-190|666.4|nnu:104601425|nuclear transcription factor Y, alpha	XP_010263040.1	4.10E-189	PREDICTED: nuclear transcription factor Y subunit A-10-like isoform X1 [Nelumbo nucifera]
miR169h_2	XM_010264739.2	3.5	NA	NA	NA	XM_010264739.2	GO:0016602,GO:0016602,GO:0016602,GO:0016602,GO:0016602,GO:0003677,GO:0003700,GO:0003677,GO:0003700,GO:0003677,GO:0003700,GO:0003677,GO:0003700,GO:0003677,GO:0003700,	K08064|1|7.5e-190|666.4|nnu:104601425|nuclear transcription factor Y, alpha	XP_010263040.1	4.00E-189	PREDICTED: nuclear transcription factor Y subunit A-10-like isoform X1 [Nelumbo nucifera]
miR169h_2	XM_010264740.2	3.5	NA	NA	NA	XM_010264740.2	GO:0016602,GO:0016602,GO:0016602,GO:0016602,GO:0016602,GO:0003677,GO:0003700,GO:0003677,GO:0003700,GO:0003677,GO:0003700,GO:0003677,GO:0003700,GO:0003677,GO:0003700,	K08064|1|6.9e-190|666.4|nnu:104601425|nuclear transcription factor Y, alpha	XP_010263040.1	3.70E-189	PREDICTED: nuclear transcription factor Y subunit A-10-like isoform X1 [Nelumbo nucifera]
miR169h_2	XM_010264743.2	3.5	NA	NA	NA	XM_010264743.2	GO:0016602,GO:0016602,GO:0016602,GO:0016602,GO:0016602,GO:0003677,GO:0003700,GO:0003677,GO:0003700,GO:0003677,GO:0003700,GO:0003677,GO:0003700,GO:0003677,GO:0003700,	K08064|1|6.6e-190|666.4|nnu:104601425|nuclear transcription factor Y, alpha	XP_010263040.1	3.50E-189	PREDICTED: nuclear transcription factor Y subunit A-10-like isoform X1 [Nelumbo nucifera]
miR169h_2	XM_010264744.2	3.5	NA	NA	NA	XM_010264744.2	GO:0016602,GO:0016602,GO:0016602,GO:0016602,GO:0016602,GO:0003677,GO:0003700,GO:0003677,GO:0003700,GO:0003677,GO:0003700,GO:0003677,GO:0003700,GO:0003677,GO:0003700,	K08064|1|1.9e-185|651.7|nnu:104601425|nuclear transcription factor Y, alpha	XP_010263046.1	1.90E-186	PREDICTED: nuclear transcription factor Y subunit A-10-like isoform X2 [Nelumbo nucifera]
miR169h_2	XM_010273921.2	3.5	NA	NA	NA	XM_010273921.2	GO:0016021,GO:0003876,GO:0032264,	K01490|1|0.0e+00|1166.4|hbr:110648535|AMP deaminase [EC:3.5.4.6]	OVA12017.1	0.00E+00	Adenosine/AMP deaminase domain [Macleaya cordata]
miR169h_2	XM_010275657.2	3.5	NA	NA	NA	XM_010275657.2	GO:0016602,GO:0016602,GO:0003677,GO:0003700,GO:0003677,GO:0003700,	K08064|1|8.9e-170|599.7|nnu:104609359|nuclear transcription factor Y, alpha	XP_010273959.1	4.70E-169	PREDICTED: nuclear transcription factor Y subunit A-3-like [Nelumbo nucifera]
miR169h_2	XM_010275658.2	3.5	NA	NA	NA	XM_010275658.2	GO:0016602,GO:0016602,GO:0003677,GO:0003700,GO:0003677,GO:0003700,	K08064|1|1.1e-169|599.7|nnu:104609359|nuclear transcription factor Y, alpha	XP_010273959.1	5.80E-169	PREDICTED: nuclear transcription factor Y subunit A-3-like [Nelumbo nucifera]
miR169h_2	XM_010280668.1	3	NA	NA	NA	XM_010280668.1	GO:0016602,GO:0016602,GO:0016602,GO:0003677,GO:0003700,GO:0003677,GO:0003700,GO:0003677,GO:0003700,	K08064|1|1.4e-209|731.9|nnu:104612996|nuclear transcription factor Y, alpha	XP_010278970.1	7.50E-209	PREDICTED: nuclear transcription factor Y subunit A-7-like isoform X1 [Nelumbo nucifera]
miR169h_2	XM_010280670.1	3	NA	NA	NA	XM_010280670.1	GO:0016602,GO:0016602,GO:0016602,GO:0003677,GO:0003700,GO:0003677,GO:0003700,GO:0003677,GO:0003700,	K08064|1|1.5e-209|731.9|nnu:104612996|nuclear transcription factor Y, alpha	XP_010278970.1	7.80E-209	PREDICTED: nuclear transcription factor Y subunit A-7-like isoform X1 [Nelumbo nucifera]
miR169h_2	XM_010280671.2	3	NA	NA	NA	XM_010280671.2	GO:0016602,GO:0016602,GO:0016602,GO:0003677,GO:0003700,GO:0003677,GO:0003700,GO:0003677,GO:0003700,	K08064|1|1.3e-209|731.9|nnu:104612996|nuclear transcription factor Y, alpha	XP_010278970.1	7.20E-209	PREDICTED: nuclear transcription factor Y subunit A-7-like isoform X1 [Nelumbo nucifera]
miR169h_2	XM_019200408.1	3	NA	NA	NA	XM_019200408.1	GO:0016602,GO:0016602,GO:0016602,GO:0003677,GO:0003700,GO:0003700,GO:0003677,GO:0003700,GO:0003677,GO:0003700,	K08064|1|1.6e-189|665.2|nnu:104612996|nuclear transcription factor Y, alpha	XP_019055953.1	7.60E-193	PREDICTED: nuclear transcription factor Y subunit A-1-like isoform X2 [Nelumbo nucifera]
miR169k-5p	XM_010264738.1	3.5	NA	NA	NA	XM_010264738.1	GO:0016602,GO:0016602,GO:0016602,GO:0016602,GO:0016602,GO:0003677,GO:0003700,GO:0003677,GO:0003700,GO:0003677,GO:0003700,GO:0003677,GO:0003700,GO:0003677,GO:0003700,	K08064|1|7.7e-190|666.4|nnu:104601425|nuclear transcription factor Y, alpha	XP_010263040.1	4.10E-189	PREDICTED: nuclear transcription factor Y subunit A-10-like isoform X1 [Nelumbo nucifera]
miR169k-5p	XM_010264739.2	3.5	NA	NA	NA	XM_010264739.2	GO:0016602,GO:0016602,GO:0016602,GO:0016602,GO:0016602,GO:0003677,GO:0003700,GO:0003677,GO:0003700,GO:0003677,GO:0003700,GO:0003677,GO:0003700,GO:0003677,GO:0003700,	K08064|1|7.5e-190|666.4|nnu:104601425|nuclear transcription factor Y, alpha	XP_010263040.1	4.00E-189	PREDICTED: nuclear transcription factor Y subunit A-10-like isoform X1 [Nelumbo nucifera]
miR169k-5p	XM_010264740.2	3.5	NA	NA	NA	XM_010264740.2	GO:0016602,GO:0016602,GO:0016602,GO:0016602,GO:0016602,GO:0003677,GO:0003700,GO:0003677,GO:0003700,GO:0003677,GO:0003700,GO:0003677,GO:0003700,GO:0003677,GO:0003700,	K08064|1|6.9e-190|666.4|nnu:104601425|nuclear transcription factor Y, alpha	XP_010263040.1	3.70E-189	PREDICTED: nuclear transcription factor Y subunit A-10-like isoform X1 [Nelumbo nucifera]
miR169k-5p	XM_010264743.2	3.5	NA	NA	NA	XM_010264743.2	GO:0016602,GO:0016602,GO:0016602,GO:0016602,GO:0016602,GO:0003677,GO:0003700,GO:0003677,GO:0003700,GO:0003677,GO:0003700,GO:0003677,GO:0003700,GO:0003677,GO:0003700,	K08064|1|6.6e-190|666.4|nnu:104601425|nuclear transcription factor Y, alpha	XP_010263040.1	3.50E-189	PREDICTED: nuclear transcription factor Y subunit A-10-like isoform X1 [Nelumbo nucifera]
miR169k-5p	XM_010264744.2	3.5	NA	NA	NA	XM_010264744.2	GO:0016602,GO:0016602,GO:0016602,GO:0016602,GO:0016602,GO:0003677,GO:0003700,GO:0003677,GO:0003700,GO:0003677,GO:0003700,GO:0003677,GO:0003700,GO:0003677,GO:0003700,	K08064|1|1.9e-185|651.7|nnu:104601425|nuclear transcription factor Y, alpha	XP_010263046.1	1.90E-186	PREDICTED: nuclear transcription factor Y subunit A-10-like isoform X2 [Nelumbo nucifera]
miR169n	XM_010249377.2	3	NA	NA	NA	XM_010249377.2	GO:0016602,GO:0016602,GO:0016602,GO:0016602,GO:0016602,GO:0003677,GO:0003700,GO:0003677,GO:0003700,GO:0003677,GO:0003700,GO:0003677,GO:0003700,GO:0003677,GO:0003700,	K08064|1|2.6e-224|780.8|nnu:104590654|nuclear transcription factor Y, alpha	XP_010247679.1	1.40E-223	PREDICTED: nuclear transcription factor Y subunit A-10-like isoform X1 [Nelumbo nucifera]
miR169n	XM_010249381.2	3	NA	NA	NA	XM_010249381.2	GO:0016602,GO:0016602,GO:0016602,GO:0016602,GO:0016602,GO:0003677,GO:0003700,GO:0003677,GO:0003700,GO:0003677,GO:0003700,GO:0003677,GO:0003700,GO:0003677,GO:0003700,	K08064|1|7.9e-221|769.2|nnu:104590654|nuclear transcription factor Y, alpha	XP_010247683.1	1.00E-221	PREDICTED: nuclear transcription factor Y subunit A-10-like isoform X2 [Nelumbo nucifera]
miR169n	XM_010249388.2	3	NA	NA	NA	XM_010249388.2	GO:0016602,GO:0016602,GO:0016602,GO:0016602,GO:0016602,GO:0003677,GO:0003700,GO:0003677,GO:0003700,GO:0003677,GO:0003700,GO:0003677,GO:0003700,GO:0003677,GO:0003700,	K08064|1|4.0e-206|720.3|nnu:104590654|nuclear transcription factor Y, alpha	XP_010247679.1	2.10E-205	PREDICTED: nuclear transcription factor Y subunit A-10-like isoform X1 [Nelumbo nucifera]
miR169n	XM_010258908.2	3	NA	NA	NA	XM_010258908.2	GO:0016602,GO:0016602,GO:0016602,GO:0003677,GO:0003700,GO:0003700,GO:0003677,GO:0003700,GO:0003677,GO:0003700,	K08064|1|4.7e-208|726.9|nnu:104597408|nuclear transcription factor Y, alpha	XP_010257210.1	2.50E-207	PREDICTED: nuclear transcription factor Y subunit A-7-like isoform X1 [Nelumbo nucifera]
miR169n	XM_010258909.2	3	NA	NA	NA	XM_010258909.2	GO:0016602,GO:0016602,GO:0003700,GO:0003677,GO:0003700,GO:0003677,GO:0003700,	K08064|1|7.8e-109|397.1|nnu:104597408|nuclear transcription factor Y, alpha	XP_010257211.1	7.40E-174	PREDICTED: nuclear transcription factor Y subunit A-1-like isoform X2 [Nelumbo nucifera]
miR169n	XM_010264738.1	2	NA	NA	NA	XM_010264738.1	GO:0016602,GO:0016602,GO:0016602,GO:0016602,GO:0016602,GO:0003677,GO:0003700,GO:0003677,GO:0003700,GO:0003677,GO:0003700,GO:0003677,GO:0003700,GO:0003677,GO:0003700,	K08064|1|7.7e-190|666.4|nnu:104601425|nuclear transcription factor Y, alpha	XP_010263040.1	4.10E-189	PREDICTED: nuclear transcription factor Y subunit A-10-like isoform X1 [Nelumbo nucifera]
miR169n	XM_010264739.2	2	NA	NA	NA	XM_010264739.2	GO:0016602,GO:0016602,GO:0016602,GO:0016602,GO:0016602,GO:0003677,GO:0003700,GO:0003677,GO:0003700,GO:0003677,GO:0003700,GO:0003677,GO:0003700,GO:0003677,GO:0003700,	K08064|1|7.5e-190|666.4|nnu:104601425|nuclear transcription factor Y, alpha	XP_010263040.1	4.00E-189	PREDICTED: nuclear transcription factor Y subunit A-10-like isoform X1 [Nelumbo nucifera]
miR169n	XM_010264740.2	2	NA	NA	NA	XM_010264740.2	GO:0016602,GO:0016602,GO:0016602,GO:0016602,GO:0016602,GO:0003677,GO:0003700,GO:0003677,GO:0003700,GO:0003677,GO:0003700,GO:0003677,GO:0003700,GO:0003677,GO:0003700,	K08064|1|6.9e-190|666.4|nnu:104601425|nuclear transcription factor Y, alpha	XP_010263040.1	3.70E-189	PREDICTED: nuclear transcription factor Y subunit A-10-like isoform X1 [Nelumbo nucifera]
miR169n	XM_010264743.2	2	NA	NA	NA	XM_010264743.2	GO:0016602,GO:0016602,GO:0016602,GO:0016602,GO:0016602,GO:0003677,GO:0003700,GO:0003677,GO:0003700,GO:0003677,GO:0003700,GO:0003677,GO:0003700,GO:0003677,GO:0003700,	K08064|1|6.6e-190|666.4|nnu:104601425|nuclear transcription factor Y, alpha	XP_010263040.1	3.50E-189	PREDICTED: nuclear transcription factor Y subunit A-10-like isoform X1 [Nelumbo nucifera]
miR169n	XM_010264744.2	2	NA	NA	NA	XM_010264744.2	GO:0016602,GO:0016602,GO:0016602,GO:0016602,GO:0016602,GO:0003677,GO:0003700,GO:0003677,GO:0003700,GO:0003677,GO:0003700,GO:0003677,GO:0003700,GO:0003677,GO:0003700,	K08064|1|1.9e-185|651.7|nnu:104601425|nuclear transcription factor Y, alpha	XP_010263046.1	1.90E-186	PREDICTED: nuclear transcription factor Y subunit A-10-like isoform X2 [Nelumbo nucifera]
miR169n	XM_010280668.1	3	NA	NA	NA	XM_010280668.1	GO:0016602,GO:0016602,GO:0016602,GO:0003677,GO:0003700,GO:0003677,GO:0003700,GO:0003677,GO:0003700,	K08064|1|1.4e-209|731.9|nnu:104612996|nuclear transcription factor Y, alpha	XP_010278970.1	7.50E-209	PREDICTED: nuclear transcription factor Y subunit A-7-like isoform X1 [Nelumbo nucifera]
miR169n	XM_010280670.1	3	NA	NA	NA	XM_010280670.1	GO:0016602,GO:0016602,GO:0016602,GO:0003677,GO:0003700,GO:0003677,GO:0003700,GO:0003677,GO:0003700,	K08064|1|1.5e-209|731.9|nnu:104612996|nuclear transcription factor Y, alpha	XP_010278970.1	7.80E-209	PREDICTED: nuclear transcription factor Y subunit A-7-like isoform X1 [Nelumbo nucifera]
miR169n	XM_010280671.2	3	NA	NA	NA	XM_010280671.2	GO:0016602,GO:0016602,GO:0016602,GO:0003677,GO:0003700,GO:0003677,GO:0003700,GO:0003677,GO:0003700,	K08064|1|1.3e-209|731.9|nnu:104612996|nuclear transcription factor Y, alpha	XP_010278970.1	7.20E-209	PREDICTED: nuclear transcription factor Y subunit A-7-like isoform X1 [Nelumbo nucifera]
miR169n	XM_019200408.1	3	NA	NA	NA	XM_019200408.1	GO:0016602,GO:0016602,GO:0016602,GO:0003677,GO:0003700,GO:0003700,GO:0003677,GO:0003700,GO:0003677,GO:0003700,	K08064|1|1.6e-189|665.2|nnu:104612996|nuclear transcription factor Y, alpha	XP_019055953.1	7.60E-193	PREDICTED: nuclear transcription factor Y subunit A-1-like isoform X2 [Nelumbo nucifera]
miR169r-5p	XM_010258745.2	3.5	NA	NA	NA	XM_010258745.2	-	-	XP_010257047.1	1.40E-126	PREDICTED: uncharacterized protein LOC104597285 [Nelumbo nucifera]
miR169r-5p	XM_010258908.2	3	NA	NA	NA	XM_010258908.2	GO:0016602,GO:0016602,GO:0016602,GO:0003677,GO:0003700,GO:0003700,GO:0003677,GO:0003700,GO:0003677,GO:0003700,	K08064|1|4.7e-208|726.9|nnu:104597408|nuclear transcription factor Y, alpha	XP_010257210.1	2.50E-207	PREDICTED: nuclear transcription factor Y subunit A-7-like isoform X1 [Nelumbo nucifera]
miR169r-5p	XM_010258909.2	3	NA	NA	NA	XM_010258909.2	GO:0016602,GO:0016602,GO:0003700,GO:0003677,GO:0003700,GO:0003677,GO:0003700,	K08064|1|7.8e-109|397.1|nnu:104597408|nuclear transcription factor Y, alpha	XP_010257211.1	7.40E-174	PREDICTED: nuclear transcription factor Y subunit A-1-like isoform X2 [Nelumbo nucifera]
miR169r-5p	XM_010263673.2	3.5	NA	NA	NA	XM_010263673.2	GO:0016602,GO:0016602,GO:0016602,GO:0003677,GO:0003700,GO:0003677,GO:0003700,GO:0003677,GO:0003700,	K08064|1|1.4e-194|682.2|nnu:104600617|nuclear transcription factor Y, alpha	XP_010261975.1	7.30E-194	PREDICTED: nuclear transcription factor Y subunit A-3-like isoform X1 [Nelumbo nucifera]
miR169r-5p	XM_010263675.2	3.5	NA	NA	NA	XM_010263675.2	GO:0016602,GO:0016602,GO:0016602,GO:0003677,GO:0003700,GO:0003677,GO:0003700,GO:0003677,GO:0003700,	K08064|1|7.6e-134|480.7|nnu:104600617|nuclear transcription factor Y, alpha	XP_010261977.1	1.80E-136	PREDICTED: nuclear transcription factor Y subunit A-4-like isoform X2 [Nelumbo nucifera]
miR169r-5p	XM_010264738.1	2.5	NA	NA	NA	XM_010264738.1	GO:0016602,GO:0016602,GO:0016602,GO:0016602,GO:0016602,GO:0003677,GO:0003700,GO:0003677,GO:0003700,GO:0003677,GO:0003700,GO:0003677,GO:0003700,GO:0003677,GO:0003700,	K08064|1|7.7e-190|666.4|nnu:104601425|nuclear transcription factor Y, alpha	XP_010263040.1	4.10E-189	PREDICTED: nuclear transcription factor Y subunit A-10-like isoform X1 [Nelumbo nucifera]
miR169r-5p	XM_010264739.2	2.5	NA	NA	NA	XM_010264739.2	GO:0016602,GO:0016602,GO:0016602,GO:0016602,GO:0016602,GO:0003677,GO:0003700,GO:0003677,GO:0003700,GO:0003677,GO:0003700,GO:0003677,GO:0003700,GO:0003677,GO:0003700,	K08064|1|7.5e-190|666.4|nnu:104601425|nuclear transcription factor Y, alpha	XP_010263040.1	4.00E-189	PREDICTED: nuclear transcription factor Y subunit A-10-like isoform X1 [Nelumbo nucifera]
miR169r-5p	XM_010264740.2	2.5	NA	NA	NA	XM_010264740.2	GO:0016602,GO:0016602,GO:0016602,GO:0016602,GO:0016602,GO:0003677,GO:0003700,GO:0003677,GO:0003700,GO:0003677,GO:0003700,GO:0003677,GO:0003700,GO:0003677,GO:0003700,	K08064|1|6.9e-190|666.4|nnu:104601425|nuclear transcription factor Y, alpha	XP_010263040.1	3.70E-189	PREDICTED: nuclear transcription factor Y subunit A-10-like isoform X1 [Nelumbo nucifera]
miR169r-5p	XM_010264743.2	2.5	NA	NA	NA	XM_010264743.2	GO:0016602,GO:0016602,GO:0016602,GO:0016602,GO:0016602,GO:0003677,GO:0003700,GO:0003677,GO:0003700,GO:0003677,GO:0003700,GO:0003677,GO:0003700,GO:0003677,GO:0003700,	K08064|1|6.6e-190|666.4|nnu:104601425|nuclear transcription factor Y, alpha	XP_010263040.1	3.50E-189	PREDICTED: nuclear transcription factor Y subunit A-10-like isoform X1 [Nelumbo nucifera]
miR169r-5p	XM_010264744.2	2.5	NA	NA	NA	XM_010264744.2	GO:0016602,GO:0016602,GO:0016602,GO:0016602,GO:0016602,GO:0003677,GO:0003700,GO:0003677,GO:0003700,GO:0003677,GO:0003700,GO:0003677,GO:0003700,GO:0003677,GO:0003700,	K08064|1|1.9e-185|651.7|nnu:104601425|nuclear transcription factor Y, alpha	XP_010263046.1	1.90E-186	PREDICTED: nuclear transcription factor Y subunit A-10-like isoform X2 [Nelumbo nucifera]
miR169r-5p	XM_010275657.2	3.5	NA	NA	NA	XM_010275657.2	GO:0016602,GO:0016602,GO:0003677,GO:0003700,GO:0003677,GO:0003700,	K08064|1|8.9e-170|599.7|nnu:104609359|nuclear transcription factor Y, alpha	XP_010273959.1	4.70E-169	PREDICTED: nuclear transcription factor Y subunit A-3-like [Nelumbo nucifera]
miR169r-5p	XM_010275658.2	3.5	NA	NA	NA	XM_010275658.2	GO:0016602,GO:0016602,GO:0003677,GO:0003700,GO:0003677,GO:0003700,	K08064|1|1.1e-169|599.7|nnu:104609359|nuclear transcription factor Y, alpha	XP_010273959.1	5.80E-169	PREDICTED: nuclear transcription factor Y subunit A-3-like [Nelumbo nucifera]
miR169r-5p	XM_010280668.1	3	NA	NA	NA	XM_010280668.1	GO:0016602,GO:0016602,GO:0016602,GO:0003677,GO:0003700,GO:0003677,GO:0003700,GO:0003677,GO:0003700,	K08064|1|1.4e-209|731.9|nnu:104612996|nuclear transcription factor Y, alpha	XP_010278970.1	7.50E-209	PREDICTED: nuclear transcription factor Y subunit A-7-like isoform X1 [Nelumbo nucifera]
miR169r-5p	XM_010280670.1	3	NA	NA	NA	XM_010280670.1	GO:0016602,GO:0016602,GO:0016602,GO:0003677,GO:0003700,GO:0003677,GO:0003700,GO:0003677,GO:0003700,	K08064|1|1.5e-209|731.9|nnu:104612996|nuclear transcription factor Y, alpha	XP_010278970.1	7.80E-209	PREDICTED: nuclear transcription factor Y subunit A-7-like isoform X1 [Nelumbo nucifera]
miR169r-5p	XM_010280671.2	3	NA	NA	NA	XM_010280671.2	GO:0016602,GO:0016602,GO:0016602,GO:0003677,GO:0003700,GO:0003677,GO:0003700,GO:0003677,GO:0003700,	K08064|1|1.3e-209|731.9|nnu:104612996|nuclear transcription factor Y, alpha	XP_010278970.1	7.20E-209	PREDICTED: nuclear transcription factor Y subunit A-7-like isoform X1 [Nelumbo nucifera]
miR169r-5p	XM_019200408.1	3	NA	NA	NA	XM_019200408.1	GO:0016602,GO:0016602,GO:0016602,GO:0003677,GO:0003700,GO:0003700,GO:0003677,GO:0003700,GO:0003677,GO:0003700,	K08064|1|1.6e-189|665.2|nnu:104612996|nuclear transcription factor Y, alpha	XP_019055953.1	7.60E-193	PREDICTED: nuclear transcription factor Y subunit A-1-like isoform X2 [Nelumbo nucifera]
miR169v_1	XM_010242966.2	3.5	NA	NA	NA	XM_010242966.2	-	K15361|1|0.0e+00|1602.4|nnu:104585918|WD repeat-containing protein 48	XP_010241268.1	0.00E+00	PREDICTED: WD repeat-containing protein 48 homolog isoform X1 [Nelumbo nucifera]
miR169v_1	XM_010242971.2	3.5	NA	NA	NA	XM_010242971.2	-	K15361|1|0.0e+00|1602.4|nnu:104585918|WD repeat-containing protein 48	XP_010241268.1	0.00E+00	PREDICTED: WD repeat-containing protein 48 homolog isoform X1 [Nelumbo nucifera]
miR169v_1	XM_010242974.2	3.5	NA	NA	NA	XM_010242974.2	-	K15361|1|0.0e+00|1602.4|nnu:104585918|WD repeat-containing protein 48	XP_010241268.1	0.00E+00	PREDICTED: WD repeat-containing protein 48 homolog isoform X1 [Nelumbo nucifera]
miR169v_1	XM_010242992.2	3.5	NA	NA	NA	XM_010242992.2	-	K15361|1|0.0e+00|1563.5|nnu:104585918|WD repeat-containing protein 48	XP_010241294.1	0.00E+00	PREDICTED: WD repeat-containing protein 48 homolog isoform X2 [Nelumbo nucifera]
miR169v_1	XM_010243000.2	3.5	NA	NA	NA	XM_010243000.2	-	K15361|1|0.0e+00|1551.6|nnu:104585918|WD repeat-containing protein 48	XP_010241302.1	0.00E+00	PREDICTED: WD repeat-containing protein 48 homolog isoform X3 [Nelumbo nucifera]
miR169v_1	XM_010244027.2	3	NA	NA	NA	XM_010244027.2	-	-	XP_010242329.1	1.60E-276	PREDICTED: uncharacterized protein LOC104586716 [Nelumbo nucifera]
miR169v_1	XM_010247077.1	3.5	NA	NA	NA	XM_010247077.1	-	K15361|1|0.0e+00|1565.4|nnu:104588940|WD repeat-containing protein 48	XP_010245379.1	0.00E+00	PREDICTED: WD repeat-containing protein 48 homolog isoform X1 [Nelumbo nucifera]
miR169v_1	XM_010247078.2	3.5	NA	NA	NA	XM_010247078.2	-	K15361|1|0.0e+00|1386.7|nnu:104588940|WD repeat-containing protein 48	XP_010245380.1	0.00E+00	PREDICTED: WD repeat-containing protein 48 isoform X2 [Nelumbo nucifera]
miR169v_1	XM_010248072.2	3.5	NA	NA	NA	XM_010248072.2	GO:0046872,	K02350|1|3.5e-45|186.4|cmax:111493549|DNA polymerase zeta [EC:2.7.7.7]	XP_010246374.1	0.00E+00	PREDICTED: zinc finger protein VAR3, chloroplastic [Nelumbo nucifera]
miR169v_1	XM_010249377.2	3	NA	NA	NA	XM_010249377.2	GO:0016602,GO:0016602,GO:0016602,GO:0016602,GO:0016602,GO:0003677,GO:0003700,GO:0003677,GO:0003700,GO:0003677,GO:0003700,GO:0003677,GO:0003700,GO:0003677,GO:0003700,	K08064|1|2.6e-224|780.8|nnu:104590654|nuclear transcription factor Y, alpha	XP_010247679.1	1.40E-223	PREDICTED: nuclear transcription factor Y subunit A-10-like isoform X1 [Nelumbo nucifera]
miR169v_1	XM_010249381.2	3	NA	NA	NA	XM_010249381.2	GO:0016602,GO:0016602,GO:0016602,GO:0016602,GO:0016602,GO:0003677,GO:0003700,GO:0003677,GO:0003700,GO:0003677,GO:0003700,GO:0003677,GO:0003700,GO:0003677,GO:0003700,	K08064|1|7.9e-221|769.2|nnu:104590654|nuclear transcription factor Y, alpha	XP_010247683.1	1.00E-221	PREDICTED: nuclear transcription factor Y subunit A-10-like isoform X2 [Nelumbo nucifera]
miR169v_1	XM_010249388.2	3	NA	NA	NA	XM_010249388.2	GO:0016602,GO:0016602,GO:0016602,GO:0016602,GO:0016602,GO:0003677,GO:0003700,GO:0003677,GO:0003700,GO:0003677,GO:0003700,GO:0003677,GO:0003700,GO:0003677,GO:0003700,	K08064|1|4.0e-206|720.3|nnu:104590654|nuclear transcription factor Y, alpha	XP_010247679.1	2.10E-205	PREDICTED: nuclear transcription factor Y subunit A-10-like isoform X1 [Nelumbo nucifera]
miR169v_1	XM_010258908.2	3	NA	NA	NA	XM_010258908.2	GO:0016602,GO:0016602,GO:0016602,GO:0003677,GO:0003700,GO:0003700,GO:0003677,GO:0003700,GO:0003677,GO:0003700,	K08064|1|4.7e-208|726.9|nnu:104597408|nuclear transcription factor Y, alpha	XP_010257210.1	2.50E-207	PREDICTED: nuclear transcription factor Y subunit A-7-like isoform X1 [Nelumbo nucifera]
miR169v_1	XM_010258909.2	3	NA	NA	NA	XM_010258909.2	GO:0016602,GO:0016602,GO:0003700,GO:0003677,GO:0003700,GO:0003677,GO:0003700,	K08064|1|7.8e-109|397.1|nnu:104597408|nuclear transcription factor Y, alpha	XP_010257211.1	7.40E-174	PREDICTED: nuclear transcription factor Y subunit A-1-like isoform X2 [Nelumbo nucifera]
miR169v_1	XM_010263673.2	2	NA	NA	NA	XM_010263673.2	GO:0016602,GO:0016602,GO:0016602,GO:0003677,GO:0003700,GO:0003677,GO:0003700,GO:0003677,GO:0003700,	K08064|1|1.4e-194|682.2|nnu:104600617|nuclear transcription factor Y, alpha	XP_010261975.1	7.30E-194	PREDICTED: nuclear transcription factor Y subunit A-3-like isoform X1 [Nelumbo nucifera]
miR169v_1	XM_010263675.2	2	NA	NA	NA	XM_010263675.2	GO:0016602,GO:0016602,GO:0016602,GO:0003677,GO:0003700,GO:0003677,GO:0003700,GO:0003677,GO:0003700,	K08064|1|7.6e-134|480.7|nnu:104600617|nuclear transcription factor Y, alpha	XP_010261977.1	1.80E-136	PREDICTED: nuclear transcription factor Y subunit A-4-like isoform X2 [Nelumbo nucifera]
miR169v_1	XM_010264738.1	3	NA	NA	NA	XM_010264738.1	GO:0016602,GO:0016602,GO:0016602,GO:0016602,GO:0016602,GO:0003677,GO:0003700,GO:0003677,GO:0003700,GO:0003677,GO:0003700,GO:0003677,GO:0003700,GO:0003677,GO:0003700,	K08064|1|7.7e-190|666.4|nnu:104601425|nuclear transcription factor Y, alpha	XP_010263040.1	4.10E-189	PREDICTED: nuclear transcription factor Y subunit A-10-like isoform X1 [Nelumbo nucifera]
miR169v_1	XM_010264739.2	3	NA	NA	NA	XM_010264739.2	GO:0016602,GO:0016602,GO:0016602,GO:0016602,GO:0016602,GO:0003677,GO:0003700,GO:0003677,GO:0003700,GO:0003677,GO:0003700,GO:0003677,GO:0003700,GO:0003677,GO:0003700,	K08064|1|7.5e-190|666.4|nnu:104601425|nuclear transcription factor Y, alpha	XP_010263040.1	4.00E-189	PREDICTED: nuclear transcription factor Y subunit A-10-like isoform X1 [Nelumbo nucifera]
miR169v_1	XM_010264740.2	3	NA	NA	NA	XM_010264740.2	GO:0016602,GO:0016602,GO:0016602,GO:0016602,GO:0016602,GO:0003677,GO:0003700,GO:0003677,GO:0003700,GO:0003677,GO:0003700,GO:0003677,GO:0003700,GO:0003677,GO:0003700,	K08064|1|6.9e-190|666.4|nnu:104601425|nuclear transcription factor Y, alpha	XP_010263040.1	3.70E-189	PREDICTED: nuclear transcription factor Y subunit A-10-like isoform X1 [Nelumbo nucifera]
miR169v_1	XM_010264743.2	3	NA	NA	NA	XM_010264743.2	GO:0016602,GO:0016602,GO:0016602,GO:0016602,GO:0016602,GO:0003677,GO:0003700,GO:0003677,GO:0003700,GO:0003677,GO:0003700,GO:0003677,GO:0003700,GO:0003677,GO:0003700,	K08064|1|6.6e-190|666.4|nnu:104601425|nuclear transcription factor Y, alpha	XP_010263040.1	3.50E-189	PREDICTED: nuclear transcription factor Y subunit A-10-like isoform X1 [Nelumbo nucifera]
miR169v_1	XM_010264744.2	3	NA	NA	NA	XM_010264744.2	GO:0016602,GO:0016602,GO:0016602,GO:0016602,GO:0016602,GO:0003677,GO:0003700,GO:0003677,GO:0003700,GO:0003677,GO:0003700,GO:0003677,GO:0003700,GO:0003677,GO:0003700,	K08064|1|1.9e-185|651.7|nnu:104601425|nuclear transcription factor Y, alpha	XP_010263046.1	1.90E-186	PREDICTED: nuclear transcription factor Y subunit A-10-like isoform X2 [Nelumbo nucifera]
miR169v_1	XM_010265899.2	3.5	NA	NA	NA	XM_010265899.2	-	-	XP_010264201.1	6.50E-202	PREDICTED: uncharacterized protein LOC104602274 isoform X1 [Nelumbo nucifera]
miR169v_1	XM_010265962.2	3.5	NA	NA	NA	XM_010265962.2	-	K20294|1|0.0e+00|1602.0|nnu:104602330|conserved oligomeric Golgi complex subunit 7	AIU51152.1	0.00E+00	embryo yellow protein, partial [Platanus x hispanica]
miR169v_1	XM_010272179.2	3	NA	NA	NA	XM_010272179.2	GO:0005524,GO:0004003,GO:0003677,GO:0006139,	K15362|1|0.0e+00|2496.5|nnu:104606809|fanconi anemia group J protein [EC:3.6.4.12]	XP_010270481.1	0.00E+00	PREDICTED: Fanconi anemia group J protein [Nelumbo nucifera]
miR169v_1	XM_010272180.2	3	NA	NA	NA	XM_010272180.2	GO:0005524,GO:0004003,GO:0003677,GO:0006139,	K15362|1|0.0e+00|2496.5|nnu:104606809|fanconi anemia group J protein [EC:3.6.4.12]	XP_010270481.1	0.00E+00	PREDICTED: Fanconi anemia group J protein [Nelumbo nucifera]
miR169v_1	XM_010273921.2	3	NA	NA	NA	XM_010273921.2	GO:0016021,GO:0003876,GO:0032264,	K01490|1|0.0e+00|1166.4|hbr:110648535|AMP deaminase [EC:3.5.4.6]	OVA12017.1	0.00E+00	Adenosine/AMP deaminase domain [Macleaya cordata]
miR169v_1	XM_010275657.2	2	NA	NA	NA	XM_010275657.2	GO:0016602,GO:0016602,GO:0003677,GO:0003700,GO:0003677,GO:0003700,	K08064|1|8.9e-170|599.7|nnu:104609359|nuclear transcription factor Y, alpha	XP_010273959.1	4.70E-169	PREDICTED: nuclear transcription factor Y subunit A-3-like [Nelumbo nucifera]
miR169v_1	XM_010275658.2	2	NA	NA	NA	XM_010275658.2	GO:0016602,GO:0016602,GO:0003677,GO:0003700,GO:0003677,GO:0003700,	K08064|1|1.1e-169|599.7|nnu:104609359|nuclear transcription factor Y, alpha	XP_010273959.1	5.80E-169	PREDICTED: nuclear transcription factor Y subunit A-3-like [Nelumbo nucifera]
miR169v_1	XM_010280668.1	3	NA	NA	NA	XM_010280668.1	GO:0016602,GO:0016602,GO:0016602,GO:0003677,GO:0003700,GO:0003677,GO:0003700,GO:0003677,GO:0003700,	K08064|1|1.4e-209|731.9|nnu:104612996|nuclear transcription factor Y, alpha	XP_010278970.1	7.50E-209	PREDICTED: nuclear transcription factor Y subunit A-7-like isoform X1 [Nelumbo nucifera]
miR169v_1	XM_010280670.1	3	NA	NA	NA	XM_010280670.1	GO:0016602,GO:0016602,GO:0016602,GO:0003677,GO:0003700,GO:0003677,GO:0003700,GO:0003677,GO:0003700,	K08064|1|1.5e-209|731.9|nnu:104612996|nuclear transcription factor Y, alpha	XP_010278970.1	7.80E-209	PREDICTED: nuclear transcription factor Y subunit A-7-like isoform X1 [Nelumbo nucifera]
miR169v_1	XM_010280671.2	3	NA	NA	NA	XM_010280671.2	GO:0016602,GO:0016602,GO:0016602,GO:0003677,GO:0003700,GO:0003677,GO:0003700,GO:0003677,GO:0003700,	K08064|1|1.3e-209|731.9|nnu:104612996|nuclear transcription factor Y, alpha	XP_010278970.1	7.20E-209	PREDICTED: nuclear transcription factor Y subunit A-7-like isoform X1 [Nelumbo nucifera]
miR169v_1	XM_019200408.1	3	NA	NA	NA	XM_019200408.1	GO:0016602,GO:0016602,GO:0016602,GO:0003677,GO:0003700,GO:0003700,GO:0003677,GO:0003700,GO:0003677,GO:0003700,	K08064|1|1.6e-189|665.2|nnu:104612996|nuclear transcription factor Y, alpha	XP_019055953.1	7.60E-193	PREDICTED: nuclear transcription factor Y subunit A-1-like isoform X2 [Nelumbo nucifera]
miR169v_1	XM_019200550.1	3.5	NA	NA	NA	XM_019200550.1	-	K15361|1|0.0e+00|1602.4|nnu:104585918|WD repeat-containing protein 48	XP_010241268.1	0.00E+00	PREDICTED: WD repeat-containing protein 48 homolog isoform X1 [Nelumbo nucifera]
miR169v_1	XR_736826.2	3	NA	NA	NA	XR_736826.2	GO:0005524,GO:0004003,GO:0003677,GO:0006139,	K15362|1|0.0e+00|2496.5|nnu:104606809|fanconi anemia group J protein [EC:3.6.4.12]	XP_010270481.1	0.00E+00	PREDICTED: Fanconi anemia group J protein [Nelumbo nucifera]
miR169v_1	XR_736827.2	3	NA	NA	NA	XR_736827.2	GO:0005524,GO:0004003,GO:0003677,GO:0006139,	K15362|1|0.0e+00|2496.5|nnu:104606809|fanconi anemia group J protein [EC:3.6.4.12]	XP_010270481.1	0.00E+00	PREDICTED: Fanconi anemia group J protein [Nelumbo nucifera]
miR169v_1	XR_736828.1	3	NA	NA	NA	XR_736828.1	GO:0005524,GO:0004003,GO:0003677,GO:0006139,	K15362|1|0.0e+00|2254.2|nnu:104606809|fanconi anemia group J protein [EC:3.6.4.12]	XP_010270481.1	0.00E+00	PREDICTED: Fanconi anemia group J protein [Nelumbo nucifera]
miR171a-3p	XM_010256898.1	0	NA	NA	NA	XM_010256898.1	GO:0005634,GO:0043565,GO:0003700,GO:0030154,GO:0048831,GO:0006355,GO:0006351,GO:0006355,GO:0006351,	K14494|1|1.0e-25|120.9|dct:110095161|DELLA protein	XP_010255200.1	0.00E+00	PREDICTED: scarecrow-like protein 15 [Nelumbo nucifera]
miR171a-3p	XM_010260669.2	0	NA	NA	NA	XM_010260669.2	GO:0006355,GO:0006351,GO:0006355,GO:0006351,	K14494|1|2.7e-36|157.1|ats:109778087|DELLA protein	XP_010258971.1	0.00E+00	PREDICTED: scarecrow-like protein 6 [Nelumbo nucifera]
miR171a-3p	XM_019198621.1	0	NA	NA	NA	XM_019198621.1	GO:0006355,GO:0006351,GO:0006355,GO:0006351,	K14494|1|1.5e-34|151.4|ats:109778087|DELLA protein	XP_019054166.1	0.00E+00	PREDICTED: scarecrow-like protein 22 [Nelumbo nucifera]
miR171a_3	XM_010256898.1	1	NA	NA	NA	XM_010256898.1	GO:0005634,GO:0043565,GO:0003700,GO:0030154,GO:0048831,GO:0006355,GO:0006351,GO:0006355,GO:0006351,	K14494|1|1.0e-25|120.9|dct:110095161|DELLA protein	XP_010255200.1	0.00E+00	PREDICTED: scarecrow-like protein 15 [Nelumbo nucifera]
miR171a_3	XM_010260669.2	1	NA	NA	NA	XM_010260669.2	GO:0006355,GO:0006351,GO:0006355,GO:0006351,	K14494|1|2.7e-36|157.1|ats:109778087|DELLA protein	XP_010258971.1	0.00E+00	PREDICTED: scarecrow-like protein 6 [Nelumbo nucifera]
miR171a_3	XM_010280253.2	1.5	NA	NA	NA	XM_010280253.2	-	K03188|1|2.1e-22|109.8|dcr:108224146|urease accessory protein	XP_010278555.1	1.60E-169	PREDICTED: F-box protein PP2-A13-like [Nelumbo nucifera]
miR171a_3	XM_019198621.1	1	NA	NA	NA	XM_019198621.1	GO:0006355,GO:0006351,GO:0006355,GO:0006351,	K14494|1|1.5e-34|151.4|ats:109778087|DELLA protein	XP_019054166.1	0.00E+00	PREDICTED: scarecrow-like protein 22 [Nelumbo nucifera]
miR171b	XM_010260669.2	3.5	NA	NA	NA	XM_010260669.2	GO:0006355,GO:0006351,GO:0006355,GO:0006351,	K14494|1|2.7e-36|157.1|ats:109778087|DELLA protein	XP_010258971.1	0.00E+00	PREDICTED: scarecrow-like protein 6 [Nelumbo nucifera]
miR171b	XM_010280253.2	3	NA	NA	NA	XM_010280253.2	-	K03188|1|2.1e-22|109.8|dcr:108224146|urease accessory protein	XP_010278555.1	1.60E-169	PREDICTED: F-box protein PP2-A13-like [Nelumbo nucifera]
miR171b	XM_019198621.1	3.5	NA	NA	NA	XM_019198621.1	GO:0006355,GO:0006351,GO:0006355,GO:0006351,	K14494|1|1.5e-34|151.4|ats:109778087|DELLA protein	XP_019054166.1	0.00E+00	PREDICTED: scarecrow-like protein 22 [Nelumbo nucifera]
miR171b-3p	XM_010256898.1	3	NA	NA	NA	XM_010256898.1	GO:0005634,GO:0043565,GO:0003700,GO:0030154,GO:0048831,GO:0006355,GO:0006351,GO:0006355,GO:0006351,	K14494|1|1.0e-25|120.9|dct:110095161|DELLA protein	XP_010255200.1	0.00E+00	PREDICTED: scarecrow-like protein 15 [Nelumbo nucifera]
miR171b-3p	XM_010260669.2	2	NA	NA	NA	XM_010260669.2	GO:0006355,GO:0006351,GO:0006355,GO:0006351,	K14494|1|2.7e-36|157.1|ats:109778087|DELLA protein	XP_010258971.1	0.00E+00	PREDICTED: scarecrow-like protein 6 [Nelumbo nucifera]
miR171b-3p	XM_010280253.2	3	NA	NA	NA	XM_010280253.2	-	K03188|1|2.1e-22|109.8|dcr:108224146|urease accessory protein	XP_010278555.1	1.60E-169	PREDICTED: F-box protein PP2-A13-like [Nelumbo nucifera]
miR171b-3p	XM_019198621.1	2	NA	NA	NA	XM_019198621.1	GO:0006355,GO:0006351,GO:0006355,GO:0006351,	K14494|1|1.5e-34|151.4|ats:109778087|DELLA protein	XP_019054166.1	0.00E+00	PREDICTED: scarecrow-like protein 22 [Nelumbo nucifera]
miR171b-3p_3	XM_010260669.2	3	NA	NA	NA	XM_010260669.2	GO:0006355,GO:0006351,GO:0006355,GO:0006351,	K14494|1|2.7e-36|157.1|ats:109778087|DELLA protein	XP_010258971.1	0.00E+00	PREDICTED: scarecrow-like protein 6 [Nelumbo nucifera]
miR171b-3p_3	XM_010280253.2	2.5	NA	NA	NA	XM_010280253.2	-	K03188|1|2.1e-22|109.8|dcr:108224146|urease accessory protein	XP_010278555.1	1.60E-169	PREDICTED: F-box protein PP2-A13-like [Nelumbo nucifera]
miR171b-3p_3	XM_019198621.1	3	NA	NA	NA	XM_019198621.1	GO:0006355,GO:0006351,GO:0006355,GO:0006351,	K14494|1|1.5e-34|151.4|ats:109778087|DELLA protein	XP_019054166.1	0.00E+00	PREDICTED: scarecrow-like protein 22 [Nelumbo nucifera]
miR171b_2	XM_010256898.1	1	NA	NA	NA	XM_010256898.1	GO:0005634,GO:0043565,GO:0003700,GO:0030154,GO:0048831,GO:0006355,GO:0006351,GO:0006355,GO:0006351,	K14494|1|1.0e-25|120.9|dct:110095161|DELLA protein	XP_010255200.1	0.00E+00	PREDICTED: scarecrow-like protein 15 [Nelumbo nucifera]
miR171b_2	XM_010260669.2	1	NA	NA	NA	XM_010260669.2	GO:0006355,GO:0006351,GO:0006355,GO:0006351,	K14494|1|2.7e-36|157.1|ats:109778087|DELLA protein	XP_010258971.1	0.00E+00	PREDICTED: scarecrow-like protein 6 [Nelumbo nucifera]
miR171b_2	XM_010280253.2	2.5	NA	NA	NA	XM_010280253.2	-	K03188|1|2.1e-22|109.8|dcr:108224146|urease accessory protein	XP_010278555.1	1.60E-169	PREDICTED: F-box protein PP2-A13-like [Nelumbo nucifera]
miR171b_2	XM_019198621.1	1	NA	NA	NA	XM_019198621.1	GO:0006355,GO:0006351,GO:0006355,GO:0006351,	K14494|1|1.5e-34|151.4|ats:109778087|DELLA protein	XP_019054166.1	0.00E+00	PREDICTED: scarecrow-like protein 22 [Nelumbo nucifera]
miR171c-5p_1	XR_737534.2	3	NA	NA	NA	XR_737534.2	-	-	-	-	-
miR171c-5p_1	XR_737850.1	3	NA	NA	NA	XR_737850.1	-	-	-	-	-
miR171c_3	XM_010256898.1	1	NA	NA	NA	XM_010256898.1	GO:0005634,GO:0043565,GO:0003700,GO:0030154,GO:0048831,GO:0006355,GO:0006351,GO:0006355,GO:0006351,	K14494|1|1.0e-25|120.9|dct:110095161|DELLA protein	XP_010255200.1	0.00E+00	PREDICTED: scarecrow-like protein 15 [Nelumbo nucifera]
miR171c_3	XM_010260669.2	1	NA	NA	NA	XM_010260669.2	GO:0006355,GO:0006351,GO:0006355,GO:0006351,	K14494|1|2.7e-36|157.1|ats:109778087|DELLA protein	XP_010258971.1	0.00E+00	PREDICTED: scarecrow-like protein 6 [Nelumbo nucifera]
miR171c_3	XM_019198621.1	1	NA	NA	NA	XM_019198621.1	GO:0006355,GO:0006351,GO:0006355,GO:0006351,	K14494|1|1.5e-34|151.4|ats:109778087|DELLA protein	XP_019054166.1	0.00E+00	PREDICTED: scarecrow-like protein 22 [Nelumbo nucifera]
miR171d_1	XM_010256898.1	2	NA	NA	NA	XM_010256898.1	GO:0005634,GO:0043565,GO:0003700,GO:0030154,GO:0048831,GO:0006355,GO:0006351,GO:0006355,GO:0006351,	K14494|1|1.0e-25|120.9|dct:110095161|DELLA protein	XP_010255200.1	0.00E+00	PREDICTED: scarecrow-like protein 15 [Nelumbo nucifera]
miR171d_1	XM_010260669.2	1	NA	NA	NA	XM_010260669.2	GO:0006355,GO:0006351,GO:0006355,GO:0006351,	K14494|1|2.7e-36|157.1|ats:109778087|DELLA protein	XP_010258971.1	0.00E+00	PREDICTED: scarecrow-like protein 6 [Nelumbo nucifera]
miR171d_1	XM_019198621.1	1	NA	NA	NA	XM_019198621.1	GO:0006355,GO:0006351,GO:0006355,GO:0006351,	K14494|1|1.5e-34|151.4|ats:109778087|DELLA protein	XP_019054166.1	0.00E+00	PREDICTED: scarecrow-like protein 22 [Nelumbo nucifera]
miR171f-3p	XM_010260669.2	3	NA	NA	NA	XM_010260669.2	GO:0006355,GO:0006351,GO:0006355,GO:0006351,	K14494|1|2.7e-36|157.1|ats:109778087|DELLA protein	XP_010258971.1	0.00E+00	PREDICTED: scarecrow-like protein 6 [Nelumbo nucifera]
miR171f-3p	XM_010280253.2	2	NA	NA	NA	XM_010280253.2	-	K03188|1|2.1e-22|109.8|dcr:108224146|urease accessory protein	XP_010278555.1	1.60E-169	PREDICTED: F-box protein PP2-A13-like [Nelumbo nucifera]
miR171f-3p	XM_019198621.1	3	NA	NA	NA	XM_019198621.1	GO:0006355,GO:0006351,GO:0006355,GO:0006351,	K14494|1|1.5e-34|151.4|ats:109778087|DELLA protein	XP_019054166.1	0.00E+00	PREDICTED: scarecrow-like protein 22 [Nelumbo nucifera]
miR171f_3	XM_010256898.1	2.5	NA	NA	NA	XM_010256898.1	GO:0005634,GO:0043565,GO:0003700,GO:0030154,GO:0048831,GO:0006355,GO:0006351,GO:0006355,GO:0006351,	K14494|1|1.0e-25|120.9|dct:110095161|DELLA protein	XP_010255200.1	0.00E+00	PREDICTED: scarecrow-like protein 15 [Nelumbo nucifera]
miR171f_3	XM_010260669.2	1	NA	NA	NA	XM_010260669.2	GO:0006355,GO:0006351,GO:0006355,GO:0006351,	K14494|1|2.7e-36|157.1|ats:109778087|DELLA protein	XP_010258971.1	0.00E+00	PREDICTED: scarecrow-like protein 6 [Nelumbo nucifera]
miR171f_3	XM_019198621.1	1	NA	NA	NA	XM_019198621.1	GO:0006355,GO:0006351,GO:0006355,GO:0006351,	K14494|1|1.5e-34|151.4|ats:109778087|DELLA protein	XP_019054166.1	0.00E+00	PREDICTED: scarecrow-like protein 22 [Nelumbo nucifera]
miR172a_1	NM_001302846.1	2	NA	NA	NA	NM_001302846.1	GO:0005634,GO:0005634,GO:0005634,GO:0005634,GO:0005634,GO:0003677,GO:0003700,GO:0003677,GO:0003700,GO:0003677,GO:0003700,GO:0003677,GO:0003700,GO:0003677,GO:0003700,GO:0007275,GO:0006351,GO:0007275,GO:0006351,GO:0007275,GO:0006351,GO:0007275,GO:0006351,GO:0007275,GO:0006351,	K09284|1|3.9e-309|1062.8|nnu:104599345|AP2-like factor, euAP2 lineage	NP_001289775.1	0.00E+00	ethylene-responsive transcription factor RAP2-7-like [Nelumbo nucifera]
miR172a_1	XM_010255184.2	2	NA	NA	NA	XM_010255184.2	GO:0005634,GO:0005634,GO:0005634,GO:0005634,GO:0005634,GO:0003677,GO:0003700,GO:0003677,GO:0003700,GO:0003677,GO:0003700,GO:0003677,GO:0003700,GO:0003677,GO:0003700,GO:0007275,GO:0006351,GO:0007275,GO:0006351,GO:0007275,GO:0006351,GO:0007275,GO:0006351,GO:0007275,GO:0006351,	K09284|1|2.0e-312|1074.7|nnu:104594736|AP2-like factor, euAP2 lineage	XP_010253486.1	1.0e-311	PREDICTED: ethylene-responsive transcription factor RAP2-7 isoform X1 [Nelumbo nucifera]
miR172a_1	XM_010255185.1	2	NA	NA	NA	XM_010255185.1	GO:0005634,GO:0005634,GO:0005634,GO:0005634,GO:0005634,GO:0003677,GO:0003700,GO:0003677,GO:0003700,GO:0003677,GO:0003700,GO:0003677,GO:0003700,GO:0003677,GO:0003700,GO:0007275,GO:0006351,GO:0007275,GO:0006351,GO:0007275,GO:0006351,GO:0007275,GO:0006351,GO:0007275,GO:0006351,	K09284|1|6.1e-301|1035.8|nnu:104594736|AP2-like factor, euAP2 lineage	XP_010253487.1	3.20E-303	PREDICTED: ethylene-responsive transcription factor RAP2-7 isoform X2 [Nelumbo nucifera]
miR172a_1	XM_010255186.2	2	NA	NA	NA	XM_010255186.2	GO:0005634,GO:0005634,GO:0005634,GO:0005634,GO:0005634,GO:0003677,GO:0003700,GO:0003677,GO:0003700,GO:0003677,GO:0003700,GO:0003677,GO:0003700,GO:0003677,GO:0003700,GO:0007275,GO:0006351,GO:0007275,GO:0006351,GO:0007275,GO:0006351,GO:0007275,GO:0006351,GO:0007275,GO:0006351,	K09284|1|3.6e-253|877.1|nnu:104594736|AP2-like factor, euAP2 lineage	XP_010253488.1	4.00E-287	PREDICTED: AP2-like ethylene-responsive transcription factor TOE3 isoform X3 [Nelumbo nucifera]
miR172a_1	XM_010261854.2	2	NA	NA	NA	XM_010261854.2	GO:0005634,GO:0005634,GO:0005634,GO:0005634,GO:0005634,GO:0003677,GO:0003700,GO:0003677,GO:0003700,GO:0003677,GO:0003700,GO:0003677,GO:0003700,GO:0003677,GO:0003700,GO:0007275,GO:0006351,GO:0007275,GO:0006351,GO:0007275,GO:0006351,GO:0007275,GO:0006351,GO:0007275,GO:0006351,	K09284|1|1.5e-308|1061.2|nnu:104599345|AP2-like factor, euAP2 lineage	XP_010260156.1	0.00E+00	PREDICTED: ethylene-responsive transcription factor RAP2-7-like isoform X1 [Nelumbo nucifera]
miR172a_1	XM_010261856.2	2	NA	NA	NA	XM_010261856.2	GO:0005634,GO:0005634,GO:0005634,GO:0005634,GO:0005634,GO:0003677,GO:0003700,GO:0003677,GO:0003700,GO:0003677,GO:0003700,GO:0003677,GO:0003700,GO:0003677,GO:0003700,GO:0007275,GO:0006351,GO:0007275,GO:0006351,GO:0007275,GO:0006351,GO:0007275,GO:0006351,GO:0007275,GO:0006351,	K09284|1|7.2e-297|1022.3|nnu:104599345|AP2-like factor, euAP2 lineage	XP_010260158.1	7.40E-300	PREDICTED: ethylene-responsive transcription factor RAP2-7-like isoform X2 [Nelumbo nucifera]
miR172a_1	XM_010265172.2	1	NA	NA	NA	XM_010265172.2	GO:0005634,GO:0005634,GO:0005634,GO:0005634,GO:0005634,GO:0003677,GO:0003700,GO:0003677,GO:0003700,GO:0003677,GO:0003700,GO:0003677,GO:0003700,GO:0003677,GO:0003700,GO:0007275,GO:0006351,GO:0007275,GO:0006351,GO:0007275,GO:0006351,GO:0007275,GO:0006351,GO:0007275,GO:0006351,	K09284|1|0.0e+00|1170.6|nnu:104601729|AP2-like factor, euAP2 lineage	XP_010263474.1	0.00E+00	PREDICTED: floral homeotic protein APETALA 2 isoform X1 [Nelumbo nucifera]
miR172a_1	XM_010265173.2	1	NA	NA	NA	XM_010265173.2	GO:0005634,GO:0005634,GO:0005634,GO:0005634,GO:0005634,GO:0003677,GO:0003700,GO:0003677,GO:0003700,GO:0003677,GO:0003700,GO:0003677,GO:0003700,GO:0003677,GO:0003700,GO:0007275,GO:0006351,GO:0007275,GO:0006351,GO:0007275,GO:0006351,GO:0007275,GO:0006351,GO:0007275,GO:0006351,	K09284|1|0.0e+00|1160.2|nnu:104601729|AP2-like factor, euAP2 lineage	XP_010263475.1	0.00E+00	PREDICTED: floral homeotic protein APETALA 2 isoform X2 [Nelumbo nucifera]
miR172a_1	XM_010272207.2	1	NA	NA	NA	XM_010272207.2	GO:0005634,GO:0005634,GO:0005634,GO:0005634,GO:0005634,GO:0003677,GO:0003700,GO:0003677,GO:0003700,GO:0003677,GO:0003700,GO:0003677,GO:0003700,GO:0003677,GO:0003700,GO:0007275,GO:0006351,GO:0007275,GO:0006351,GO:0007275,GO:0006351,GO:0007275,GO:0006351,GO:0007275,GO:0006351,	K09284|1|0.0e+00|1092.4|nnu:104606822|AP2-like factor, euAP2 lineage	XP_010270509.1	0.00E+00	PREDICTED: floral homeotic protein APETALA 2 isoform X1 [Nelumbo nucifera]
miR172a_1	XM_010272216.2	1	NA	NA	NA	XM_010272216.2	GO:0005634,GO:0005634,GO:0005634,GO:0005634,GO:0005634,GO:0003677,GO:0003700,GO:0003677,GO:0003700,GO:0003677,GO:0003700,GO:0003677,GO:0003700,GO:0003677,GO:0003700,GO:0007275,GO:0006351,GO:0007275,GO:0006351,GO:0007275,GO:0006351,GO:0007275,GO:0006351,GO:0007275,GO:0006351,	K09284|1|4.4e-307|1056.2|nnu:104606822|AP2-like factor, euAP2 lineage	XP_010270518.1	0.00E+00	PREDICTED: floral homeotic protein APETALA 2 isoform X2 [Nelumbo nucifera]
miR172a_1	XM_010272224.2	1	NA	NA	NA	XM_010272224.2	GO:0005634,GO:0005634,GO:0005634,GO:0005634,GO:0005634,GO:0003677,GO:0003700,GO:0003677,GO:0003700,GO:0003677,GO:0003700,GO:0003677,GO:0003700,GO:0003677,GO:0003700,GO:0007275,GO:0006351,GO:0007275,GO:0006351,GO:0007275,GO:0006351,GO:0007275,GO:0006351,GO:0007275,GO:0006351,	K09284|1|1.2e-304|1048.1|nnu:104606822|AP2-like factor, euAP2 lineage	XP_010270526.1	4.80E-307	PREDICTED: floral homeotic protein APETALA 2 isoform X3 [Nelumbo nucifera]
miR172a_1	XM_010280822.2	3.5	NA	NA	NA	XM_010280822.2	-	K04733|1|8.1e-39|164.5|hbr:110649473|interleukin-1 receptor-associated kinase 4 [EC:2.7.11.1]	XP_010279124.1	1.50E-269	PREDICTED: epidermis-specific secreted glycoprotein EP1-like [Nelumbo nucifera]
miR172a_1	XR_002023621.1	3.5	NA	NA	NA	XR_002023621.1	-	-	-	-	-
miR172a_1	XR_733438.2	3.5	NA	NA	NA	XR_733438.2	-	-	-	-	-
miR172a_1	XR_734828.2	2.5	NA	NA	NA	XR_734828.2	-	-	-	-	-
miR172a_1	XR_734829.2	2.5	NA	NA	NA	XR_734829.2	-	-	-	-	-
miR172a_2	NM_001302846.1	1	NA	NA	NA	NM_001302846.1	GO:0005634,GO:0005634,GO:0005634,GO:0005634,GO:0005634,GO:0003677,GO:0003700,GO:0003677,GO:0003700,GO:0003677,GO:0003700,GO:0003677,GO:0003700,GO:0003677,GO:0003700,GO:0007275,GO:0006351,GO:0007275,GO:0006351,GO:0007275,GO:0006351,GO:0007275,GO:0006351,GO:0007275,GO:0006351,	K09284|1|3.9e-309|1062.8|nnu:104599345|AP2-like factor, euAP2 lineage	NP_001289775.1	0.00E+00	ethylene-responsive transcription factor RAP2-7-like [Nelumbo nucifera]
[truncated: 1,946 more rows]
