# Supplementary material for: Integrated Transcriptome and Targeted Metabolite Analysis Reveal miRNA-mRNA Networks in Low-Light-Induced Lotus Flower Bud Abortion
Source: Int J Mol Sci. 2022 Sep 1;23(17):9925. doi: 10.3390/ijms23179925 (PMC9456346; doi:10.3390/ijms23179925)
Supplement: Supplementary file 1 [file ijms-23-09925-s001.zip › Table S6 Negatively regulated target genes of miRNAs validated by transcriptome.xls]

miRNA_id	Target_id	Symbol	miRNA_foldchange	Target_foldchange	Correlation(pearson)
miR156	XM_010250761.2	XM_010250761.2	2.01196929	-2.167876599	NA
miR156	XM_010250762.2	XM_010250762.2	2.01196929	-2.167876599	NA
miR156	XM_010250763.2	XM_010250763.2	2.01196929	-2.167876599	NA
miR156	XM_010250764.2	XM_010250764.2	2.01196929	-2.167876599	NA
miR156	XM_010250765.2	XM_010250765.2	2.01196929	-2.167876599	NA
miR156	XM_010250766.2	XM_010250766.2	2.01196929	-2.167876599	NA
miR156	XM_010252358.2	XM_010252358.2	2.01196929	-2.165045344	NA
miR156	XM_010252359.2	XM_010252359.2	2.01196929	-2.165045344	NA
miR156	XM_010252360.1	XM_010252360.1	2.01196929	-2.165045344	NA
miR156	XM_010259128.2	XM_010259128.2	2.01196929	-1.667502879	NA
miR156	XM_010260590.2	XM_010260590.2	2.01196929	-2.184681219	NA
miR156	XM_010266030.2	XM_010266030.2	2.01196929	-3.003286169	NA
miR156	XM_010267551.2	XM_010267551.2	2.01196929	-1.716152937	NA
miR156	XM_010274087.1	XM_010274087.1	2.01196929	-2.810255395	NA
miR156	XM_010280181.2	XM_010280181.2	2.01196929	-1.27449343	-0.618118
miR156	XM_010280183.2	XM_010280183.2	2.01196929	-1.27449343	NA
miR156	XM_019196757.1	XM_019196757.1	2.01196929	-2.167876599	NA
miR156	XM_019200318.1	XM_019200318.1	2.01196929	-1.27449343	NA
miR156	XM_019200319.1	XM_019200319.1	2.01196929	-1.27449343	NA
miR156	XM_019200320.1	XM_019200320.1	2.01196929	-1.27449343	NA
miR156_2	XM_010243642.1	XM_010243642.1	1.492980827	-1.974139824	-0.742606
miR156_2	XM_010245405.2	XM_010245405.2	1.492980827	-3.416316301	-0.810388
miR156_2	XM_010250761.2	XM_010250761.2	1.492980827	-2.167876599	-0.737478
miR156_2	XM_010250762.2	XM_010250762.2	1.492980827	-2.167876599	-0.699597
miR156_2	XM_010250763.2	XM_010250763.2	1.492980827	-2.167876599	NA
miR156_2	XM_010250764.2	XM_010250764.2	1.492980827	-2.167876599	NA
miR156_2	XM_010250765.2	XM_010250765.2	1.492980827	-2.167876599	-0.938731
miR156_2	XM_010250766.2	XM_010250766.2	1.492980827	-2.167876599	-0.611188
miR156_2	XM_010252358.2	XM_010252358.2	1.492980827	-2.165045344	-0.891286
miR156_2	XM_010252359.2	XM_010252359.2	1.492980827	-2.165045344	-0.672916
miR156_2	XM_010252360.1	XM_010252360.1	1.492980827	-2.165045344	-0.875094
miR156_2	XM_010255726.2	XM_010255726.2	1.492980827	-5.43763896	-0.911139
miR156_2	XM_010258025.1	XM_010258025.1	1.492980827	-2.505125568	-0.909934
miR156_2	XM_010259128.2	XM_010259128.2	1.492980827	-1.667502879	-0.685204
miR156_2	XM_010260590.2	XM_010260590.2	1.492980827	-2.184681219	-0.678177
miR156_2	XM_010266030.2	XM_010266030.2	1.492980827	-3.003286169	-0.945867
miR156_2	XM_010267551.2	XM_010267551.2	1.492980827	-1.716152937	-0.795577
miR156_2	XM_010272554.2	XM_010272554.2	1.492980827	-1.149696943	0.68925
miR156_2	XM_010274087.1	XM_010274087.1	1.492980827	-2.810255395	-0.881532
miR156_2	XM_010276440.2	XM_010276440.2	1.492980827	-1.673944068	-0.918848
miR156_2	XM_010278577.2	XM_010278577.2	1.492980827	-2.184606824	-0.765301
miR156_2	XM_010279149.2	XM_010279149.2	1.492980827	-1.35475854	NA
miR156_2	XM_010280181.2	XM_010280181.2	1.492980827	-1.27449343	-0.848879
miR156_2	XM_010280183.2	XM_010280183.2	1.492980827	-1.27449343	-0.904413
miR156_2	XM_010281223.2	XM_010281223.2	1.492980827	-3.496650816	-0.900901
miR156_2	XM_019196757.1	XM_019196757.1	1.492980827	-2.167876599	NA
miR156_2	XM_019197706.1	XM_019197706.1	1.492980827	-1.5368059	-0.795141
miR156_2	XM_019199849.1	XM_019199849.1	1.492980827	-1.673944068	NA
miR156_2	XM_019200318.1	XM_019200318.1	1.492980827	-1.27449343	NA
miR156_2	XM_019200319.1	XM_019200319.1	1.492980827	-1.27449343	-0.738945
miR156_2	XM_019200320.1	XM_019200320.1	1.492980827	-1.27449343	NA
miR157d-3p	XM_019199369.1	XM_019199369.1	-1.379321341	4.480937813	NA
miR159b-5p	XM_010261212.2	XM_010261212.2	-6.627123494	1.571451561	NA
miR160	XR_734716.2	XR_734716.2	1.991086494	-1.741732861	NA
miR160	XR_734717.2	XR_734717.2	1.991086494	-1.741732861	NA
miR164d	XM_010244147.2	XM_010244147.2	-2.027032062	1.676696524	NA
miR164d	XM_010259730.2	XM_010259730.2	-2.027032062	3.170780625	-0.773432
miR164d	XM_010259988.2	XM_010259988.2	-2.027032062	2.211668205	-0.79008
miR164d	XM_010260373.1	XM_010260373.1	-2.027032062	5.259090176	-0.943458
miR164d	XM_010262001.2	XM_010262001.2	-2.027032062	2.459153502	NA
miR164d	XM_010274056.2	XM_010274056.2	-2.027032062	2.288436924	NA
miR166d-5p_2	XM_010244862.2	XM_010244862.2	-2.710772763	3.854152357	-0.796425
miR167b-3p_4	XM_010256944.2	XM_010256944.2	2.721519427	-3.117719342	-0.932563
miR167d_1	XM_010252293.2	XM_010252293.2	2.206200431	-3.108569615	-0.910674
miR167d_1	XM_010252300.2	XM_010252300.2	2.206200431	-3.108569615	-0.802033
miR167d_1	XM_010252311.1	XM_010252311.1	2.206200431	-3.108569615	-0.757778
miR167d_1	XM_010276735.2	XM_010276735.2	2.206200431	-1.332332308	-0.883463
miR167d_1	XM_019197119.1	XM_019197119.1	2.206200431	-3.108569615	-0.932258
miR167d_1	XM_019199905.1	XM_019199905.1	2.206200431	-1.332332308	-0.728285
miR167d_1	XR_734453.2	XR_734453.2	2.206200431	-3.108569615	-0.734247
miR168	XM_010249514.1	XM_010249514.1	-1.508202076	2.747779622	NA
miR168	XM_010266208.2	XM_010266208.2	-1.508202076	2.235412252	-0.969258
miR168	XM_010266209.2	XM_010266209.2	-1.508202076	2.235412252	-0.601258
miR168a-5p	XM_010249514.1	XM_010249514.1	-1.429209353	2.747779622	NA
miR168a-5p	XM_010266208.2	XM_010266208.2	-1.429209353	2.235412252	-0.970466
miR168a-5p	XM_010266209.2	XM_010266209.2	-1.429209353	2.235412252	NA
miR169e_3	XM_010244027.2	XM_010244027.2	-3.365000168	2.04908264	NA
miR169e_3	XM_010263673.2	XM_010263673.2	-3.365000168	1.250334453	-0.614461
miR169e_3	XM_010263675.2	XM_010263675.2	-3.365000168	1.250334453	-0.847722
miR169h_2	XM_010244027.2	XM_010244027.2	-1.694064444	2.04908264	NA
miR169h_2	XM_010263673.2	XM_010263673.2	-1.694064444	1.250334453	-0.898389
miR169h_2	XM_010263675.2	XM_010263675.2	-1.694064444	1.250334453	-0.833785
miR169r-5p	XM_010249377.2	XM_010249377.2	3.181894292	-1.073010739	NA
miR169r-5p	XM_010249381.2	XM_010249381.2	3.181894292	-1.073010739	NA
miR169r-5p	XM_010249388.2	XM_010249388.2	3.181894292	-1.073010739	NA
miR169r-5p	XM_010258745.2	XM_010258745.2	3.181894292	-1.697799622	-0.622182
miR169r-5p	XM_010264735.2	XM_010264735.2	3.181894292	-1.173899053	NA
miR169r-5p	XM_010264736.2	XM_010264736.2	3.181894292	-1.173899053	-0.673154
miR169r-5p	XM_010264738.1	XM_010264738.1	3.181894292	-1.538015114	NA
miR169r-5p	XM_010264739.2	XM_010264739.2	3.181894292	-1.538015114	-0.603984
miR169r-5p	XM_010264740.2	XM_010264740.2	3.181894292	-1.538015114	0.715805
miR169r-5p	XM_010264743.2	XM_010264743.2	3.181894292	-1.538015114	NA
miR169r-5p	XM_010264744.2	XM_010264744.2	3.181894292	-1.538015114	-0.619932
miR169r-5p	XM_019198446.1	XM_019198446.1	3.181894292	-1.173899053	0.892769
miR169r-5p	XM_019198447.1	XM_019198447.1	3.181894292	-1.173899053	NA
miR169r-5p	XR_002022884.1	XR_002022884.1	3.181894292	-1.173899053	NA
miR169r-5p	XR_735872.2	XR_735872.2	3.181894292	-1.173899053	NA
miR171b-3p_3	XM_010256898.1	XM_010256898.1	-1.238465623	3.45902968	NA
miR171b-3p_3	XM_010260669.2	XM_010260669.2	-1.238465623	2.466348292	NA
miR171b-3p_3	XM_019198621.1	XM_019198621.1	-1.238465623	1.354844724	NA
miR172e-3p	XM_010277848.2	XM_010277848.2	2.944855095	-1.961851519	-0.784481
miR172e-3p	XM_010280822.2	XM_010280822.2	2.944855095	-3.587050237	-0.812256
miR2111a-5p	XM_010252453.1	XM_010252453.1	-1.097667048	2.973044222	-0.773859
miR2111a-5p	XM_010252454.1	XM_010252454.1	-1.097667048	2.973044222	-0.749285
miR319a-3p	XR_737860.2	XR_737860.2	7.468849967	-2.105816884	NA
miR319a-5p_1	XM_010243726.2	XM_010243726.2	-5.993031391	3.514945454	NA
miR319a-5p_1	XM_010256342.2	XM_010256342.2	-5.993031391	1.2022379	-0.728611
miR319a-5p_1	XM_010278575.2	XM_010278575.2	-5.993031391	2.505530174	-0.764755
miR319a-5p_1	XR_735024.2	XR_735024.2	-5.993031391	1.289316123	-0.673174
miR319b-5p_2	XM_010267205.2	XM_010267205.2	-4.905568549	1.286915337	NA
miR319b-5p_2	XM_010267206.2	XM_010267206.2	-4.905568549	1.286915337	-0.800374
miR395b_3	XM_010254405.2	XM_010254405.2	-1.634920959	1.057328452	-0.741991
miR396a-5p	XM_010245187.2	XM_010245187.2	1.61869802	-2.152485303	-0.760144
miR396a-5p	XM_010273602.1	XM_010273602.1	1.61869802	-4.253829631	NA
miR396b	XM_010263620.2	XM_010263620.2	-1.011061678	1.640714644	NA
miR396b	XM_010266473.1	XM_010266473.1	-1.011061678	1.172520197	NA
miR396b	XM_010271457.2	XM_010271457.2	-1.011061678	1.601928756	NA
miR396b	XM_019196217.1	XM_019196217.1	-1.011061678	2.747779622	NA
miR397a_3	XM_010246829.2	XM_010246829.2	1.578479951	-5.507248948	NA
miR397a_3	XM_010247813.2	XM_010247813.2	1.578479951	-2.319442427	-0.807855
miR397a_3	XM_010258572.2	XM_010258572.2	1.578479951	-1.747840304	NA
miR397a_3	XM_010258578.1	XM_010258578.1	1.578479951	-6.040122937	-0.956771
miR397a_3	XM_010259037.2	XM_010259037.2	1.578479951	-4.765187328	-0.859918
miR397a_3	XM_019198507.1	XM_019198507.1	1.578479951	-6.760015018	-0.672391
miR398	XM_010278549.2	XM_010278549.2	6.094431451	-2.537622597	-0.707468
miR398	XM_010278550.2	XM_010278550.2	6.094431451	-2.537622597	-0.677346
miR398	XM_019200102.1	XM_019200102.1	6.094431451	-2.537622597	NA
miR399a_3	XM_010260719.2	XM_010260719.2	3.930932718	-2.17643564	-0.90801
miR408-3p_2	XM_010272076.2	XM_010272076.2	3.60539337	-5.952660096	-0.799533
miR408d	XM_010242812.1	XM_010242812.1	4.018704124	-5.238062315	-0.770255
miR408d	XM_010262168.1	XM_010262168.1	4.018704124	-2.943403928	-0.951637
miR408d	XM_010268513.2	XM_010268513.2	4.018704124	-1.677733794	-0.644915
miR408d	XM_010272076.2	XM_010272076.2	4.018704124	-5.952660096	-0.824643
miR6300	XM_010259893.2	XM_010259893.2	3.26846085	-1.760015018	-0.80412
miR6300	XM_010261331.2	XM_010261331.2	3.26846085	-1.495595924	NA
miR6300	XM_010261332.2	XM_010261332.2	3.26846085	-1.495595924	-0.661973
miR6300	XM_010261333.2	XM_010261333.2	3.26846085	-1.495595924	-0.784777
miR6300	XM_010269154.2	XM_010269154.2	3.26846085	-6.347837173	-0.733247
miR6300	XM_010269156.2	XM_010269156.2	3.26846085	-6.347837173	-0.759143
miR6300	XM_010269586.2	XM_010269586.2	3.26846085	-4.040122937	-0.607583
miR6300	XM_010270602.2	XM_010270602.2	3.26846085	-1.54902736	NA
miR6300	XM_010278198.2	XM_010278198.2	3.26846085	-5.038796321	-0.766371
miR6300	XR_735456.2	XR_735456.2	3.26846085	-1.495595924	-0.69121
miR828a_1	XM_010260541.2	XM_010260541.2	-2.686928263	1.683376589	-0.741117
miR828a_1	XM_010262411.1	XM_010262411.1	-2.686928263	2.761910976	-0.864232
novel_mir13	XM_010247530.2	XM_010247530.2	4.553863069	-3.747075962	NA
novel_mir49	XM_010242520.1	XM_010242520.1	-2.642534144	1.414548878	-0.926443
novel_mir49	XM_010246348.2	XM_010246348.2	-2.642534144	1.123288757	-0.889802
novel_mir49	XM_010246349.2	XM_010246349.2	-2.642534144	1.123288757	NA
novel_mir49	XM_010246350.2	XM_010246350.2	-2.642534144	1.123288757	-0.606606
novel_mir49	XM_010246351.2	XM_010246351.2	-2.642534144	1.123288757	NA
novel_mir49	XM_010246352.2	XM_010246352.2	-2.642534144	1.123288757	NA
novel_mir49	XM_019200480.1	XM_019200480.1	-2.642534144	1.414548878	NA
novel_mir49	XR_002023566.1	XR_002023566.1	-2.642534144	1.414548878	-0.740182
novel_mir49	XR_733323.2	XR_733323.2	-2.642534144	1.414548878	NA
novel_mir49	XR_733325.2	XR_733325.2	-2.642534144	1.414548878	NA
